# Supplementary material for: A dominance of Mu class glutathione transferases within the equine tapeworm Anoplocephala perfoliata
Source: Parasitology. 2024 Jan 11;151(3):282–94. doi: 10.1017/S0031182024000015 (PMC11007280; doi:10.1017/S0031182024000015)
Supplement: Northcote et al. supplementary material 3 — Northcote et al. supplementary material [file S0031182024000015sup003.xlsx]

## Sheet: Recognised GSTs
Supplementary Table S1. Protein sequences of recognised from GST superfamily classes Alpha, Delta, Epsilon, Zeta, Theta, Mu, Nu, Pi, Sigma and Omega. Sequences retreived covered a ranged of mammals, insects and helminths species and were all retrieved from Genbank and NCBI Reference Sequence.
No.	Species	Phylum/ Class	Short name/Class	Accession Number	Citation
1	Homo sapiens	Mammalia	Hsap Alpha 1	AAI10892	Mammalian Gene Collection (MGC) Program Team, 2002.
2	Equus caballus	Mammalia	Ecab Alpha3	NP_001270005	Hestand et al., 2005
3	Anopheles gambiae	Insecta	Agem Delta1	AAC79995	Ranson et al., 1998
4	Drosophila melanogaster	Insecta	Dmel Delta1	NP_524326	Matthews et al., 2015
5	Drosophila melanogaster	Insecta	Dmel Delta & Epsilon	P20432	Toung et al., 1990
6	Dermacentor marginatus	Insecta	Dmar Epsilon1	QLY71959	Huercha et al., 2020
7	Equus caballus	Mammalia	Ecab Kappa1	XP_001489979	NCBI Reference Sequence Database
8	Taenia solium	Cestoda	Tsol 26GST Hybrid -Sigma & Mu	AAX19694	Nguyen et al., 2010; Torres-Rivera & Landa, 2008
9	Echinococcus granulosus	Cestoda	Egra Mu	AVA30134	Chen et al., (unpublish)
10	Echinococcus granulosus	Cestoda	Egra Mu	CDS21016	Tsai et al., 2013
11	Hymenolepis microstoma	Cestoda	Hmic Mu	CDS31527	Tsai et al., 2013
12	Hymenolepis microstoma	Cestoda	Hmic Mu	CDS31522	Tsai et al., 2013
13	Taenia solium	Cestoda	Tsol 25GST Mu	AAM64045	Vibanco-Perez et al., 2002; Nguyen et al.,2010
14	Equus caballus	Mammalia	Ecab Mu 1	XP_001495376	NCBI Reference Sequence Database
15	Fasciola gigantica	Trematoda	Fgig Mu 26-51	AAD23997	Grams et al., (unpublish)
16	Fasciola hepatica	Trematoda	Fhep Mu 26-51	1905266A	Panaccio et al., 1992
17	Fasciola hepatica	Trematoda	Fhep Mu 27-47	P31670	Panaccio et al., 1992
18	Fasciola hepatica	Trematoda	Fhep Mu 28-7	P31671	Panaccio et al., 1992
19	Fasciola hepatica	Trematoda	Fhep Mu 29-1	1905266D	Panaccio et al., 1992
20	Echinococcus granulosus	Cestoda	Egra Mu isozyme/ EgGSTS2	XP_024351601	Zheng et al., 2013
21	Echinococcus granulosus	Cestoda	Egra Mu isozyme/ EgGSTS3	EUB60467	Zheng et al., 2013
22	Echinococcus multicularis	Cestoda	Emul Mu1	CDS38090	Tsai et al., 2013
23	Hymenolepis microstoma	Cestoda	Hmic Mu2	CDS31521	Tsai et al., 2013
24	Haemonchus contortus	Nematoda	Hcon Nu/ HcGSTNu	Q9NAW7	Sharp et al., 1991
25	Homo sapiens	Mammalia	Hsap Omega1/ HsGSTO	P78417	Zhang et al., 2020
26	Mus musculus	Mammalia	Mmus Omega/ MmGSTO	O09131	Zhang et al., 2020
27	Fasciola gigantica	Trematoda	Fgig Omega/ FgGSTO	AFX98105	Morphew et al., 2012
28	Fasciola hepatica	Trematoda	Fhep Omega / FhGSTO	AFX98104	Morphew et al., 2012
29	Schistosoma mansoni	Trematoda	Sman Omega / SmGSTO	Q86LC0	Girardini et al., 2002
30	Caenorhabditis elegans	Nematoda	Cele Omega1/ CeGSTO	P34345	Zhang et al., 2020
31	Echinococcus granulosus	Cestoda	Egra Stringent starvation protein A (SspA)/ EgSspA	CDS24607	NCBI Reference Sequence Database
32	Hymenolepis microstoma	Cestoda	Hmic Stringent starvation protein A (SspA)/ HmSspA	CDS29490	NCBI Reference Sequence Database
33	Echinococcus multilocularis	Cestoda	Emul Stringent starvation protein A (SspA)/EmSspA	CDS41542	NCBI Reference Sequence Database
34	Clonorchis sinensis	Trematoda	Csin Omega1 / CsGSTO1	ANK78262	Kim et al., 2016
35	Clonorchis sinensis	Trematoda	Csin Omega2/ CsGSTO2	ANK78263	Kim et al., 2016
36	Equus caballus	Mammalia	Ecab Pi	XP_001498156	NCBI Reference Sequence Database
37	Homo sapiens	Mammalia	Hsap Pi	AAC51280	Ali-Osman et al., 1997
38	Clonorchis sinensis	Trematoda	Csin Sigma / CsGSTS	O97096	Kang et al., 2001
39	Fasciola gigantica	Trematoda	Fgig Sigma/ FgGSTS	AFX98103	Morphew et al., 2012
40	Taenia solium	Cestoda	Tsol Sigma/ TsGSTS	ACN88552	Nguyen et al., 2010
41	Schistosoma haematobium	Trematoda	Shae Sigma like/ ShGSTS	P30114	Trottein et al., 1992
42	Schistosoma mansoni	Trematoda	Sman Sigma like/ SmGSTS	P09792	Balloul et al., 1987
43	Ascaris suum	Nematoda	Asum Sigma_like/ AsGSTS	P46436	Liebau et al., 1994
44	Echinococcus granulosus	Cestoda	Egra Sigma_like/ EgGSTS1	ADQ89757	Iriarte et al., 2012
45	Echinococcus multicularis	Cestoda	Emul Sigma_like/ EmGSTS	CDS39356	Tsai et al., 2013
46	Fasciola hepatica	Trematoda	Fhep Sigma_like/ FhGSTS	ABI79450	Morphew et al., 2012
47	Homo sapiens	Mammalia	Hsap Sigma_like/ HsGSTS	O60760	Kanaoka et al., 2000
48	Hymenolepis microstoma	Cestoda	Hmic Sigma_like/ HmGSTS1	CDS28394	Tsai et al., 2013
49	Hymenolepis microstoma	Cestoda	Hmic Sigma_like/ HmGSTS2	CDS25704	Tsai et al., 2013
50	Mus musculus	Mammalia	Mmus Sigma_like / MmGSTS	Q9JHF7	Kanaoka et al., 2000
51	Homo sapiens	Mammalia	Hsap Theta 1	AAV38754	Kalnine et al., (unpublish)
52	Mus musculus	Mammalia	Mmus Theta 1	Q64471	Mainwaring et al., 1996
53	Equus caballus	Mammalia	Ecab Theta1 isoformX1	XP_001489453	NCBI Reference Sequence Database
54	Equus caballus	Mammalia	Ecab Theta4 isoformX1	XP_001489576	NCBI Reference Sequence Database
55	Equus caballus	Mammalia	Ecab Theta4 isoformX2	XP_014597479	NCBI Reference Sequence Database
56	Homo sapiens	Mammalia	Hsap Zeta	O43708	Board et al., 1997
57	Mus musculus	Mammalia	Mmus Zeta 1	Q9WVL0	Fernández-Cañón et al., 1999
58	Caenorhabditis elegans	Nematoda	Cele Zeta	Q9N4H6	C. elegans Sequencing Consortium*, 1998
59	Anolocephala perfoliata	Cestoda	ApGST-S1	-	Wititkornkul et al. 2021
60	Anolocephala perfoliata	Cestoda	ApGST-S2	-	Wititkornkul et al. 2021
61	Anolocephala perfoliata	Cestoda	ApGST-S3	-	Wititkornkul et al. 2021
