# Supplementary material for: A dominance of Mu class glutathione transferases within the equine tapeworm Anoplocephala perfoliata
Source: Parasitology. 2024 Jan 11;151(3):282–94. doi: 10.1017/S0031182024000015 (PMC11007280; doi:10.1017/S0031182024000015)
Supplement: Northcote et al. supplementary material 4 — Northcote et al. supplementary material [file S0031182024000015sup004.xlsx]

## Sheet: Sheet1
Supplementary Table S2. Potential ApGST retrieved from homology search of recognised from GST superfamily classes against the A. perfoliata transcriptome. The sequences were describe using BLASTp and InterProScan to confirm sequences which were ApGSTs. ApGSTs used in the phylogenteic tree are highlighted in grey with their repective predicted GST class.
SeqName	Description	Phylogentic Tree	Protein family membership	Domain	Homologous Superfamily	Active Site	Conserved Site	Unintegrated	Prediction	GO terms
DN10177_c0_g5_i1_35081	Nuclear receptor coactivator 2		None predicted						Coil (1) mobidb-lite (2) mobidb-lite (3) mobidb-lite (4) mobidb-lite (5)	No GO Terms
DN10227_c0_g1_i1_14920	Pfam-B_9575 domain containing protein		None predicted						mobidb-lite (1) mobidb-lite (2) mobidb-lite (3) mobidb-lite (4) mobidb-lite (5) mobidb-lite (6) mobidb-lite (7) Coil (8) mobidb-lite (9) mobidb-lite (10) mobidb-lite (11) mobidb-lite (12) mobidb-lite (13) mobidb-lite (14)	No GO Terms
DN10227_c0_g1_i6_14924	Pfam-B_9575 domain containing protein		None predicted						mobidb-lite (1) mobidb-lite (2) mobidb-lite (3) mobidb-lite (4) mobidb-lite (5) mobidb-lite (6) mobidb-lite (7) Coil (8) mobidb-lite (9) mobidb-lite (10) mobidb-lite (11) mobidb-lite (12) mobidb-lite (13) mobidb-lite (14)	No GO Terms
DN10325_c1_g1_i10_3826	Glutathione S-transferase		None predicted GST	IPR004045 Glutathione S-transferase, N-terminal PF02798 Glutathione S-transferase, N-terminal domain PS50404 Soluble glutathione S-transferase N-terminal domain profile	IPR036249 Thioredoxin-like superfamily SSF52833 Thioredoxin-like			G3DSA:1.20.1050.130 PTHR11571 PTHR11571:SF137		None	Protein binding (GO:0005515)	None
DN10325_c1_g1_i4_3819	Glutathione S-transferase		Glutathione Transferase family (IPR040079) IPR040079 SFLDS00019	IPR004045 Glutathione S-transferase, N-terminal PF02798 Glutathione S-transferase, N-terminal domain PS50404 Soluble glutathione S-transferase N-terminal domain profile	IPR036282 Glutathione S-transferase, C-terminal domain superfamily SSF47616 GST C-terminal domain-like IPR036249 Thioredoxin-like superfamily SSF52833 Thioredoxin-like G3DSA:3.40.30.10 Glutaredoxin			G3DSA:1.20.1050.130 PTHR11571 PTHR11571:SF137		glutathione metabolic process (GO:0006749)	Protein binding (GO:0005515)	None
DN10325_c1_g1_i6_3821	Glutathione S-transferase	ApGST-Mu15	Glutathione Transferase family (IPR040079) IPR040079 SFLDS00019	IPR010987 Glutathione S-transferase, C-terminal-like PS50405 Soluble glutathione S-transferase C-terminal domain profile IPR004045 Glutathione S-transferase, N-terminal PF02798 Glutathione S-transferase, N-terminal domain PS50404 Soluble glutathione S-transferase N-terminal domain profile	IPR036282 Glutathione S-transferase, C-terminal domain superfamily SSF47616 GST C-terminal domain-like IPR036249 Thioredoxin-like superfamily SSF52833 Thioredoxin-like			cd03075 Dimer interface C-terminal domain interface GSH binding site (G-site) G3DSA:1.20.1050.130 PTHR11571:SF137 PTHR11571		None	Protein binding (GO:0005515)	None
DN10325_c1_g2_i3_3822	Glutathione S-transferase	ApGST-Mu19	Glutathione Transferase family (IPR040079) Glutathione S-transferase, Mu class (IPR003081) IPR003081 PR01267	IPR010987 Glutathione S-transferase, C-terminal-like PS50405 Soluble glutathione S-transferase C-terminal domain profile IPR004045 Glutathione S-transferase, N-terminal PS50404 Soluble glutathione S-transferase N-terminal domain profile PF02798 Glutathione S-transferase, N-terminal domain IPR004046 Glutathione S-transferase, C-terminal PF14497 Glutathione S-transferase, C-terminal domain	IPR036249 Thioredoxin-like superfamily G3DSA:3.40.30.10 Glutaredoxin SSF52833 Thioredoxin-like IPR036282 Glutathione S-transferase, C-terminal domain superfamily SSF47616 GST C-terminal domain-like			cd03075 Dimer interface GSH binding site (G-site) C-terminal domain interface G3DSA:1.20.1050.10 PTHR11571 PTHR11571:SF137 SFLDG01205 SFLDG00363		None	Protein binding (GO:0005515) Glutathione transferase activity (GO:0004364)	None
DN10325_c1_g5_i2_3820	Glutathione S-transferase		None predicted GST	IPR004046 Glutathione S-transferase, C-terminal PF14497 Glutathione S-transferase, C-terminal domain IPR010987 Glutathione S-transferase, C-terminal-like PS50405 Soluble glutathione S-transferase C-terminal domain profile	IPR036282 Glutathione S-transferase, C-terminal domain superfamily SSF47616 GST C-terminal domain-like			G3DSA:1.20.1050.130 PTHR11571:SF222 PTHR11571		No GO Terms
DN10325_c1_g6_i3_3823	Glutathione S-transferase		None predicted GST	IPR004046 Glutathione S-transferase, C-terminal PF14497 Glutathione S-transferase, C-terminal domain IPR010987 Glutathione S-transferase, C-terminal-like PS50405 Soluble glutathione S-transferase C-terminal domain profile	IPR036282 Glutathione S-transferase, C-terminal domain superfamily SSF47616 GST C-terminal domain-like			G3DSA:1.20.1050.130 PTHR11571 PTHR11571:SF137		No GO Terms
DN10325_c1_g7_i1_3824	Glutathione S-transferase	ApGST-Mu15	Glutathione Transferase family (IPR040079) Glutathione S-transferase, Mu class (IPR003081) IPR003081 PR01267	IPR004045 Glutathione S-transferase, N-terminal PF02798 Glutathione S-transferase, N-terminal domain PS50404 Soluble glutathione S-transferase N-terminal domain profile IPR004046 Glutathione S-transferase, C-terminal PF14497 Glutathione S-transferase, C-terminal domain IPR010987 Glutathione S-transferase, C-terminal-like PS50405 Soluble glutathione S-transferase C-terminal domain profile	IPR036249 Thioredoxin-like superfamily SSF52833 Thioredoxin-like G3DSA:3.40.30.10 Glutaredoxin IPR036282 Glutathione S-transferase, C-terminal domain superfamily SSF47616 GST C-terminal domain-like			cd03075 Dimer interface GSH binding site (G-site) C-terminal domain interface G3DSA:1.20.1050.10 PTHR11571 PTHR11571:SF137 SFLDG01205 SFLDG00363		None	Protein binding (GO:0005515) Glutathione transferase activity (GO:0004364)	None
DN10327_c0_g1_i4_29600	Glutathione S-transferase		None predicted GST	IPR010987 Glutathione S-transferase, C-terminal-like PS50405 Soluble glutathione S-transferase C-terminal domain profile IPR004046 Glutathione S-transferase, C-terminal PF14497 Glutathione S-transferase, C-terminal domain	IPR036282 Glutathione S-transferase, C-terminal domain superfamily SSF47616 GST C-terminal domain-like			G3DSA:1.20.1050.130 PTHR11571 PTHR11571:SF222		No GO Terms
DN10327_c0_g2_i2_29598	Glutathione S transferase		None predicted GST	IPR010987 Glutathione S-transferase, C-terminal-like PS50405 Soluble glutathione S-transferase C-terminal domain profile IPR004046 Glutathione S-transferase, C-terminal PF00043 Glutathione S-transferase, C-terminal domain	IPR036282 Glutathione S-transferase, C-terminal domain superfamily SSF47616 GST C-terminal domain-like			G3DSA:1.20.1050.10 PTHR11571 PTHR11571:SF211		No GO Terms
DN10327_c0_g2_i4_29601	Glutathione S transferase		None predicted GST	IPR010987 Glutathione S-transferase, C-terminal-like PS50405 Soluble glutathione S-transferase C-terminal domain profile IPR004046 Glutathione S-transferase, C-terminal PF14497 Glutathione S-transferase, C-terminal domain	IPR036282 Glutathione S-transferase, C-terminal domain superfamily SSF47616 GST C-terminal domain-like			G3DSA:1.20.1050.130 PTHR11571 PTHR11571:SF211		No GO Terms
DN10327_c0_g3_i1_29597	Glutathione S-transferase		None predicted GST	IPR004046 Glutathione S-transferase, C-terminal PF14497 Glutathione S-transferase, C-terminal domain IPR010987 Glutathione S-transferase, C-terminal-like PS50405 Soluble glutathione S-transferase C-terminal domain profile	IPR036282 Glutathione S-transferase, C-terminal domain superfamily SSF47616 GST C-terminal domain-like			G3DSA:1.20.1050.130 PTHR11571:SF222 PTHR11571		No GO Terms
DN10359_c0_g1_i1_29379	Glutathione S-transferase		Glutathione Transferase family (IPR040079) Glutathione S-transferase, Mu class (IPR003081) PR01267	IPR004045 Glutathione S-transferase, N-terminal PF02798 Glutathione S-transferase, N-terminal domain PS50404 Soluble glutathione S-transferase N-terminal domain profile	IPR036249 Thioredoxin-like superfamily SSF52833 Thioredoxin-like G3DSA:3.40.30.10 Glutaredoxin			PTHR11571 cd03075 PTHR11571:SF220		None	Protein binding (GO:0005515) Glutathione transferase activity (GO:0004364)	None
DN10359_c1_g1_i13_29383	Glutathione S transferase		Glutathione Transferase family (IPR040079) Glutathione S-transferase, Mu class (IPR003081) IPR040079 SFLDS00019 Glutathione S-transferase, N-terminal domain IPR003081 PR01267	IPR004045 Glutathione S-transferase, N-terminal PF02798 Glutathione S-transferase, N-terminal domain PS50404 Soluble glutathione S-transferase N-terminal domain profile IPR010987 Glutathione S-transferase, C-terminal-like PS50405 Soluble glutathione S-transferase C-terminal domain profile	IPR036249 Thioredoxin-like superfamily SSF52833 Thioredoxin-like IPR036282 Glutathione S-transferase, C-terminal domain superfamily SSF47616 GST C-terminal domain-like			cd03075 Dimer interface C-terminal domain interface GSH binding site (G-site) G3DSA:1.20.1050.130 PTHR11571:SF137 PTHR11571		None	Glutathione transferase activity (GO:0004364) Protein binding (GO:0005515)	None
DN10359_c1_g1_i18_29385	Glutathione S transferase		None predicted GST	IPR004045 Glutathione S-transferase, N-terminal PF02798 Glutathione S-transferase, N-terminal domain PS50404 Soluble glutathione S-transferase N-terminal domain profile	IPR036249 Thioredoxin-like superfamily SSF52833 Thioredoxin-like G3DSA:3.40.30.10 Glutaredoxin			PTHR11571:SF137 PTHR11571		None	Protein binding (GO:0005515)	None
DN10359_c1_g1_i20_29386	Glutathione S-transferase	ApGST-Mu15	None predicted GST	IPR004045 Glutathione S-transferase, N-terminal PF02798 Glutathione S-transferase, N-terminal domain PS50404 Soluble glutathione S-transferase N-terminal domain profile IPR010987 Glutathione S-transferase, C-terminal-like PS50405 Soluble glutathione S-transferase C-terminal domain profile IPR004046 Glutathione S-transferase, C-terminal PF00043 Glutathione S-transferase, C-terminal domain	IPR036249 Thioredoxin-like superfamily G3DSA:3.40.30.10 Glutaredoxin SSF52833 Thioredoxin-like IPR036282 Glutathione S-transferase, C-terminal domain superfamily SSF47616 GST C-terminal domain-like			cd03075 Dimer interface C-terminal domain interface GSH binding site (G-site) G3DSA:1.20.1050.10 PTHR11571 PTHR11571:SF137 SFLDG01205 SFLDG00363		None	Protein binding (GO:0005515)	None
DN10359_c1_g1_i23_29387	Glutathione S-transferase		Glutathione Transferase family (IPR040079) Glutathione S-transferase, Mu class (IPR003081), IPR040079 SFLDS00019 Glutathione S-transferase, N-terminal domain IPR003081 PR01267 IPR003081 PR01267	IPR004045 Glutathione S-transferase, N-terminal PF02798 Glutathione S-transferase, N-terminal domain PS50404 Soluble glutathione S-transferase N-terminal domain profile IPR010987 Glutathione S-transferase, C-terminal-like PS50405 Soluble glutathione S-transferase C-terminal domain profile IPR004046 Glutathione S-transferase, C-terminal PF14497 Glutathione S-transferase, C-terminal domain	IPR036249 Thioredoxin-like superfamily SSF52833 Thioredoxin-like IPR036282 Glutathione S-transferase, C-terminal domain superfamily SSF47616 GST C-terminal domain-like			G3DSA:1.20.1050.130 PTHR11571:SF137 PTHR11571		None	Protein binding (GO:0005515) Glutathione transferase activity (GO:0004364)	None
DN10359_c1_g1_i3_29380	Glutathione S-transferase		Glutathione Transferase family (IPR040079) IPR040079 SFLDS00019	IPR010987 Glutathione S-transferase, C-terminal-like PS50405 Soluble glutathione S-transferase C-terminal domain profile IPR004045 Glutathione S-transferase, N-terminal PF02798 Glutathione S-transferase, N-terminal domain PS50404 Soluble glutathione S-transferase N-terminal domain profile	IPR036282 Glutathione S-transferase, C-terminal domain superfamily SSF47616 GST C-terminal domain-like IPR036249 Thioredoxin-like superfamily SSF52833 Thioredoxin-like			cd03075 Dimer interface C-terminal domain interface GSH binding site (G-site) G3DSA:1.20.1050.130 PTHR11571:SF137 PTHR11571		None	Protein binding (GO:0005515)	None
DN10359_c1_g2_i1_29384	Glutathione S-transferase	ApGST-Mu13	Glutathione Transferase family (IPR040079) Glutathione S-transferase, Mu class (IPR003081) IPR003081 PR01267	IPR010987 Glutathione S-transferase, C-terminal-like PS50405 Soluble glutathione S-transferase C-terminal domain profile IPR004045 Glutathione S-transferase, N-terminal PF02798 Glutathione S-transferase, N-terminal domain PS50404 Soluble glutathione S-transferase N-terminal domain profile IPR004046 Glutathione S-transferase, C-terminal PF14497 Glutathione S-transferase, C-terminal domain	IPR036249 Thioredoxin-like superfamily SSF52833 Thioredoxin-like G3DSA:3.40.30.10 Glutaredoxin IPR036282 Glutathione S-transferase, C-terminal domain superfamily SSF47616 GST C-terminal domain-like			G3DSA:1.20.1050.10 cd03075 C-terminal domain interface GSH binding site (G-site) Dimer interface PTHR11571 PTHR11571:SF137 SFLDG00363 SFLDG01205		None	Protein binding (GO:0005515) Glutathione transferase activity (GO:0004364)	None
DN10373_c1_g1_i10_3783	Glutathione S-transferase	ApGST-Mu8	Glutathione Transferase family (IPR040079) Glutathione S-transferase, Mu class (IPR003081) IPR040079 SFLDS00019 IPR003081 PR01267	IPR010987 Glutathione S-transferase, C-terminal-like PS50405 Soluble glutathione S-transferase C-terminal domain profile IPR004045 Glutathione S-transferase, N-terminal PS50404 Soluble glutathione S-transferase N-terminal domain profile PF02798 Glutathione S-transferase, N-terminal domain IPR004046 Glutathione S-transferase, C-terminal PF14497 Glutathione S-transferase, C-terminal domain	IPR036282 Glutathione S-transferase, C-terminal domain superfamily SSF47616 GST C-terminal domain-like IPR036249 Thioredoxin-like superfamily SSF52833 Thioredoxin-like G3DSA:3.40.30.10 Glutaredoxin			cd03075 GSH binding site (G-site) Dimer interface C-terminal domain interface G3DSA:1.20.1050.10 PTHR11571:SF220 PTHR11571 SFLDG01205		None	Glutathione transferase activity (GO:0004364) Protein binding (GO:0005515)	None
DN10373_c1_g1_i11_3785	Glutathione S-transferase		Glutathione Transferase family (IPR040079) SFLDS00019 Glutathione S-transferase, N-terminal domain	IPR004046 Glutathione S-transferase, C-terminal PF00043 Glutathione S-transferase, C-terminal domain IPR004045 Glutathione S-transferase, N-terminal PF02798 Glutathione S-transferase, N-terminal domain PS50404 Soluble glutathione S-transferase N-terminal domain profile IPR010987 Glutathione S-transferase, C-terminal-like PS50405 Soluble glutathione S-transferase C-terminal domain profile	IPR036249 Thioredoxin-like superfamily SSF52833 Thioredoxin-like G3DSA:3.40.30.10 Glutaredoxin IPR036282 Glutathione S-transferase, C-terminal domain superfamily SSF47616 GST C-terminal domain-like			PTHR11571:SF220 cd03075 C-terminal domain interface GSH binding site (G-site) Dimer interface G3DSA:1.20.1050.10 PTHR11571 SFLDG01205		None	Protein binding (GO:0005515)	None
DN10373_c1_g1_i7_3781	Glutathione S transferase		None predicted GST	IPR004046 Glutathione S-transferase, C-terminal PF14497 Glutathione S-transferase, C-terminal domain IPR010987 Glutathione S-transferase, C-terminal-like PS50405 Soluble glutathione S-transferase C-terminal domain profile	IPR036282 Glutathione S-transferase, C-terminal domain superfamily SSF47616 GST C-terminal domain-like			G3DSA:1.20.1050.130 PTHR11571:SF222 PTHR11571		No GO Terms
DN10373_c1_g1_i9_3782	Glutathione S-transferase	ApGST-Mu11	None predicted GST	IPR010987 Glutathione S-transferase, C-terminal-like PS50405 Soluble glutathione S-transferase C-terminal domain profile IPR004046 Glutathione S-transferase, C-terminal PF14497 Glutathione S-transferase, C-terminal domain IPR004045 Glutathione S-transferase, N-terminal PF02798 Glutathione S-transferase, N-terminal domain PS50404 Soluble glutathione S-transferase N-terminal domain profile	IPR036249 Thioredoxin-like superfamily G3DSA:3.40.30.10 Glutaredoxin SSF52833 Thioredoxin-like IPR036282 Glutathione S-transferase, C-terminal domain superfamily SSF47616 GST C-terminal domain-like			G3DSA:1.20.1050.10 PTHR11571:SF220 PTHR11571 SFLDG01205 SFLDG00363		None	Protein binding (GO:0005515)	None
DN10373_c1_g2_i1_3779	Glutathione S-transferase		None predicted GST	IPR004046 Glutathione S-transferase, C-terminal PF14497 Glutathione S-transferase, C-terminal domain IPR010987 Glutathione S-transferase, C-terminal-like PS50405 Soluble glutathione S-transferase C-terminal domain profile	IPR036282 Glutathione S-transferase, C-terminal domain superfamily SSF47616 GST C-terminal domain-like			G3DSA:1.20.1050.130 PTHR11571:SF222 PTHR11571		No GO Terms
DN10373_c1_g2_i11_3788	Glutathione S-transferase		None predicted GST	IPR010987 Glutathione S-transferase, C-terminal-like PS50405 Soluble glutathione S-transferase C-terminal domain profile IPR004046 Glutathione S-transferase, C-terminal PF14497 Glutathione S-transferase, C-terminal domain	IPR036282 Glutathione S-transferase, C-terminal domain superfamily SSF47616 GST C-terminal domain-like			G3DSA:1.20.1050.130 PTHR11571:SF222 PTHR11571		No GO Terms
DN10373_c1_g2_i2_3780	Glutathione S-transferase		None predicted GST	IPR004046 Glutathione S-transferase, C-terminal PF14497 Glutathione S-transferase, C-terminal domain IPR010987 Glutathione S-transferase, C-terminal-like PS50405 Soluble glutathione S-transferase C-terminal domain profile	IPR036282 Glutathione S-transferase, C-terminal domain superfamily SSF47616 GST C-terminal domain-like			G3DSA:1.20.1050.130 PTHR11571:SF222 PTHR11571		No GO Terms
DN10373_c1_g2_i5_3784	Glutathione S-transferase		None predicted GST	IPR004046 Glutathione S-transferase, C-terminal PF14497 Glutathione S-transferase, C-terminal domain IPR010987 Glutathione S-transferase, C-terminal-like PS50405 Soluble glutathione S-transferase C-terminal domain profile	IPR036282 Glutathione S-transferase, C-terminal domain superfamily SSF47616 GST C-terminal domain-like			G3DSA:1.20.1050.130 PTHR11571 PTHR11571:SF222		No GO Terms
DN10373_c1_g2_i8_3787	Glutathione S-transferase	ApGST-Mu17	Glutathione Transferase family (IPR040079) Glutathione S-transferase, Mu class (IPR003081) IPR003081 PR01267	IPR010987 Glutathione S-transferase, C-terminal-like PS50405 Soluble glutathione S-transferase C-terminal domain profile IPR004045 Glutathione S-transferase, N-terminal PS50404 Soluble glutathione S-transferase N-terminal domain profile PF02798 Glutathione S-transferase, N-terminal domain IPR004046 Glutathione S-transferase, C-terminal PF14497 Glutathione S-transferase, C-terminal domain	IPR036249 Thioredoxin-like superfamily G3DSA:3.40.30.10 Glutaredoxin SSF52833 Thioredoxin-like IPR036282 Glutathione S-transferase, C-terminal domain superfamily SSF47616 GST C-terminal domain-like			cd03075 Dimer interface C-terminal domain interface GSH binding site (G-site) G3DSA:1.20.1050.10 PTHR11571:SF220 PTHR11571 SFLDG01205 SFLDG00363		None	Glutathione transferase activity (GO:0004364) Protein binding (GO:0005515)	None
DN10373_c1_g4_i1_3786	Glutathione S-transferase	ApGST-Mu17	Glutathione Transferase family (IPR040079) Glutathione S-transferase, Mu class (IPR003081) IPR003081 PR01267 IPR040079 SFLDS00019	IPR010987 Glutathione S-transferase, C-terminal-like PS50405 Soluble glutathione S-transferase C-terminal domain profile IPR004045 Glutathione S-transferase, N-terminal PF02798 Glutathione S-transferase, N-terminal domain PS50404 Soluble glutathione S-transferase N-terminal domain profile IPR004046 Glutathione S-transferase, C-terminal PF00043 Glutathione S-transferase, C-terminal domain Pfam ent…	IPR036249 Thioredoxin-like superfamily G3DSA:3.40.30.10 Glutaredoxin SSF52833 Thioredoxin-like IPR036282 Glutathione S-transferase, C-terminal domain superfamily SSF47616 GST C-terminal domain-like			PTHR11571:SF220 cd03075 Dimer interface GSH binding site (G-site) C-terminal domain interface G3DSA:1.20.1050.10 PTHR11571		None	Protein binding (GO:0005515) Glutathione transferase activity (GO:0004364)	None
DN10452_c0_g1_i1_8685	Glutathione S-transferase	ApGST-Mu4	Glutathione Transferase family (IPR040079) IPR040079 SFLDS00019	IPR010987 Glutathione S-transferase, C-terminal-like PS50405 Soluble glutathione S-transferase C-terminal domain profile IPR004046 Glutathione S-transferase, C-terminal PF14497 Glutathione S-transferase, C-terminal domain IPR004045 Glutathione S-transferase, N-terminal PS50404 Soluble glutathione S-transferase N-terminal domain profile PF02798 Glutathione S-transferase, N-terminal domain	IPR036249 Thioredoxin-like superfamily SSF52833 Thioredoxin-like IPR036282 Glutathione S-transferase, C-terminal domain superfamily SSF47616 GST C-terminal domain-like			SFLDG01205 cd03075 C-terminal domain interface GSH binding site (G-site) Dimer interface G3DSA:1.20.1050.130 PTHR11571 PTHR11571:SF220		None	Protein binding (GO:0005515)	None
DN10622_c0_g1_i3_33160	Glutathione S-transferase	ApGST-Mu12	Glutathione Transferase family (IPR040079) IPR040079 SFLDS00019	IPR004045 Glutathione S-transferase, N-terminal PF02798 Glutathione S-transferase, N-terminal domain PS50404 Soluble glutathione S-transferase N-terminal domain profile IPR010987 Glutathione S-transferase, C-terminal-like PS50405 Soluble glutathione S-transferase C-terminal domain profile	IPR036282 Glutathione S-transferase, C-terminal domain superfamily SSF47616 GST C-terminal domain-like IPR036249 Thioredoxin-like superfamily SSF52833 Thioredoxin-like			cd03075 GSH binding site (G-site) Dimer interface C-terminal domain interface G3DSA:1.20.1050.130 PTHR11571:SF220 PTHR11571		None	Protein binding (GO:0005515)	None
DN10622_c0_g1_i6_33161	Glutathione S-transferase		Glutathione Transferase family (IPR040079) IPR040079 SFLDS00019	IPR004045 Glutathione S-transferase, N-terminal PS50404 Soluble glutathione S-transferase N-terminal domain profile PF02798 Glutathione S-transferase, N-terminal domain	IPR036249 Thioredoxin-like superfamily SSF52833 Thioredoxin-like			PTHR11571 PTHR11571:SF220 cd03075 GSH binding site (G-site) C-terminal domain interface Dimer interface G3DSA:1.20.1050.130		None	Protein binding (GO:0005515)	None
DN10638_c0_g1_i2_32859	Glutathione S-transferase	ApGST-Mu9	None predicted GST	IPR004045 Glutathione S-transferase, N-terminal PF02798 Glutathione S-transferase, N-terminal domain PS50404 Soluble glutathione S-transferase N-terminal domain profile IPR010987 Glutathione S-transferase, C-terminal-like PS50405 Soluble glutathione S-transferase C-terminal domain profile IPR004046 Glutathione S-transferase, C-terminal PF14497 Glutathione S-transferase, C-terminal domain	IPR036249 Thioredoxin-like superfamily SSF52833 Thioredoxin-like IPR036282 Glutathione S-transferase, C-terminal domain superfamily SSF47616 GST C-terminal domain-like			G3DSA:1.20.1050.130 PTHR11571:SF220 PTHR11571		None	Protein binding (GO:0005515)	None
DN10638_c0_g1_i4_32861	Glutathione S-transferase		None predicted GST	IPR004045 Glutathione S-transferase, N-terminal PS50404 Soluble glutathione S-transferase N-terminal domain profile PF02798 Glutathione S-transferase, N-terminal domain	IPR036249 Thioredoxin-like superfamily SSF52833 Thioredoxin-like			G3DSA:1.20.1050.130 PTHR11571 PTHR11571:SF220		None	Protein binding (GO:0005515)	None
DN10638_c0_g1_i6_32864	Glutathione S-transferase		None predicted GST	IPR004045 Glutathione S-transferase, N-terminal PS50404 Soluble glutathione S-transferase N-terminal domain profile PF02798 Glutathione S-transferase, N-terminal domain	IPR036249 Thioredoxin-like SSF52833 Thioredoxin-like			G3DSA:1.20.1050.130 PTHR11571 PTHR11571:SF220		None	Protein binding (GO:0005515)	None
DN10638_c0_g2_i8_32863	Glutathione S-transferase	ApGST-Mu7	Glutathione Transferase family (IPR040079) Glutathione S-transferase, Mu class (IPR003081) IPR040079 SFLDS00019 IPR003081 PR01267	IPR004045 Glutathione S-transferase, N-terminal PS50404 Soluble glutathione S-transferase N-terminal domain profile PF02798 Glutathione S-transferase, N-terminal domain IPR010987 Glutathione S-transferase, C-terminal-like PS50405 Soluble glutathione S-transferase C-terminal domain profile	IPR036249 Thioredoxin-like superfamily SSF52833 Thioredoxin-like IPR036282 Glutathione S-transferase, C-terminal domain superfamily SSF47616 GST C-terminal domain-like			cd03075 C-terminal domain interface GSH binding site (G-site) Dimer interface G3DSA:1.20.1050.130 PTHR11571:SF220 PTHR11571		None	Protein binding (GO:0005515) Glutathione transferase activity (GO:0004364)	None
DN10638_c0_g4_i4_32862	Glutathione S-transferase		None predicted GST	IPR004046 Glutathione S-transferase, C-terminal PF14497 Glutathione S-transferase, C-terminal domain IPR010987 Glutathione S-transferase, C-terminal-like PS50405 Soluble glutathione S-transferase C-terminal domain profile	IPR036282 Glutathione S-transferase, C-terminal domain superfamily SSF47616 GST C-terminal domain-like			G3DSA:1.20.1050.130 PTHR11571 PTHR11571:SF222		No GO Terms
DN10638_c0_g6_i5_32860	Glutathione S-transferase	ApGST-Mu8	Glutathione Transferase family (IPR040079) F Glutathione S-transferase, Mu class (IPR003081) IPR003081 PR01267	IPR004045 Glutathione S-transferase, N-terminal PF02798 Glutathione S-transferase, N-terminal domain PS50404 Soluble glutathione S-transferase N-terminal domain profile IPR004046 Glutathione S-transferase, C-terminal PF14497 Glutathione S-transferase, C-terminal domain IPR010987 Glutathione S-transferase, C-terminal-like PS50405 Soluble glutathione S-transferase C-terminal domain profile	IPR036282 Glutathione S-transferase, C-terminal domain superfamily SSF47616 GST C-terminal domain-like IPR036249 Thioredoxin-like superfamily SSF52833 Thioredoxin-like G3DSA:3.40.30.10 Glutaredoxin			cd03075 Dimer interface GSH binding site (G-site) C-terminal domain interface G3DSA:1.20.1050.10 PTHR11571 PTHR11571:SF220 SFLDG01205 SFLDG00363		None	Protein binding (GO:0005515) Glutathione transferase activity (GO:0004364)	None
DN10647_c0_g1_i1_20080	transmembrane emp24 domain containing protein		None predicted GOLD domain	IPR009038 GOLD domain PF01105 emp24/gp25L/p24 family/GOLD					mobidb-lite (1) SIGNAL_PEPTIDE_C_REGION (2) SignalP-TM (3) SIGNAL_PEPTIDE_N_REGION (4) SIGNAL_PEPTIDE (5) mobidb-lite (6) SignalP-noTM (7) mobidb-lite (8) NON_CYTOPLASMIC_DOMAIN (9) SIGNAL_PEPTIDE_H_REGION (10) mobidb-lite (11) mobidb-lite (12) SignalP-noTM (13) mobidb-lite (14)	No GO Terms
DN10661_c0_g1_i5_33175	Glutathione S-transferase	ApGST-Mu4	None predicted GST	IPR004046 Glutathione S-transferase, C-terminal PF14497 Glutathione S-transferase, C-terminal domain IPR004045 Glutathione S-transferase, N-terminal PS50404 Soluble glutathione S-transferase N-terminal domain profile PF02798 Glutathione S-transferase, N-terminal domain IPR010987 Glutathione S-transferase, C-terminal-like PS50405 Soluble glutathione S-transferase C-terminal domain profile	IPR036249 Thioredoxin-like superfamily G3DSA:3.40.30.10 Glutaredoxin SSF52833 Thioredoxin-like IPR036282 Glutathione S-transferase, C-terminal domain superfamily SSF47616 GST C-terminal domain-like			G3DSA:1.20.1050.10 PTHR11571 cd03075 C-terminal domain interface GSH binding site (G-site) Dimer interface PTHR11571:SF222 SFLDG01205 SFLDG00363		None	Protein binding (GO:0005515)	None
DN10661_c0_g1_i8_33177	Glutathione S-transferase		Glutathione Transferase family (IPR040079) IPR040079 SFLDS00019	IPR004045 Glutathione S-transferase, N-terminal PF02798 Glutathione S-transferase, N-terminal domain PS50404 Soluble glutathione S-transferase N-terminal domain profile IPR004046 Glutathione S-transferase, C-terminal PF14497 Glutathione S-transferase, C-terminal domain IPR010987 Glutathione S-transferase, C-terminal-like PS50405 Soluble glutathione S-transferase C-terminal domain profile	IPR036282 Glutathione S-transferase, C-terminal domain superfamily SSF47616 GST C-terminal domain-like IPR036249 Thioredoxin-like superfamily SSF52833 Thioredoxin-like			G3DSA:1.20.1050.130 PTHR11571 PTHR11571:SF220		None	Protein binding (GO:0005515)	None
DN10661_c0_g2_i1_33174	Glutathione S-transferase		None predicted GST	IPR004045 Glutathione S-transferase, N-terminal PF02798 Glutathione S-transferase, N-terminal domain PS50404 Soluble glutathione S-transferase N-terminal domain profile	IPR036249 Thioredoxin-like superfamily SSF52833 Thioredoxin-like G3DSA:3.40.30.10 Glutaredoxin			PTHR11571:SF220 PTHR11571		None	Protein binding (GO:0005515)	None
DN10661_c0_g2_i2_33176	Glutathione S-transferase	ApGST-Mu5	Glutathione Transferase family (IPR040079) Glutathione S-transferase, Mu class (IPR003081) IPR040079 SFLDS00019 IPR003081 PR01267	IPR004045 Glutathione S-transferase, N-terminal PS50404 Soluble glutathione S-transferase N-terminal domain profile PF02798 Glutathione S-transferase, N-terminal domain IPR004046 Glutathione S-transferase, C-terminal PF14497 Glutathione S-transferase, C-terminal domain IPR010987 Glutathione S-transferase, C-terminal-like PS50405 Soluble glutathione S-transferase C-terminal domain profile	IPR036249 Thioredoxin-like superfamily G3DSA:3.40.30.10 Glutaredoxin SSF52833 Thioredoxin-like IPR036282 Glutathione S-transferase, C-terminal domain superfamily SSF47616 GST C-terminal domain-like			cd03075 C-terminal domain interface GSH binding site (G-site) Dimer interface G3DSA:1.20.1050.10 PTHR11571 PTHR11571:SF220 SFLDG01205		None	Protein binding (GO:0005515) Glutathione transferase activity (GO:0004364)	None
DN10666_c0_g1_i12_7150	Glutathione S-transferase		None predicted GST	IPR004046 Glutathione S-transferase, C-terminal PF14497 Glutathione S-transferase, C-terminal domain IPR010987 Glutathione S-transferase, C-terminal-like PS50405 Soluble glutathione S-transferase C-terminal domain profile	IPR036282 Glutathione S-transferase, C-terminal domain superfamily SSF47616 GST C-terminal domain-like			G3DSA:1.20.1050.130 PTHR11571:SF222 PTHR11571		No GO Terms
DN10666_c0_g1_i13_7151	Glutathione S-transferase		None predicted GST	IPR010987 Glutathione S-transferase, C-terminal-like PS50405 Soluble glutathione S-transferase C-terminal domain profile IPR004046 Glutathione S-transferase, C-terminal PF14497 Glutathione S-transferase, C-terminal domain	IPR036282 Glutathione S-transferase, C-terminal domain superfamily SSF47616 GST C-terminal domain-like			G3DSA:1.20.1050.130 PTHR11571 PTHR11571:SF222		No GO Terms
DN10666_c0_g1_i2_7145	Glutathione S-transferase		None predicted GST	IPR004046 Glutathione S-transferase, C-terminal PF14497 Glutathione S-transferase, C-terminal domain IPR010987 Glutathione S-transferase, C-terminal-like PS50405 Soluble glutathione S-transferase C-terminal domain profile	IPR036282 Glutathione S-transferase, C-terminal domain superfamily SSF47616 GST C-terminal domain-like			G3DSA:1.20.1050.130 PTHR11571 PTHR11571:SF222		No GO Terms
DN10666_c0_g1_i3_7146	Glutathione S transferase		None predicted GST	IPR004046 Glutathione S-transferase, C-terminal PF14497 Glutathione S-transferase, C-terminal domain IPR010987 Glutathione S-transferase, C-terminal-like PS50405 Soluble glutathione S-transferase C-terminal domain profile	IPR036282 Glutathione S-transferase, C-terminal domain superfamily SSF47616 GST C-terminal domain-like			G3DSA:1.20.1050.130 PTHR11571 PTHR11571:SF222		No GO Terms
DN10666_c0_g1_i6_7147	Glutathione S-transferase		None predicted GST	IPR004046 Glutathione S-transferase, C-terminal PF00043 Glutathione S-transferase, C-terminal domain IPR010987 Glutathione S-transferase, C-terminal-like PS50405 Soluble glutathione S-transferase C-terminal domain profile	IPR036282 Glutathione S-transferase, C-terminal domain superfamily SSF47616 GST C-terminal domain-like			G3DSA:1.20.1050.10		No GO Terms
DN10666_c0_g1_i8_7148	Glutathione S-transferase		None predicted GST	IPR010987 Glutathione S-transferase, C-terminal-like PS50405 Soluble glutathione S-transferase C-terminal domain profile IPR004046 Glutathione S-transferase, C-terminal PF14497 Glutathione S-transferase, C-terminal domain	IPR036282 Glutathione S-transferase, C-terminal domain superfamily SSF47616 GST C-terminal domain-like			G3DSA:1.20.1050.130 PTHR11571:SF222 PTHR11571		No GO Terms
DN10666_c0_g2_i2_7152	Glutathione S-transferase		None predicted GST	IPR010987 Glutathione S-transferase, C-terminal-like PS50405 Soluble glutathione S-transferase C-terminal domain profile IPR004046 Glutathione S-transferase, C-terminal PF14497 Glutathione S-transferase, C-terminal domain	IPR036282 Glutathione S-transferase, C-terminal domain superfamily SSF47616 GST C-terminal domain-like			G3DSA:1.20.1050.130 PTHR11571:SF222 PTHR11571		No GO Terms
DN10671_c2_g1_i9_7021	Glutathione S-transferase		Glutathione Transferase family (IPR040079) IPR040079 SFLDS00018	IPR004046 Glutathione S-transferase, C-terminal PF14497 Glutathione S-transferase, C-terminal domain IPR004045 Glutathione S-transferase, N-terminal PS50404 Soluble glutathione S-transferase N-terminal domain profile PF02798 Glutathione S-transferase, N-terminal domain IPR010987 Glutathione S-transferase, C-terminal-like PS50405 Soluble glutathione S-transferase C-terminal domain profile	IPR036249 Thioredoxin-like superfamily G3DSA:3.40.30.10 Glutaredoxin SSF52833 Thioredoxin-like IPR036282 Glutathione S-transferase, C-terminal domain superfamily SSF47616 GST C-terminal domain-like			G3DSA:1.20.1050.10 PTHR11571:SF220 PTHR11571 SFLDG00363 cd03075 Dimer interface GSH binding site (G-site) C-terminal domain interface		None	Protein binding (GO:0005515)	None
DN10679_c0_g1_i2_32993	Glutathione S transferase	ApGST-Mu17	Glutathione Transferase family (IPR040079) IPR040079 SFLDS00019	IPR004045 Glutathione S-transferase, N-terminal PF02798 Glutathione S-transferase, N-terminal domain PS50404 Soluble glutathione S-transferase N-terminal domain profile	IPR036249 Thioredoxin-like superfamily G3DSA:3.40.30.10 Glutaredoxin SSF52833 Thioredoxin-like			PTHR11571 cd03075 Dimer interface GSH binding site (G-site) C-terminal domain interface PTHR11571:SF220		None	Protein binding (GO:0005515)	None
DN10679_c0_g4_i3_32994	Glutathione S-transferase		None predicted GST	IPR010987 Glutathione S-transferase, C-terminal-like PS50405 Soluble glutathione S-transferase C-terminal domain profile IPR004046 Glutathione S-transferase, C-terminal PF14497 Glutathione S-transferase, C-terminal domain	IPR036282 Glutathione S-transferase, C-terminal domain superfamily SSF47616 GST C-terminal domain-like			G3DSA:1.20.1050.130 PTHR11571:SF222 PTHR11571		No GO Terms
DN10694_c0_g1_i2_32852	Glutathione S-transferase	ApGST-Mu6	Glutathione Transferase family (IPR040079 IPR040079 SFLDS00019	IPR004045 Glutathione S-transferase, N-terminal PF02798 Glutathione S-transferase, N-terminal domain PS50404 Soluble glutathione S-transferase N-terminal domain profile IPR010987 Glutathione S-transferase, C-terminal-like PS50405 Soluble glutathione S-transferase C-terminal domain profile IPR004046 Glutathione S-transferase, C-terminal PF14497 Glutathione S-transferase, C-terminal domain	IPR036249 Thioredoxin-like superfamily SSF52833 Thioredoxin-like IPR036282 Glutathione S-transferase, C-terminal domain superfamily SSF47616 GST C-terminal domain-like			G3DSA:1.20.1050.130 PTHR11571:SF222 PTHR11571		None	Protein binding (GO:0005515)	None
DN10694_c0_g2_i4_32853	Glutathione S-transferase		Glutathione Transferase family (IPR040079 IPR040079 SFLDS00020	IPR004046 Glutathione S-transferase, C-terminal PF14497 Glutathione S-transferase, C-terminal domain IPR010987 Glutathione S-transferase, C-terminal-like PS50405 Soluble glutathione S-transferase C-terminal domain profile IPR004045 Glutathione S-transferase, N-terminal PS50404 Soluble glutathione S-transferase N-terminal domain profile	IPR036282 Glutathione S-transferase, C-terminal domain superfamily SSF47616 GST C-terminal domain-like			G3DSA:1.20.1050.130 PTHR11571 PTHR11571:SF222		None	Protein binding (GO:0005515)	None
DN10694_c0_g2_i6_32854	Glutathione S transferase		None predicted GST	IPR010987 Glutathione S-transferase, C-terminal-like PS50405 Soluble glutathione S-transferase C-terminal domain profile IPR004046 Glutathione S-transferase, C-terminal PF14497 Glutathione S-transferase, C-terminal domain	IPR036282 Glutathione S-transferase, C-terminal domain superfamily SSF47616 GST C-terminal domain-like			G3DSA:1.20.1050.130 PTHR11571 PTHR11571:SF222		No GO Terms
DN10694_c0_g2_i7_32855	Glutathione S-transferase		Glutathione Transferase family (IPR040079 IPR040079 SFLDS00020	IPR010987 Glutathione S-transferase, C-terminal-like PS50405 Soluble glutathione S-transferase C-terminal domain profile IPR004045 Glutathione S-transferase, N-terminal PS50404 Soluble glutathione S-transferase N-terminal domain profile IPR004046 Glutathione S-transferase, C-terminal PF14497 Glutathione S-transferase, C-terminal domain	IPR036282 Glutathione S-transferase, C-terminal domain superfamily SSF47616 GST C-terminal domain-like			G3DSA:1.20.1050.130 PTHR11571:SF222 PTHR11571		None	Protein binding (GO:0005515)	None
DN10710_c0_g1_i2_36294	Glutathione S-transferase		None predicted GST	IPR004046 Glutathione S-transferase, C-terminal PF14497 Glutathione S-transferase, C-terminal domain IPR010987 Glutathione S-transferase, C-terminal-like PS50405 Soluble glutathione S-transferase C-terminal domain profile	IPR036282 Glutathione S-transferase, C-terminal domain superfamily SSF47616 GST C-terminal domain-like			G3DSA:1.20.1050.130		No GO Terms
DN10710_c0_g2_i1_36293	Glutathione S-transferase		None predicted GST	IPR010987 Glutathione S-transferase, C-terminal-like PS50405 Soluble glutathione S-transferase C-terminal domain profile IPR004046 Glutathione S-transferase, C-terminal PF14497 Glutathione S-transferase, C-terminal domain	IPR036282 Glutathione S-transferase, C-terminal domain superfamily SSF47616 GST C-terminal domain-like			G3DSA:1.20.1050.130		No GO Terms
DN10710_c1_g1_i12_36297	Glutathione S-transferase	ApGST-Mu3	Glutathione Transferase family (IPR040079) IPR040079 SFLDS00018	IPR010987 Glutathione S-transferase, C-terminal-like PS50405 Soluble glutathione S-transferase C-terminal domain profile IPR004046 Glutathione S-transferase, C-terminal PF14497 Glutathione S-transferase, C-terminal domain IPR004045 Glutathione S-transferase, N-terminal PS50404 Soluble glutathione S-transferase N-terminal domain profile PF02798 Glutathione S-transferase, N-terminal domain	IPR036249 Thioredoxin-like superfamily SSF52833 Thioredoxin-like IPR036282 Glutathione S-transferase, C-terminal domain superfamily SSF47616 GST C-terminal domain-like			G3DSA:1.20.1050.130 PTHR11571 PTHR11571:SF222		None	Protein binding (GO:0005515)	None
DN10710_c1_g1_i18_36299	Glutathione S-transferase		None predicted GST	IPR004045 Glutathione S-transferase, N-terminal PF02798 Glutathione S-transferase, N-terminal domain PS50404 Soluble glutathione S-transferase N-terminal domain profile IPR010987 Glutathione S-transferase, C-terminal-like PS50405 Soluble glutathione S-transferase C-terminal domain profile	IPR036282 Glutathione S-transferase, C-terminal domain superfamily SSF47616 GST C-terminal domain-like IPR036249 Thioredoxin-like superfamily SSF52833 Thioredoxin-like			G3DSA:1.20.1050.130 PTHR11571 PTHR11571:SF137		None	Protein binding (GO:0005515)	None
DN10710_c1_g1_i7_36296	Glutathione S-transferase		None predicted GST	IPR010987 Glutathione S-transferase, C-terminal-like PS50405 Soluble glutathione S-transferase C-terminal domain profile IPR004046 Glutathione S-transferase, C-terminal PF14497 Glutathione S-transferase, C-terminal domain	IPR036282 Glutathione S-transferase, C-terminal domain superfamily SSF47616 GST C-terminal domain-like			G3DSA:1.20.1050.130 PTHR11571:SF222 PTHR11571		No GO Terms
DN10764_c0_g1_i12_10262	Glutathione S-transferase		Glutathione Transferase family (IPR040079 IPR040079 SFLDS00020	IPR004045 Glutathione S-transferase, N-terminal PF02798 Glutathione S-transferase, N-terminal domain PS50404 Soluble glutathione S-transferase N-terminal domain profile	IPR036249 Thioredoxin-like superfamily G3DSA:3.40.30.10 Glutaredoxin SSF52833 Thioredoxin-like			PTHR11571 cd03075 C-terminal domain interface GSH binding site (G-site) Dimer interface PTHR11571:SF220		None	Protein binding (GO:0005515)	None
DN10764_c0_g1_i15_10263	Glutathione S-transferase		Glutathione Transferase family (IPR040079 IPR040079 SFLDS00020	IPR004045 Glutathione S-transferase, N-terminal PS50404 Soluble glutathione S-transferase N-terminal domain profile PF02798 Glutathione S-transferase, N-terminal domain	IPR036249 Thioredoxin-like superfamily G3DSA:3.40.30.10 Glutaredoxin SSF52833 Thioredoxin-like			PTHR11571 cd03075 C-terminal domain interface GSH binding site (G-site) Dimer interface PTHR11571:SF220		None	Protein binding (GO:0005515)	None
DN10764_c0_g1_i19_10264	Glutathione S-transferase		Glutathione Transferase family (IPR040079 IPR040079 SFLDS00020	IPR004045 Glutathione S-transferase, N-terminal PS50404 Soluble glutathione S-transferase N-terminal domain profile PF02798 Glutathione S-transferase, N-terminal domain	IPR036249 Thioredoxin-like superfamily G3DSA:3.40.30.10 Glutaredoxin SSF52833 Thioredoxin-like			PTHR11571:SF220 PTHR11571 cd03075 GSH binding site (G-site) C-terminal domain interface Dimer interface		None	Protein binding (GO:0005515)	None
DN10764_c0_g1_i20_10265	Glutathione S-transferase		None predicted GST	IPR004045 Glutathione S-transferase, N-terminal PF02798 Glutathione S-transferase, N-terminal domain PS50404 Soluble glutathione S-transferase N-terminal domain profile	IPR036249 Thioredoxin-like superfamily SSF52833 Thioredoxin-like G3DSA:3.40.30.10 Glutaredoxin			PTHR11571:SF220 PTHR11571	SignalP-noTM (1) SignalP-TM (2)	None	Protein binding (GO:0005515)	None
DN10764_c0_g1_i3_10259	Glutathione S-transferase		Glutathione Transferase family (IPR040079 IPR040079 SFLDS00020	IPR004045 Glutathione S-transferase, N-terminal PF02798 Glutathione S-transferase, N-terminal domain PS50404 Soluble glutathione S-transferase N-terminal domain profile	IPR036249 Thioredoxin-like superfamily SSF52833 Thioredoxin-like G3DSA:3.40.30.10 Glutaredoxin			PTHR11571:SF220 PTHR11571 cd03075 GSH binding site (G-site) C-terminal domain interface Dimer interface		None	Protein binding (GO:0005515)	None
DN10764_c0_g1_i4_10260	Glutathione S-transferase	ApGST-Mu2	None predicted GST	IPR004045 Glutathione S-transferase, N-terminal PS50404 Soluble glutathione S-transferase N-terminal domain profile PF02798 Glutathione S-transferase, N-terminal domain IPR010987 Glutathione S-transferase, C-terminal-like PS50405 Soluble glutathione S-transferase C-terminal domain profile	IPR036249 Thioredoxin-like superfamily SSF52833 Thioredoxin-like IPR036282 Glutathione S-transferase, C-terminal domain superfamily SSF47616 GST C-terminal domain-like			G3DSA:1.20.1050.130 PTHR11571 PTHR11571:SF220		None	Protein binding (GO:0005515)	None
DN10764_c0_g1_i6_10261	Glutathione S-transferase		None predicted GST	IPR004045 Glutathione S-transferase, N-terminal PS50404 Soluble glutathione S-transferase N-terminal domain profile PF02798 Glutathione S-transferase, N-terminal domain	IPR036249 Thioredoxin-like superfamily SSF52833 Thioredoxin-like G3DSA:3.40.30.10 Glutaredoxin			PTHR11571 PTHR11571:SF220	SignalP-noTM (1) SignalP-TM (2)	None	Protein binding (GO:0005515)	None
DN10786_c1_g1_i13_10294	Glutathione S transferase		None predicted GST	IPR004046 Glutathione S-transferase, C-terminal PF14497 Glutathione S-transferase, C-terminal domain IPR010987 Glutathione S-transferase, C-terminal-like PS50405 Soluble glutathione S-transferase C-terminal domain profile	IPR036282 Glutathione S-transferase, C-terminal domain superfamily SSF47616 GST C-terminal domain-like			G3DSA:1.20.1050.130 PTHR11571:SF222 PTHR11571		No GO Terms
DN10786_c1_g1_i7_10293	Glutathione S-transferase		None predicted GST	IPR004045 Glutathione S-transferase, N-terminal PS50404 Soluble glutathione S-transferase N-terminal domain profile IPR004046 Glutathione S-transferase, C-terminal PF14497 Glutathione S-transferase, C-terminal domain IPR010987 Glutathione S-transferase, C-terminal-like PS50405 Soluble glutathione S-transferase C-terminal domain profile	IPR036282 Glutathione S-transferase, C-terminal domain superfamily SSF47616 GST C-terminal domain-like			G3DSA:1.20.1050.130 PTHR11571 PTHR11571:SF222		None	Protein binding (GO:0005515)	None
DN10786_c1_g2_i11_10292	Glutathione S-transferase	ApGST-Mu6	Glutathione Transferase family (IPR040079) SFLDS00019 Glutathione S-transferase, N-terminal domain	IPR004046 Glutathione S-transferase, C-terminal PF14497 Glutathione S-transferase, C-terminal domain IPR010987 Glutathione S-transferase, C-terminal-like PS50405 Soluble glutathione S-transferase C-terminal domain profile IPR004045 Glutathione S-transferase, N-terminal PS50404 Soluble glutathione S-transferase N-terminal domain profile PF02798 Glutathione S-transferase, N-terminal domain	IPR036282 Glutathione S-transferase, C-terminal domain superfamily SSF47616 GST C-terminal domain-like IPR036249 Thioredoxin-like superfamily G3DSA:3.40.30.10 Glutaredoxin SSF52833 Thioredoxin-like			G3DSA:1.20.1050.10 PTHR11571 PTHR11571:SF220 SFLDG01205 cd03075 GSH binding site (G-site) Dimer interface C-terminal domain interface		None	Protein binding (GO:0005515)	None
DN10786_c1_g2_i7_10291	Glutathione S-transferase		Glutathione Transferase family (IPR040079) SFLDS00019 Glutathione S-transferase, N-terminal domain	IPR004045 Glutathione S-transferase, N-terminal PF02798 Glutathione S-transferase, N-terminal domain PS50404 Soluble glutathione S-transferase N-terminal domain profile IPR010987 Glutathione S-transferase, C-terminal-like PS50405 Soluble glutathione S-transferase C-terminal domain profile IPR004046 Glutathione S-transferase, C-terminal PF14497 Glutathione S-transferase, C-terminal domain	IPR036282 Glutathione S-transferase, C-terminal domain superfamily SSF47616 GST C-terminal domain-like IPR036249 Thioredoxin-like superfamily G3DSA:3.40.30.10 Glutaredoxin SSF52833 Thioredoxin-like			SFLDG01205 cd03075 GSH binding site (G-site) C-terminal domain interface Dimer interface G3DSA:1.20.1050.10 PTHR11571:SF220 PTHR11571		None	Protein binding (GO:0005515)	None
DN10916_c0_g1_i1_14307	Glutathione S-transferase	ApGST-Mu17	Glutathione Transferase family (IPR040079) Glutathione S-transferase, Mu class (IPR003081) PR01267 GSTRNSFRASEM	IPR004046 Glutathione S-transferase, C-terminal PF14497 Glutathione S-transferase, C-terminal domain IPR004045 Glutathione S-transferase, N-terminal PF02798 Glutathione S-transferase, N-terminal domain PS50404 Soluble glutathione S-transferase N-terminal domain profile IPR010987 Glutathione S-transferase, C-terminal-like PS50405 Soluble glutathione S-transferase C-terminal domain profile	IPR036282 Glutathione S-transferase, C-terminal domain superfamily SSF47616 GST C-terminal domain-like IPR036249 Thioredoxin-like superfamily G3DSA:3.40.30.10 Glutaredoxin SSF52833 Thioredoxin-like			cd03075 C-terminal domain interface GSH binding site (G-site) Dimer interface G3DSA:1.20.1050.10 PTHR11571:SF220 PTHR11571 SFLDG00363 SFLDG01205		None	Protein binding (GO:0005515) Glutathione transferase activity (GO:0004364)	None
DN10916_c0_g1_i11_14314	Glutathione S-transferase		Glutathione Transferase family (IPR040079) SFLDS00019 Glutathione S-transferase, N-terminal domain	IPR010987 Glutathione S-transferase, C-terminal-like PS50405 Soluble glutathione S-transferase C-terminal domain profile IPR004046 Glutathione S-transferase, C-terminal PF14497 Glutathione S-transferase, C-terminal domain IPR004045 Glutathione S-transferase, N-terminal PS50404 Soluble glutathione S-transferase N-terminal domain profile PF02798 Glutathione S-transferase, N-terminal domain	IPR036249 Thioredoxin-like superfamily G3DSA:3.40.30.10 Glutaredoxin SSF52833 Thioredoxin-like IPR036282 Glutathione S-transferase, C-terminal domain superfamily SSF47616 GST C-terminal domain-like			G3DSA:1.20.1050.10 PTHR11571 PTHR11571:SF220		None	Protein binding (GO:0005515)	None
DN10916_c0_g1_i12_14315	Glutathione S transferase		None predicted GST	IPR004045 Glutathione S-transferase, N-terminal PS50404 Soluble glutathione S-transferase N-terminal domain profile PF02798 Glutathione S-transferase, N-terminal domain IPR010987 Glutathione S-transferase, C-terminal-like PS50405 Soluble glutathione S-transferase C-terminal domain profile IPR004046 Glutathione S-transferase, C-terminal PF14497 Glutathione S-transferase, C-terminal domain	IPR036282 Glutathione S-transferase, C-terminal domain superfamily SSF47616 GST C-terminal domain-like IPR036249 Thioredoxin-like superfamily SSF52833 Thioredoxin-like			G3DSA:1.20.1050.130 PTHR11571 PTHR11571:SF220		None	Protein binding (GO:0005515)	None
DN10916_c0_g1_i2_14308	Glutathione S-transferase	ApGST-Mu17	Glutathione Transferase family (IPR040079) SFLDS00019 Glutathione Transferase (cytosolic) SFLD entry Glutathione S-transferase, Mu class (IPR003081) IPR003081 PR01267 GSTRNSFRASEM	IPR004046 Glutathione S-transferase, C-terminal PF14497 Glutathione S-transferase, C-terminal domain IPR004045 Glutathione S-transferase, N-terminal PS50404 Soluble glutathione S-transferase N-terminal domain profile PF02798 Glutathione S-transferase, N-terminal domain IPR010987 Glutathione S-transferase, C-terminal-like PS50405 Soluble glutathione S-transferase C-terminal domain profile	IPR036282 Glutathione S-transferase, C-terminal domain superfamily SSF47616 GST C-terminal domain-like IPR036249 Thioredoxin-like superfamily SSF52833 Thioredoxin-like			PTHR11571:SF240 cd03075 C-terminal domain interface Dimer interface GSH binding site (G-site) G3DSA:3.40.30.10 G3DSA:1.20.1050.10 PTHR11571 SFLDG00363PTHR11571:SF220		glutathione metabolic process (GO:0006749)	Glutathione transferase activity (GO:0004364) Protein binding (GO:0005515)	None
DN10916_c0_g1_i4_14309	Glutathione S-transferase		Glutathione Transferase family (IPR040079) Glutathione S-transferase, Mu class (IPR003081) IPR040079 SFLDS00019 IPR003081 PR01267	IPR004045 Glutathione S-transferase, N-terminal PF02798 Glutathione S-transferase, N-terminal domain PS50404 Soluble glutathione S-transferase N-terminal domain profile	IPR036249 Thioredoxin-like superfamily SSF52833 Thioredoxin-like G3DSA:3.40.30.10 Glutaredoxin			PTHR11571 PTHR11571:SF137 cd03075 Dimer interface C-terminal domain interface GSH binding site (G-site)		None	Protein binding (GO:0005515) Glutathione transferase activity (GO:0004364)	None
DN10916_c0_g1_i6_14310	Glutathione S transferase		Glutathione Transferase family (IPR040079) SFLDS00019	IPR004046 Glutathione S-transferase, C-terminal PF14497 Glutathione S-transferase, C-terminal domain IPR004045 Glutathione S-transferase, N-terminal PS50404 Soluble glutathione S-transferase N-terminal domain profile PF02798 Glutathione S-transferase, N-terminal domain IPR010987 Glutathione S-transferase, C-terminal-like PS50405 Soluble glutathione S-transferase C-terminal domain profile	IPR036249 Thioredoxin-like superfamily SSF52833 Thioredoxin-like IPR036282 Glutathione S-transferase, C-terminal domain superfamily SSF47616 GST C-terminal domain-like			G3DSA:1.20.1050.130 PTHR11571:SF222 PTHR11571		None	Protein binding (GO:0005515)	None
DN10916_c0_g1_i7_14311	Glutathione S-transferase		None predicted GST	IPR010987 Glutathione S-transferase, C-terminal-like PS50405 Soluble glutathione S-transferase C-terminal domain profile IPR004046 Glutathione S-transferase, C-terminal PF14497 Glutathione S-transferase, C-terminal domain	IPR036282 Glutathione S-transferase, C-terminal domain superfamily SSF47616 GST C-terminal domain-like			G3DSA:1.20.1050.130 PTHR11571:SF220 PTHR11571		No GO Terms
DN10916_c0_g1_i8_14312	Glutathione S transferase		Glutathione Transferase family (IPR040079) SFLDS00019	IPR004045 Glutathione S-transferase, N-terminal PF02798 Glutathione S-transferase, N-terminal domain PS50404 Soluble glutathione S-transferase N-terminal domain profile	IPR036249 Thioredoxin-like superfamily SSF52833 Thioredoxin-like G3DSA:3.40.30.10 Glutaredoxin			PTHR11571 cd03075 GSH binding site (G-site) C-terminal domain interface Dimer interface PTHR11571:SF220		None	Protein binding (GO:0005515)	None
DN10916_c0_g1_i9_14313	Glutathione S-transferase		None predicted GST	IPR004045 Glutathione S-transferase, N-terminal PF02798 Glutathione S-transferase, N-terminal domain PS50404 Soluble glutathione S-transferase N-terminal domain profile	IPR036249 Thioredoxin-like superfamily SSF52833 Thioredoxin-like			G3DSA:1.20.1050.130 PTHR11571 PTHR11571:SF220		None	Protein binding (GO:0005515)	None
DN10944_c0_g1_i2_40229	Glutathione S-transferase	ApGST-S2.2	Glutathione Transferase family (IPR040079) SFLDS00019 Glutathione S-transferase, N-terminal domain	IPR010987 Glutathione S-transferase, C-terminal-like PS50405 Soluble glutathione S-transferase C-terminal domain profile IPR004045 Glutathione S-transferase, N-terminal PS50404 Soluble glutathione S-transferase N-terminal domain profile PF02798 Glutathione S-transferase, N-terminal domain IPR004046 Glutathione S-transferase, C-terminal PF14497 Glutathione S-transferase, C-terminal domain	IPR036282 Glutathione S-transferase, C-terminal domain superfamily SSF47616 GST C-terminal domain-like IPR036249 Thioredoxin-like superfamily G3DSA:3.40.30.10 Glutaredoxin SSF52833 Thioredoxin-like			PTHR11571:SF206 cd03039 C-terminal domain interface Dimer interface GSH binding site (G-site) SFLDG01205 PTHR11571 G3DSA:1.20.1050.10		None	Protein binding (GO:0005515)	None
DN11078_c1_g1_i4_53064	stringent starvation protein A		Glutathione Transferase family (IPR040079) SFLDS00019	IPR004045 Glutathione S-transferase, N-terminal PS50404 Soluble glutathione S-transferase N-terminal domain profile PF13417 Glutathione S-transferase, N-terminal domain	IPR036249 Thioredoxin-like superfamily G3DSA:3.40.30.10 Glutaredoxin SSF52833 Thioredoxin-like	IPR011767 Glutaredoxin active site PS00195 Glutaredoxin active site		PTHR43968		Cell redox homeostasis (GO:0045454)	Protein binding (GO:0005515) Electron transfer activity (GO:0009055)	None
DN11078_c1_g1_i6_53065	stringent starvation protein A	ApGST-O2	None predicted GST	IPR004045 Glutathione S-transferase, N-terminal PS50404 Soluble glutathione S-transferase N-terminal domain profile PF13417 Glutathione S-transferase, N-terminal domain	IPR036249 Thioredoxin-like superfamily G3DSA:3.40.30.10 Glutaredoxin SSF52833 Thioredoxin-like	IPR011767 Glutaredoxin active site PS00195 Glutaredoxin active site		PTHR43968		Cell redox homeostasis (GO:0045454)	Protein binding (GO:0005515) Electron transfer activity (GO:0009055)	None
DN11127_c0_g1_i1_24345	Glutathione S-transferase	ApGST-Mu1	Glutathione Transferase family (IPR040079) SFLDS00019	IPR004045 Glutathione S-transferase, N-terminal PS50404 Soluble glutathione S-transferase N-terminal domain profile PF02798 Glutathione S-transferase, N-terminal domain IPR004046 Glutathione S-transferase, C-terminal PF14497 Glutathione S-transferase, C-terminal domain IPR010987 Glutathione S-transferase, C-terminal-like PS50405 Soluble glutathione S-transferase C-terminal domain profile	IPR036282 Glutathione S-transferase, C-terminal domain superfamily SSF47616 GST C-terminal domain-like IPR036249 Thioredoxin-like superfamily SSF52833 Thioredoxin-like			G3DSA:1.20.1050.130 PTHR11571 PTHR11571:SF222 SFLDG01205		None	Protein binding (GO:0005515)	None
DN11127_c0_g1_i2_24346	Glutathione S transferase		None predicted GST	IPR010987 Glutathione S-transferase, C-terminal-like PS50405 Soluble glutathione S-transferase C-terminal domain profile IPR004046 Glutathione S-transferase, C-terminal PF14497 Glutathione S-transferase, C-terminal domain	IPR036282 Glutathione S-transferase, C-terminal domain superfamily SSF47616 GST C-terminal domain-like			G3DSA:1.20.1050.130		No GO Terms
DN11127_c1_g1_i3_24347	Glutathione S-transferase	ApGST-Mu7	Glutathione Transferase family (IPR040079) Glutathione S-transferase, Mu class (IPR003081) IPR003081 PR01267 IPR040079 SFLDS00019	IPR004045 Glutathione S-transferase, N-terminal PS50404 Soluble glutathione S-transferase N-terminal domain profile PF02798 Glutathione S-transferase, N-terminal domain IPR004046 Glutathione S-transferase, C-terminal PF14497 Glutathione S-transferase, C-terminal domain IPR010987 Glutathione S-transferase, C-terminal-like PS50405 Soluble glutathione S-transferase C-terminal domain profile	IPR036282 Glutathione S-transferase, C-terminal domain superfamily SSF47616 GST C-terminal domain-like IPR036249 Thioredoxin-like superfamily G3DSA:3.40.30.10 Glutaredoxin SSF52833 Thioredoxin-like			G3DSA:1.20.1050.10 PTHR11571 PTHR11571:SF220 SFLDG01205 cd03075 Dimer interface GSH binding site (G-site) C-terminal domain interface		None	Protein binding (GO:0005515) Glutathione transferase activity (GO:0004364)	None
DN11127_c1_g1_i4_24348	Glutathione S-transferase		None predicted GST	IPR004045 Glutathione S-transferase, N-terminal PS50404 Soluble glutathione S-transferase N-terminal domain profile	IPR036249 Thioredoxin-like superfamily SSF52833 Thioredoxin-like G3DSA:3.40.30.10 Glutaredoxin					None	Protein binding (GO:0005515)	None
DN11127_c1_g1_i7_24350	Glutathione S transferase		Glutathione Transferase family (IPR040079) SFLDS00019	IPR004046 Glutathione S-transferase, C-terminal PF14497 Glutathione S-transferase, C-terminal domain IPR010987 Glutathione S-transferase, C-terminal-like PS50405 Soluble glutathione S-transferase C-terminal domain profile IPR004045 Glutathione S-transferase, N-terminal PF02798 Glutathione S-transferase, N-terminal domain PS50404 Soluble glutathione S-transferase N-terminal domain profile	IPR036282 Glutathione S-transferase, C-terminal domain superfamily SSF47616 GST C-terminal domain-like IPR036249 Thioredoxin-like superfamily SSF52833 Thioredoxin-like			G3DSA:1.20.1050.130 PTHR11571 PTHR11571:SF222		None	Protein binding (GO:0005515)	None
DN11127_c1_g1_i9_24352	Glutathione S-transferase		Glutathione Transferase family (IPR040079) SFLDS00019	IPR004045 Glutathione S-transferase, N-terminal PF02798 Glutathione S-transferase, N-terminal domain PS50404 Soluble glutathione S-transferase N-terminal domain profile	IPR036249 Thioredoxin-like superfamily G3DSA:3.40.30.10 Glutaredoxin SSF52833 Thioredoxin-like			PTHR11571 PTHR11571:SF220 cd03075 Dimer interface GSH binding site (G-site) C-terminal domain interface		None	Protein binding (GO:0005515)	None
DN11127_c1_g2_i7_24353	Glutathione S-transferase	ApGST-Mu11	Glutathione Transferase family (IPR040079) SFLDS00019	IPR004045 Glutathione S-transferase, N-terminal PF02798 Glutathione S-transferase, N-terminal domain PS50404 Soluble glutathione S-transferase N-terminal domain profile	IPR036249 Thioredoxin-like superfamily SSF52833 Thioredoxin-like			G3DSA:1.20.1050.130 PTHR11571:SF220 cd03075 C-terminal domain interface GSH binding site (G-site) Dimer interface PTHR11571		None	Protein binding (GO:0005515)	None
DN11127_c1_g3_i1_24349	Glutathione S-transferase	ApGST-Mu10	Glutathione Transferase family (IPR040079) SFLDS00019	IPR010987 Glutathione S-transferase, C-terminal-like PS50405 Soluble glutathione S-transferase C-terminal domain profile IPR004045 Glutathione S-transferase, N-terminal PS50404 Soluble glutathione S-transferase N-terminal domain profile PF02798 Glutathione S-transferase, N-terminal domain IPR004046 Glutathione S-transferase, C-terminal PF14497 Glutathione S-transferase, C-terminal domain	IPR036249 Thioredoxin-like superfamily SSF52833 Thioredoxin-like IPR036282 Glutathione S-transferase, C-terminal domain superfamily SSF47616 GST C-terminal domain-like			PTHR11571 cd03075 GSH binding site (G-site) C-terminal domain interface Dimer interface G3DSA:1.20.1050.130 PTHR11571:SF220		None	Protein binding (GO:0005515)	None
DN11163_c0_g1_i4_24144	Glutathione S-transferase		Glutathione Transferase family (IPR040079) SFLDS00019	IPR004045 Glutathione S-transferase, N-terminal PF02798 Glutathione S-transferase, N-terminal domain PS50404 Soluble glutathione S-transferase N-terminal domain profile IPR010987 Glutathione S-transferase, C-terminal-like PS50405 Soluble glutathione S-transferase C-terminal domain profile IPR004046 Glutathione S-transferase, C-terminal PF14497 Glutathione S-transferase, C-terminal domain	IPR036282 Glutathione S-transferase, C-terminal domain superfamily SSF47616 GST C-terminal domain-like IPR036249 Thioredoxin-like superfamily SSF52833 Thioredoxin-like			G3DSA:1.20.1050.130 PTHR11571:SF137 PTHR11571		None	Protein binding (GO:0005515)	None
DN11163_c0_g1_i5_24145	Glutathione S-transferase		Glutathione Transferase family (IPR040079) SFLDS00019	IPR004046 Glutathione S-transferase, C-terminal PF14497 Glutathione S-transferase, C-terminal domain IPR010987 Glutathione S-transferase, C-terminal-like PS50405 Soluble glutathione S-transferase C-terminal domain profile IPR004045 Glutathione S-transferase, N-terminal PS50404 Soluble glutathione S-transferase N-terminal domain profile PF02798 Glutathione S-transferase, N-terminal domain	IPR036282 Glutathione S-transferase, C-terminal domain superfamily SSF47616 GST C-terminal domain-like IPR036249 Thioredoxin-like superfamily SSF52833 Thioredoxin-like			G3DSA:1.20.1050.130 PTHR11571 PTHR11571:SF137	Coil (1)	None	Protein binding (GO:0005515)	None
DN11163_c0_g1_i6_24147	Glutathione S-transferase	ApGST-Mu16	Glutathione Transferase family (IPR040079) Glutathione S-transferase, Mu class (IPR003081) IPR040079 SFLDS00019 IPR003081 PR01267	IPR004046 Glutathione S-transferase, C-terminal PF14497 Glutathione S-transferase, C-terminal domain IPR004045 Glutathione S-transferase, N-terminal PF02798 Glutathione S-transferase, N-terminal domain PS50404 Soluble glutathione S-transferase N-terminal domain profile IPR010987 Glutathione S-transferase, C-terminal-like PS50405 Soluble glutathione S-transferase C-terminal domain profile	IPR036249 Thioredoxin-like superfamily G3DSA:3.40.30.10 Glutaredoxin SSF52833 Thioredoxin-like IPR036282 Glutathione S-transferase, C-terminal domain superfamily SSF47616 GST C-terminal domain-like			G3DSA:1.20.1050.10 PTHR11571:SF137 PTHR11571 SFLDG01205 cd03075 Dimer interface GSH binding site (G-site) C-terminal domain interface	Coil (1)	None	Glutathione transferase activity (GO:0004364) Protein binding (GO:0005515)	None
DN11163_c0_g2_i3_24146	Glutathione S-transferase	ApGST-Mu13	Glutathione Transferase family (IPR040079) Glutathione S-transferase, Mu class (IPR003081) IPR003081 PR01267 IPR040079 SFLDS00019	IPR004045 Glutathione S-transferase, N-terminal PS50404 Soluble glutathione S-transferase N-terminal domain profile PF02798 Glutathione S-transferase, N-terminal domain IPR004046 Glutathione S-transferase, C-terminal PF14497 Glutathione S-transferase, C-terminal domain IPR010987 Glutathione S-transferase, C-terminal-like PS50405 Soluble glutathione S-transferase C-terminal domain profile	IPR036249 Thioredoxin-like superfamily G3DSA:3.40.30.10 Glutaredoxin SSF52833 Thioredoxin-like IPR036282 Glutathione S-transferase, C-terminal domain superfamily SSF47616 GST C-terminal domain-like			G3DSA:1.20.1050.10 PTHR11571:SF137 PTHR11571		None	Protein binding (GO:0005515) Glutathione transferase activity (GO:0004364)	None
DN11163_c0_g3_i11_24148	Glutathione S-transferase	ApGST-Mu15	Glutathione Transferase family (IPR040079) SFLDS00019	IPR004045 Glutathione S-transferase, N-terminal PS50404 Soluble glutathione S-transferase N-terminal domain profile PF02798 Glutathione S-transferase, N-terminal domain IPR004046 Glutathione S-transferase, C-terminal PF14497 Glutathione S-transferase, C-terminal domain IPR010987 Glutathione S-transferase, C-terminal-like PS50405 Soluble glutathione S-transferase C-terminal domain profile	IPR036249 Thioredoxin-like superfamily SSF52833 Thioredoxin-like G3DSA:3.40.30.10 Glutaredoxin IPR036282 Glutathione S-transferase, C-terminal domain superfamily SSF47616 GST C-terminal domain-like			G3DSA:1.20.1050.10 PTHR11571:SF137 PTHR11571 SFLDG01205 cd03075 Dimer interface C-terminal domain interface GSH binding site (G-site)		None	Protein binding (GO:0005515)	None
DN11163_c0_g3_i12_24149	Glutathione S-transferase		None predicted GST	IPR004046 Glutathione S-transferase, C-terminal PF14497 Glutathione S-transferase, C-terminal domain IPR010987 Glutathione S-transferase, C-terminal-like PS50405 Soluble glutathione S-transferase C-terminal domain profile	IPR036282 Glutathione S-transferase, C-terminal domain superfamily SSF47616 GST C-terminal domain-like			G3DSA:1.20.1050.130 PTHR11571:SF137 PTHR11571		No GO Terms
DN11163_c0_g3_i3_24140	Glutathione S-transferase		None predicted GST	IPR004045 Glutathione S-transferase, N-terminal PS50404 Soluble glutathione S-transferase N-terminal domain profile PF02798 Glutathione S-transferase, N-terminal domain	IPR036249 Thioredoxin-like superfamily G3DSA:3.40.30.10 Glutaredoxin SSF52833 Thioredoxin-like			PTHR11571 cd03075 C-terminal domain interface Dimer interface GSH binding site (G-site) PTHR11571:SF220PTHR11571:SF220		None	Protein binding (GO:0005515)	None
DN11163_c0_g3_i6_24141	Glutathione S-transferase		None predicted GST	IPR010987 Glutathione S-transferase, C-terminal-like PS50405 Soluble glutathione S-transferase C-terminal domain profile	IPR036282 Glutathione S-transferase, C-terminal domain superfamily SSF47616 GST C-terminal domain-like			G3DSA:1.20.1050.10		No GO Terms
DN11163_c0_g3_i8_24143	Glutathione S-transferase		Glutathione Transferase family (IPR040079) SFLDS00019	IPR004045 Glutathione S-transferase, N-terminal PF02798 Glutathione S-transferase, N-terminal domain PS50404 Soluble glutathione S-transferase N-terminal domain profile IPR010987 Glutathione S-transferase, C-terminal-like PS50405 Soluble glutathione S-transferase C-terminal domain profile IPR004046 Glutathione S-transferase, C-terminal PF14497 Glutathione S-transferase, C-terminal domain	IPR036282 Glutathione S-transferase, C-terminal domain superfamily SSF47616 GST C-terminal domain-like IPR036249 Thioredoxin-like superfamily G3DSA:3.40.30.10 Glutaredoxin SSF52833 Thioredoxin-like			G3DSA:1.20.1050.10 PTHR11571:SF137 PTHR11571		None	Protein binding (GO:0005515)	None
DN11163_c0_g4_i1_24142	Glutathione S-transferase		Glutathione Transferase family (IPR040079) SFLDS00019	IPR004045 Glutathione S-transferase, N-terminal PS50404 Soluble glutathione S-transferase N-terminal domain profile PF02798 Glutathione S-transferase, N-terminal domain	IPR036249 Thioredoxin-like superfamily SSF52833 Thioredoxin-like IPR036282 Glutathione S-transferase, C-terminal domain superfamily SSF47616 GST C-terminal domain-like			PTHR11571 cd03075 C-terminal domain interface GSH binding site (G-site) Dimer interface G3DSA:1.20.1050.130 PTHR11571:SF220		None	Protein binding (GO:0005515)	None
DN11163_c0_g4_i3_24150	Glutathione S-transferase	ApGST-Mu14	Glutathione Transferase family (IPR040079) Glutathione S-transferase, Mu class (IPR003081) PR01267 GSTRNSFRASEM	IPR010987 Glutathione S-transferase, C-terminal-like PS50405 Soluble glutathione S-transferase C-terminal domain profile PF02798 Glutathione S-transferase, N-terminal domain PS50404 Soluble glutathione S-transferase N-terminal domain profile IPR004046 Glutathione S-transferase, C-terminal PF14497 Glutathione S-transferase, C-terminal domain	IPR036249 Thioredoxin-like superfamily G3DSA:3.40.30.10 Glutaredoxin SSF52833 Thioredoxin-like IPR036282 Glutathione S-transferase, C-terminal domain superfamily SSF47616 GST C-terminal domain-like			G3DSA:1.20.1050.10 cd03075 GSH binding site (G-site) C-terminal domain interface Dimer interface PTHR11571 PTHR11571:SF222 SFLDG01205 SFLDG00363		None	Protein binding (GO:0005515) Glutathione transferase activity (GO:0004364)	None
DN11200_c0_g1_i14_23019	Glutathione S-transferase	ApGST-Mu3	Glutathione Transferase family (IPR040079) Glutathione S-transferase, Mu class (IPR003081) IPR040079 SFLDS00019 IPR003081 PR01267	IPR004045 Glutathione S-transferase, N-terminal PF02798 Glutathione S-transferase, N-terminal domain PS50404 Soluble glutathione S-transferase N-terminal domain profile IPR004046 Glutathione S-transferase, C-terminal PF14497 Glutathione S-transferase, C-terminal domain IPR010987 Glutathione S-transferase, C-terminal-like PS50405 Soluble glutathione S-transferase C-terminal domain profile	IPR036249 Thioredoxin-like superfamily SSF52833 Thioredoxin-like G3DSA:3.40.30.10 Glutaredoxin IPR036282 Glutathione S-transferase, C-terminal domain superfamily SSF47616 GST C-terminal domain-like			G3DSA:1.20.1050.10 PTHR11571:SF222 PTHR11571		None	Protein binding (GO:0005515) Glutathione transferase activity (GO:0004364)	None
DN11200_c0_g1_i15_23020	Glutathione S-transferase		None predicted GST	IPR004045 Glutathione S-transferase, N-terminal PF02798 Glutathione S-transferase, N-terminal domain PS50404 Soluble glutathione S-transferase N-terminal domain profile IPR004046 Glutathione S-transferase, C-terminal PF14497 Glutathione S-transferase, C-terminal domain IPR010987 Glutathione S-transferase, C-terminal-like PS50405 Soluble glutathione S-transferase C-terminal domain profile	IPR036249 Thioredoxin-like superfamily SSF52833 Thioredoxin-like IPR036282 Glutathione S-transferase, C-terminal domain superfamily SSF47616 GST C-terminal domain-like			cd03075 GSH binding site (G-site) Dimer interface C-terminal domain interface G3DSA:1.20.1050.130 PTHR11571:SF222 PTHR11571 SFLDG01205 SFLDG00363		None	Protein binding (GO:0005515)	None
DN11200_c0_g1_i16_23021	Glutathione S-transferase	ApGST-Mu2	None predicted GST	IPR004045 Glutathione S-transferase, N-terminal PF02798 Glutathione S-transferase, N-terminal domain PS50404 Soluble glutathione S-transferase N-terminal domain profile IPR010987 Glutathione S-transferase, C-terminal-like PS50405 Soluble glutathione S-transferase C-terminal domain profile IPR004046 Glutathione S-transferase, C-terminal PF14497 Glutathione S-transferase, C-terminal domain	IPR036282 Glutathione S-transferase, C-terminal domain superfamily SSF47616 GST C-terminal domain-like IPR036249 Thioredoxin-like superfamily SSF52833 Thioredoxin-like			cd03075 GSH binding site (G-site) C-terminal domain interface Dimer interface G3DSA:1.20.1050.130 PTHR11571:SF222 PTHR11571 SFLDG00363 SFLDG01205		None	Protein binding (GO:0005515)	None
DN11200_c0_g1_i20_23023	Glutathione S-transferase		None predicted GST	IPR004045 Glutathione S-transferase, N-terminal PF02798 Glutathione S-transferase, N-terminal domain PS50404 Soluble glutathione S-transferase N-terminal domain profile	IPR036249 Thioredoxin-like superfamily G3DSA:3.40.30.10 Glutaredoxin SSF52833 Thioredoxin-like			PTHR11571:SF220 PTHR11571		None	Protein binding (GO:0005515)	None
DN11200_c0_g1_i21_23024	Glutathione S-transferase		Glutathione Transferase family (IPR040079) SFLDS00019	IPR004045 Glutathione S-transferase, N-terminal PF02798 Glutathione S-transferase, N-terminal domain PS50404 Soluble glutathione S-transferase N-terminal domain profile	IPR036249 Thioredoxin-like superfamily SSF52833 Thioredoxin-like			cd03075 Dimer interface G3DSA:1.20.1050.130 PTHR11571 PTHR11571:SF220		None	Protein binding (GO:0005515)	None
DN11200_c0_g1_i22_23025	Glutathione S-transferase		Glutathione Transferase family (IPR040079) SFLDS00019	IPR004045 Glutathione S-transferase, N-terminal PS50404 Soluble glutathione S-transferase N-terminal domain profile PF02798 Glutathione S-transferase, N-terminal domain	IPR036249 Thioredoxin-like superfamily SSF52833 Thioredoxin-like			cd03075 Dimer interface GSH binding site (G-site) C-terminal domain interface G3DSA:1.20.1050.130 PTHR11571:SF220 PTHR11571		None	Protein binding (GO:0005515)	None
DN11200_c0_g1_i23_23027	Glutathione S-transferase		None predicted GST	IPR004045 Glutathione S-transferase, N-terminal PS50404 Soluble glutathione S-transferase N-terminal domain profile PF02798 Glutathione S-transferase, N-terminal domain	IPR036249 Thioredoxin-like superfamily SSF52833 Thioredoxin-like			G3DSA:1.20.1050.130		glutathione metabolic process (GO:0006749)	Protein binding (GO:0005515)	None
DN11200_c0_g1_i24_23028	Glutathione S-transferase	ApGST-Mu3	Glutathione Transferase family (IPR040079) Glutathione S-transferase, Mu class (IPR003081) IPR003081 PR01267 IPR040079 SFLDS00020	IPR004045 Glutathione S-transferase, N-terminal PF02798 Glutathione S-transferase, N-terminal domain PS50404 Soluble glutathione S-transferase N-terminal domain profile IPR004046 Glutathione S-transferase, C-terminal PF14497 Glutathione S-transferase, C-terminal domain IPR010987 Glutathione S-transferase, C-terminal-like PS50405 Soluble glutathione S-transferase C-terminal domain profile	IPR036282 Glutathione S-transferase, C-terminal domain superfamily SSF47616 GST C-terminal domain-like IPR036249 Thioredoxin-like superfamily G3DSA:3.40.30.10 Glutaredoxin SSF52833 Thioredoxin-like			G3DSA:1.20.1050.10 PTHR11571 PTHR11571:SF222 SFLDG01205 cd03075 C-terminal domain interface GSH binding site (G-site) Dimer interface		None	Glutathione transferase activity (GO:0004364) Protein binding (GO:0005515)	None
DN11200_c0_g1_i27_23029	Glutathione S-transferase		Glutathione Transferase family (IPR040079) Glutathione S-transferase, Mu class (IPR003081) IPR003081 PR01267 IPR040079 SFLDS00020	IPR004045 Glutathione S-transferase, N-terminal PF02798 Glutathione S-transferase, N-terminal domain PS50404 Soluble glutathione S-transferase N-terminal domain profile IPR004046 Glutathione S-transferase, C-terminal PF14497 Glutathione S-transferase, C-terminal domain IPR010987 Glutathione S-transferase, C-terminal-like PS50405 Soluble glutathione S-transferase C-terminal domain profile	IPR036249 Thioredoxin-like superfamily G3DSA:3.40.30.10 Glutaredoxin SSF52833 Thioredoxin-like IPR036282 Glutathione S-transferase, C-terminal domain superfamily SSF47616 GST C-terminal domain-like			G3DSA:1.20.1050.10 PTHR11571 PTHR11571:SF222 SFLDG00363 SFLDG01205 cd03075 C-terminal domain interface GSH binding site (G-site) Dimer interface		None	Glutathione transferase activity (GO:0004364) Protein binding (GO:0005515)	None
DN11200_c0_g1_i7_23018	Glutathione S-transferase		None predicted GST	IPR010987 Glutathione S-transferase, C-terminal-like PS50405 Soluble glutathione S-transferase C-terminal domain profile IPR004045 Glutathione S-transferase, N-terminal PF02798 Glutathione S-transferase, N-terminal domain PS50404 Soluble glutathione S-transferase N-terminal domain profile IPR004046 Glutathione S-transferase, C-terminal PF14497 Glutathione S-transferase, C-terminal domain	IPR036249 Thioredoxin-like superfamily SSF52833 Thioredoxin-like IPR036282 Glutathione S-transferase, C-terminal domain superfamily SSF47616 GST C-terminal domain-like			SFLDG01205 cd03075 GSH binding site (G-site) Dimer interface C-terminal domain interface G3DSA:1.20.1050.130 PTHR11571 PTHR11571:SF222 SFLDG00363		None	Protein binding (GO:0005515)	None
DN11200_c0_g2_i1_23017	Glutathione S-transferase	ApGST-Mu15	None predicted GST	IPR010987 Glutathione S-transferase, C-terminal-like PS50405 Soluble glutathione S-transferase C-terminal domain profile IPR004045 Glutathione S-transferase, N-terminal PF02798 Glutathione S-transferase, N-terminal domain PS50404 Soluble glutathione S-transferase N-terminal domain profile IPR004046 Glutathione S-transferase, C-terminal PF00043 Glutathione S-transferase, C-terminal domain	IPR036282 Glutathione S-transferase, C-terminal domain superfamily SSF47616 GST C-terminal domain-like IPR036249 Thioredoxin-like superfamily SSF52833 Thioredoxin-like			G3DSA:1.20.1050.130 PTHR11571 PTHR11571:SF137		None	Protein binding (GO:0005515)	None
DN11200_c0_g3_i1_23022	Glutathione S-transferase	ApGST-Mu19	Glutathione Transferase family (IPR040079) Glutathione S-transferase, Mu class (IPR003081) IPR040079 SFLDS00019 IPR003081 PR01268	IPR004045 Glutathione S-transferase, N-terminal PS50404 Soluble glutathione S-transferase N-terminal domain profile PF02798 Glutathione S-transferase, N-terminal domain IPR004046 Glutathione S-transferase, C-terminal PF14497 Glutathione S-transferase, C-terminal domain IPR010987 Glutathione S-transferase, C-terminal-like PS50405 Soluble glutathione S-transferase C-terminal domain profile	IPR036249 Thioredoxin-like superfamily G3DSA:3.40.30.10 Glutaredoxin SSF52833 Thioredoxin-like IPR036282 Glutathione S-transferase, C-terminal domain superfamily SSF47616 GST C-terminal domain-like			G3DSA:1.20.1050.10 PTHR11571:SF220 PTHR11571 SFLDG01205 cd03075 C-terminal domain interface GSH binding site (G-site) Dimer interface		None	Protein binding (GO:0005515) Glutathione transferase activity (GO:0004364)	None
DN11200_c0_g3_i2_23026	Glutathione S-transferase		Glutathione Transferase family (IPR040079) Glutathione S-transferase, Mu class (IPR003081) IPR040079 SFLDS00019 IPR003081 PR01268	IPR004045 Glutathione S-transferase, N-terminal PS50404 Soluble glutathione S-transferase N-terminal domain profile PF02798 Glutathione S-transferase, N-terminal domain	IPR036249 Thioredoxin-like superfamily SSF52833 Thioredoxin-like			G3DSA:1.20.1050.130 PTHR11571 PTHR11571:SF220 cd03075 C-terminal domain interface GSH binding site (G-site) Dimer interface		None	Protein binding (GO:0005515) Glutathione transferase activity (GO:0004364)	None
DN11251_c0_g1_i1_23156	Glutathione S-transferase	ApGST-Mu4	Glutathione Transferase family (IPR040079) SFLDS00020	IPR004045 Glutathione S-transferase, N-terminal PS50404 Soluble glutathione S-transferase N-terminal domain profile PF02798 Glutathione S-transferase, N-terminal domain IPR004046 Glutathione S-transferase, C-terminal PF14497 Glutathione S-transferase, C-terminal domain IPR010987 Glutathione S-transferase, C-terminal-like PS50405 Soluble glutathione S-transferase C-terminal domain profile	IPR036249 Thioredoxin-like superfamily SSF52833 Thioredoxin-like IPR036282 Glutathione S-transferase, C-terminal domain superfamily SSF47616 GST C-terminal domain-like			SFLDG01205 cd03075 Dimer interface GSH binding site (G-site) C-terminal domain interface G3DSA:1.20.1050.130 PTHR11571:SF222 PTHR11571		None	Protein binding (GO:0005515)	None
DN11251_c0_g1_i4_23157	Glutathione S-transferase		Glutathione Transferase family (IPR040079) SFLDS00019	IPR004046 Glutathione S-transferase, C-terminal PF00043 Glutathione S-transferase, C-terminal domain IPR010987 Glutathione S-transferase, C-terminal-like PS50405 Soluble glutathione S-transferase C-terminal domain profile IPR004045 Glutathione S-transferase, N-terminal PF02798 Glutathione S-transferase, N-terminal domain PS50404 Soluble glutathione S-transferase N-terminal domain profile	IPR036249 Thioredoxin-like superfamily SSF52833 Thioredoxin-like IPR036282 Glutathione S-transferase, C-terminal domain superfamily SSF47616 GST C-terminal domain-like			SFLDG01205 cd03075 Dimer interface GSH binding site (G-site) C-terminal domain interface G3DSA:1.20.1050.130 PTHR11571 PTHR11571:SF220		None	Protein binding (GO:0005515)	None
DN11251_c0_g1_i6_23158	Glutathione S-transferase		None predicted GST	IPR010987 Glutathione S-transferase, C-terminal-like PS50405 Soluble glutathione S-transferase C-terminal domain profile IPR004046 Glutathione S-transferase, C-terminal PF14497 Glutathione S-transferase, C-terminal domain IPR004045 Glutathione S-transferase, N-terminal PF02798 Glutathione S-transferase, N-terminal domain PS50404 Soluble glutathione S-transferase N-terminal domain profile	IPR036249 Thioredoxin-like superfamily SSF52833 Thioredoxin-like IPR036282 Glutathione S-transferase, C-terminal domain superfamily SSF47616 GST C-terminal domain-like			PTHR11571 cd03075 C-terminal domain interface GSH binding site (G-site) Dimer interface G3DSA:1.20.1050.130 PTHR11571:SF220 SFLDG01205 SFLDG00363		None	Protein binding (GO:0005515)	None
DN11251_c0_g1_i8_23159	Glutathione S-transferase		Glutathione Transferase family (IPR040079) SFLDS00019	IPR004046 Glutathione S-transferase, C-terminal PF14497 Glutathione S-transferase, C-terminal domain IPR004045 Glutathione S-transferase, N-terminal PF02798 Glutathione S-transferase, N-terminal domain PS50404 Soluble glutathione S-transferase N-terminal domain profile IPR010987 Glutathione S-transferase, C-terminal-like PS50405 Soluble glutathione S-transferase C-terminal domain profile	IPR036282 Glutathione S-transferase, C-terminal domain superfamily SSF47616 GST C-terminal domain-like IPR036249 Thioredoxin-like superfamily G3DSA:3.40.30.10 Glutaredoxin SSF52833 Thioredoxin-like			G3DSA:1.20.1050.10 PTHR11571 PTHR11571:SF220		None	Protein binding (GO:0005515)	None
DN11251_c1_g1_i1_23160	Glutathione S-transferase		None predicted GST	IPR004046 Glutathione S-transferase, C-terminal PF14497 Glutathione S-transferase, C-terminal domain IPR010987 Glutathione S-transferase, C-terminal-like PS50405 Soluble glutathione S-transferase C-terminal domain profile	IPR036282 Glutathione S-transferase, C-terminal domain superfamily SSF47616 GST C-terminal domain-like			G3DSA:1.20.1050.130 PTHR11571:SF222 PTHR11571		No GO Terms
DN11298_c0_g1_i1_22776	Glutathione S-transferase		None predicted GST	IPR004046 Glutathione S-transferase, C-terminal PF14497 Glutathione S-transferase, C-terminal domain IPR010987 Glutathione S-transferase, C-terminal-like PS50405 Soluble glutathione S-transferase C-terminal domain profile	IPR036282 Glutathione S-transferase, C-terminal domain superfamily SSF47616 GST C-terminal domain-like			G3DSA:1.20.1050.130 PTHR11571 PTHR11571:SF222		No GO Terms
DN11298_c0_g1_i3_22777	Glutathione S-transferase		None predicted GST	IPR004046 PF00043 IPR010987 PS50405	IPR036282 SSF47616			G3DSA:1.20.1050.10		No GO Terms
DN11298_c0_g3_i2_22778	Glutathione S-transferase		Glutathione Transferase family (IPR040079) SFLDS00019	IPR004045 Glutathione S-transferase, N-terminal PS50404 Soluble glutathione S-transferase N-terminal domain profile PF02798 Glutathione S-transferase, N-terminal domain	IPR036249 Thioredoxin-like superfamily G3DSA:3.40.30.10 Glutaredoxin SSF52833 Thioredoxin-like			cd03075 Dimer interface GSH binding site (G-site) C-terminal domain interface PTHR11571 PTHR11571:SF220		None	Protein binding (GO:0005515)	None
DN11298_c0_g3_i4_22779	Glutathione S-transferase	ApGST-Mu8	Glutathione Transferase family (IPR040079) Glutathione S-transferase, Mu class (IPR003081) IPR003081 PR01267 IPR040079 SFLDS00019	IPR004045 Glutathione S-transferase, N-terminal PF02798 Glutathione S-transferase, N-terminal domain PS50404 Soluble glutathione S-transferase N-terminal domain profile IPR010987 Glutathione S-transferase, C-terminal-like PS50405 Soluble glutathione S-transferase C-terminal domain profile	IPR036249 Thioredoxin-like superfamily G3DSA:3.40.30.10 Glutaredoxin SSF52833 Thioredoxin-like IPR036282 Glutathione S-transferase, C-terminal domain superfamily SSF47616 GST C-terminal domain-like			PTHR11571:SF220 cd03075 Dimer interface C-terminal domain interface GSH binding site (G-site) G3DSA:1.20.1050.10 PTHR11571		None	Glutathione transferase activity (GO:0004364) Protein binding (GO:0005515)	None
DN11298_c0_g3_i8_22780	Glutathione S-transferase		Glutathione Transferase family (IPR040079) Glutathione S-transferase, Mu class (IPR003081) IPR003081 PR01267 IPR040079 SFLDS00019	IPR004046 Glutathione S-transferase, C-terminal PF14497 Glutathione S-transferase, C-terminal domain IPR004045 Glutathione S-transferase, N-terminal PF02798 Glutathione S-transferase, N-terminal domain PS50404 Soluble glutathione S-transferase N-terminal domain profile IPR010987 Glutathione S-transferase, C-terminal-like PS50405 Soluble glutathione S-transferase C-terminal domain profile	IPR036282 Glutathione S-transferase, C-terminal domain superfamily SSF47616 GST C-terminal domain-like IPR036249 Thioredoxin-like superfamily SSF52833 Thioredoxin-like G3DSA:3.40.30.10 Glutaredoxin			PTHR11571:SF220 cd03075 Dimer interface C-terminal domain interface GSH binding site (G-site) G3DSA:1.20.1050.10 PTHR11571 SFLDG01205		None	Glutathione transferase activity (GO:0004364) Protein binding (GO:0005515)	None
DN11298_c0_g4_i5_22781	Glutathione S-transferase	ApGST-Mu6	Glutathione Transferase family (IPR040079) SFLDS00019	IPR010987 Glutathione S-transferase, C-terminal-like PS50405 Soluble glutathione S-transferase C-terminal domain profile IPR004045 Glutathione S-transferase, N-terminal PS50404 Soluble glutathione S-transferase N-terminal domain profile PF02798 Glutathione S-transferase, N-terminal domain	IPR036249 Thioredoxin-like superfamily SSF52833 Thioredoxin-like IPR036282 Glutathione S-transferase, C-terminal domain superfamily SSF47616 GST C-terminal domain-like			G3DSA:1.20.1050.130 PTHR11571:SF220 cd03075 Dimer interface C-terminal domain interface GSH binding site (G-site) PTHR11571		None	Protein binding (GO:0005515)	None
DN11457_c0_g1_i3_56887	Glutathione S-transferase	ApGST-Mu7	Glutathione Transferase family (IPR040079) Glutathione S-transferase, Mu class (IPR003081) IPR003081 PR01267	IPR004046 Glutathione S-transferase, C-terminal PF14497 Glutathione S-transferase, C-terminal domain IPR004045 Glutathione S-transferase, N-terminal PS50404 Soluble glutathione S-transferase N-terminal domain profile PF02798 Glutathione S-transferase, N-terminal domain IPR010987 Glutathione S-transferase, C-terminal-like PS50405 Soluble glutathione S-transferase C-terminal domain profile	IPR036249 Thioredoxin-like superfamily SSF52833 Thioredoxin-like G3DSA:3.40.30.10 Glutaredoxin IPR036282 Glutathione S-transferase, C-terminal domain superfamily SSF47616 GST C-terminal domain-like			G3DSA:1.20.1050.10 PTHR11571 PTHR11571:SF220 SFLDG01205 SFLDG00363 cd03075 GSH binding site (G-site) Dimer interface C-terminal domain interface		None	Protein binding (GO:0005515) Glutathione transferase activity (GO:0004364)	None
DN11457_c1_g1_i1_56888	---NA---		None predicted							No GO Terms
DN11457_c1_g2_i12_56895	Glutathione S-transferase		Glutathione Transferase family (IPR040079) SFLDS00019	IPR004045 Glutathione S-transferase, N-terminal PS50404 Soluble glutathione S-transferase N-terminal domain profile PF02798 Glutathione S-transferase, N-terminal domain	IPR036249 Thioredoxin-like superfamily G3DSA:3.40.30.10 Glutaredoxin SSF52833 Thioredoxin-like			PTHR11571:SF220 cd03075 Dimer interface GSH binding site (G-site) C-terminal domain interface PTHR11571		None	Protein binding (GO:0005515)	None
DN11457_c1_g2_i13_56896	Glutathione S-transferase		Glutathione Transferase family (IPR040079) SFLDS00019	IPR004045 Glutathione S-transferase, N-terminal PS50404 Soluble glutathione S-transferase N-terminal domain profile PF02798 Glutathione S-transferase, N-terminal domain	IPR036249 Thioredoxin-like superfamily G3DSA:3.40.30.10 Glutaredoxin SSF52833 Thioredoxin-like			PTHR11571:SF220 cd03075 Dimer interface GSH binding site (G-site) C-terminal domain interface PTHR11571		None	Protein binding (GO:0005515)	None
DN11457_c1_g2_i2_56889	tubulin alpha-1B chain-like		Tubulin (IPR000217) Alpha tubulin (IPR002452) IPR000217 Tubulin PTHR11588 Tubulin PR01161 Tubulin IPR002452 Alpha tubulin PR01162 Alpha Tubulin	IPR003008 Tubulin/FtsZ, GTPase domain SM00864 Tubulin/FtsZ family, GTPase domain PF00091 Tubulin/FtsZ family, GTPase domain IPR018316 Tubulin/FtsZ, 2-layer sandwich domain SM00865 Tubulin/FtsZ family, C-terminal domain PF03953 Tubulin C-terminal domain	IPR023123 Tubulin, C-terminal G3DSA:1.10.287.600 Helix hairpin bin IPR037103 Tubulin/FtsZ, C-terminal domain superfamily G3DSA:3.30.1330.20 Tubulin/FtsZ, C-terminal domain IPR036525 Tubulin/FtsZ, GTPase domain superfamily G3DSA:3.40.50.1440 Tubulin/FtsZ, GTPase domain SSF52490 Tubulin C-terminal domain-like IPR008280 Tubulin/FtsZ, C-terminal SSF55307 Tubulin C-terminal domain-like		IPR017975 Tubulin, conserved site PS00227 Tubulin subunits alpha, beta, and gamma signature	PTHR11588:SF53 TUBULIN ALPHA-4A CHAIN cd02186 The alpha-tubulin family Nucleotide binding site Beta/alpha domain interface Alpha/beta domain interface	Coil (1)	Microtubule-based process (GO:0007017)	GTP binding (GO:0005525) GTPase activity (GO:0003924) Structural constituent of cytoskeleton (GO:0005200)	Microtubule (GO:0005874)
DN11457_c1_g2_i3_56890	Glutathione S-transferase	ApGST-Mu11	Glutathione Transferase family (IPR040079) SFLDS00019	IPR004045 Glutathione S-transferase, N-terminal PF02798 Glutathione S-transferase, N-terminal domain PS50404 Soluble glutathione S-transferase N-terminal domain profile IPR010987 Glutathione S-transferase, C-terminal-like PS50405 Soluble glutathione S-transferase C-terminal domain profile IPR004046 Glutathione S-transferase, C-terminal PF14497 Glutathione S-transferase, C-terminal domain	IPR036282 Glutathione S-transferase, C-terminal domain superfamily SSF47616 GST C-terminal domain-like IPR036249 Thioredoxin-like superfamily SSF52833 Thioredoxin-like G3DSA:3.40.30.10 Glutaredoxin			G3DSA:1.20.1050.10 PTHR11571 PTHR11571:SF220 SFLDG01205		None	Protein binding (GO:0005515)	None
DN11457_c1_g2_i4_56891	Glutathione S transferase		Glutathione Transferase family (IPR040079) SFLDS00019	IPR004045 Glutathione S-transferase, N-terminal PS50404 Soluble glutathione S-transferase N-terminal domain profile PF02798 Glutathione S-transferase, N-terminal domain	IPR036249 Thioredoxin-like superfamily SSF52833 Thioredoxin-like G3DSA:3.40.30.10 Glutaredoxin			PTHR11571:SF220 cd03075 GSH binding site (G-site) C-terminal domain interface Dimer interface PTHR11571		None	Protein binding (GO:0005515)	None
DN11457_c1_g2_i6_56892	Glutathione S transferase		Glutathione Transferase family (IPR040079) SFLDS00019	IPR004045 Glutathione S-transferase, N-terminal PS50404 Soluble glutathione S-transferase N-terminal domain profile PF02798 Glutathione S-transferase, N-terminal domain	IPR036249 Thioredoxin-like superfamily SSF52833 Thioredoxin-like			G3DSA:1.20.1050.130 cd03075 GSH binding site (G-site) Dimer interface C-terminal domain interface PTHR11571:SF220 PTHR11571		None	Protein binding (GO:0005515)	None
DN11457_c1_g2_i7_56893	Glutathione S transferase		None predicted GST	IPR004046 Glutathione S-transferase, C-terminal PF14497 Glutathione S-transferase, C-terminal domain IPR010987 Glutathione S-transferase, C-terminal-like PS50405 Soluble glutathione S-transferase C-terminal domain profile	IPR036282 Glutathione S-transferase, C-terminal domain superfamily SSF47616 GST C-terminal domain-like			G3DSA:1.20.1050.10 PTHR11571 PTHR11571:SF222		No GO Terms
DN11457_c1_g2_i8_56894	Glutathione S-transferase	ApGST-Mu10	None predicted GST	IPR004045 Glutathione S-transferase, N-terminal PS50404 Soluble glutathione S-transferase N-terminal domain profile PF02798 Glutathione S-transferase, N-terminal domain IPR010987 Glutathione S-transferase, C-terminal-like PS50405 Soluble glutathione S-transferase C-terminal domain profile IPR004046 Glutathione S-transferase, C-terminal PF14497 Glutathione S-transferase, C-terminal domain	IPR036249 Thioredoxin-like superfamily SSF52833 Thioredoxin-like G3DSA:3.40.30.10 Glutaredoxin IPR036282 Glutathione S-transferase, C-terminal domain superfamily SSF47616 GST C-terminal domain-like			G3DSA:1.20.1050.10 PTHR11571 PTHR11571:SF220 SFLDG01205 SFLDG00363 cd03075 Dimer interface GSH binding site (G-site) C-terminal domain interface		None	Protein binding (GO:0005515)	None
DN11479_c1_g2_i1_45003	stringent starvation protein A	ApGST-O4	None predicted GST	IPR004045 Glutathione S-transferase, N-terminal PS50404 Soluble glutathione S-transferase N-terminal domain profile PF13417 Glutathione S-transferase, N-terminal domain	IPR036249 Thioredoxin-like superfamily SSF52833 Thioredoxin-like G3DSA:3.40.30.10 Glutaredoxin IPR036282 Glutathione S-transferase, C-terminal domain superfamily SSF47616 GST C-terminal domain-like	IPR011767 Glutaredoxin active site PS00195 Glutaredoxin active site		PTHR43968 G3DSA:1.20.1050.10 PF13410 cd00299		None	Protein binding (GO:0005515) Electron transfer activity (GO:0009055)	None
DN11524_c0_g1_i1_75686	stringent starvation protein A	ApGST-O5	None predicted GST	IPR004045 Glutathione S-transferase, N-terminal PS50404 Soluble glutathione S-transferase N-terminal domain profile PF13417 Glutathione S-transferase, N-terminal domain	IPR036249 Thioredoxin-like superfamily G3DSA:3.40.30.10 Glutaredoxin SSF52833 Thioredoxin-like	IPR011767 Glutaredoxin active site PS00195 Glutaredoxin active site		PTHR43968	CYTOPLASMIC_DOMAIN (1) TMhelix (2) NON_CYTOPLASMIC_DOMAIN (3) TRANSMEMBRANE (4)	None	Electron transfer activity (GO:0009055) Protein binding (GO:0005515)	None
DN11650_c3_g1_i1_54171	---NA---		None predicted						SIGNAL_PEPTIDE_C_REGION (1) SIGNAL_PEPTIDE_N_REGION (2) SIGNAL_PEPTIDE_H_REGION (3) NON_CYTOPLASMIC_DOMAIN (4) SIGNAL_PEPTIDE (5)	No GO Terms
DN11650_c3_g3_i1_54172	---NA---		None predicted							No GO Terms
DN11650_c4_g1_i3_54173	Glutathione S-transferase		None predicted GST	IPR004046 Glutathione S-transferase, C-terminal PF14497 Glutathione S-transferase, C-terminal domain IPR010987 Glutathione S-transferase, C-terminal-like PS50405 Soluble glutathione S-transferase C-terminal domain profile	IPR036282 Glutathione S-transferase, C-terminal domain superfamily SSF47616 GST C-terminal domain-like			G3DSA:1.20.1050.130 PTHR11571 PTHR11571:SF222		No GO Terms
DN11650_c5_g1_i10_54176	Glutathione S-transferase		None predicted GST	IPR004046 Glutathione S-transferase, C-terminal PF14497 Glutathione S-transferase, C-terminal domain IPR010987 Glutathione S-transferase, C-terminal-like PS50405 Soluble glutathione S-transferase C-terminal domain profile	IPR036282 Glutathione S-transferase, C-terminal domain superfamily SSF47616 GST C-terminal domain-like			G3DSA:1.20.1050.130 PTHR11571:SF222 PTHR11571		No GO Terms
DN11650_c5_g1_i13_54177	Glutathione S-transferase		Glutathione Transferase family (IPR040079) SFLDS00019	IPR010987 Glutathione S-transferase, C-terminal-like PS50405 Soluble glutathione S-transferase C-terminal domain profile IPR004046 Glutathione S-transferase, C-terminal PF14497 Glutathione S-transferase, C-terminal domain IPR004045 Glutathione S-transferase, N-terminal PS50404 Soluble glutathione S-transferase N-terminal domain profile PF02798 Glutathione S-transferase, N-terminal domain	IPR036282 Glutathione S-transferase, C-terminal domain superfamily SSF47616 GST C-terminal domain-like IPR036249 Thioredoxin-like superfamily SSF52833 Thioredoxin-like			G3DSA:1.20.1050.130 PTHR11571:SF137 PTHR11571		None	Protein binding (GO:0005515)	None
DN11650_c5_g1_i14_54178	Glutathione S-transferase		None predicted GST	IPR010987 Glutathione S-transferase, C-terminal-like PS50405 Soluble glutathione S-transferase C-terminal domain profile IPR004046 Glutathione S-transferase, C-terminal PF14497 Glutathione S-transferase, C-terminal domain	IPR036282 Glutathione S-transferase, C-terminal domain superfamily SSF47616 GST C-terminal domain-like			G3DSA:1.20.1050.130 PTHR11571 PTHR11571:SF222		No GO Terms
DN11650_c5_g1_i4_54174	Glutathione S-transferase	ApGST-Mu15	Glutathione Transferase family (IPR040079) Glutathione S-transferase, Mu class (IPR003081) IPR003081 PR01267 GSTRNSFRASEM	IPR004045 Glutathione S-transferase, N-terminal PS50404 Soluble glutathione S-transferase N-terminal domain profile PF02798 Glutathione S-transferase, N-terminal domain IPR004046 Glutathione S-transferase, C-terminal PF14497 Glutathione S-transferase, C-terminal domain IPR010987 Glutathione S-transferase, C-terminal-like PS50405 Soluble glutathione S-transferase C-terminal domain profile	IPR036249 Thioredoxin-like superfamily SSF52833 Thioredoxin-like G3DSA:3.40.30.10 Glutaredoxin IPR036282 Glutathione S-transferase, C-terminal domain superfamily SSF47616 GST C-terminal domain-like			PTHR11571:SF137 cd03075 Dimer interface C-terminal domain interface GSH binding site (G-site) G3DSA:1.20.1050.10 PTHR11571 SFLDG00363 SFLDG01205		None	Glutathione transferase activity (GO:0004364) Protein binding (GO:0005515)	None
DN11650_c5_g4_i1_54175	Glutathione S-transferase		None predicted GST	IPR004046 Glutathione S-transferase, C-terminal PF00043 Glutathione S-transferase, C-terminal domain Pfam entry IPR010987 Glutathione S-transferase, C-terminal-like PS50405 Soluble glutathione S-transferase C-terminal domain profile	IPR036282 Glutathione S-transferase, C-terminal domain superfamily SSF47616 GST C-terminal domain-like			G3DSA:1.20.1050.130 PTHR11571 PTHR11571:SF137		No GO Terms
DN11692_c1_g1_i2_54160	Glutathione S-transferase		None predicted GST	IPR004046 Glutathione S-transferase, C-terminal PF14497 Glutathione S-transferase, C-terminal domain IPR010987 Glutathione S-transferase, C-terminal-like PS50405 Soluble glutathione S-transferase C-terminal domain profile	IPR036282 Glutathione S-transferase, C-terminal domain superfamily SSF47616 GST C-terminal domain-like			G3DSA:1.20.1050.130 PTHR11571 PTHR11571:SF222 GO terms		No GO Terms
DN11692_c1_g1_i3_54161	Glutathione S-transferase		None predicted GST	IPR004046 Glutathione S-transferase, C-terminal PF14497 Glutathione S-transferase, C-terminal domain IPR010987 Glutathione S-transferase, C-terminal-like PS50405 Soluble glutathione S-transferase C-terminal domain profile	IPR036282 Glutathione S-transferase, C-terminal domain superfamily SSF47616 GST C-terminal domain-like			G3DSA:1.20.1050.130 PTHR11571:SF222 PTHR11571		No GO Terms
DN11692_c1_g1_i7_54162	Glutathione S-transferase	ApGST-Mu17	Glutathione Transferase family (IPR040079) SFLDS00019	IPR010987 Glutathione S-transferase, C-terminal-like PS50405 Soluble glutathione S-transferase C-terminal domain profile IPR004045 Glutathione S-transferase, N-terminal PS50404 Soluble glutathione S-transferase N-terminal domain profile PF02798 Glutathione S-transferase, N-terminal domain IPR004046 Glutathione S-transferase, C-terminal PF14497 Glutathione S-transferase, C-terminal domain	IPR036249 Thioredoxin-like superfamily G3DSA:3.40.30.10 Glutaredoxin SSF52833 Thioredoxin-like IPR036282 Glutathione S-transferase, C-terminal domain superfamily SSF47616 GST C-terminal domain-like			G3DSA:1.20.1050.10 PTHR11571 PTHR11571:SF220 SFLDG01205 cd03075 GSH binding site (G-site) Dimer interface C-terminal domain interface		None	Protein binding (GO:0005515)	None
DN11692_c1_g1_i8_54164	Glutathione S-transferase		Glutathione Transferase family (IPR040079) SFLDS00020	IPR004045 Glutathione S-transferase, N-terminal PS50404 Soluble glutathione S-transferase N-terminal domain profile PF02798 Glutathione S-transferase, N-terminal domain IPR004046 Glutathione S-transferase, C-terminal PF14497 Glutathione S-transferase, C-terminal domain IPR010987 Glutathione S-transferase, C-terminal-like PS50405 Soluble glutathione S-transferase C-terminal domain profile	IPR036249 Thioredoxin-like superfamily G3DSA:3.40.30.10 Glutaredoxin SSF52833 Thioredoxin-like IPR036282 Glutathione S-transferase, C-terminal domain superfamily SSF47616 GST C-terminal domain-like			G3DSA:1.20.1050.10 PTHR11571 PTHR11571:SF220 SFLDG01205 cd03075 GSH binding site (G-site) Dimer interface C-terminal domain interface		None	Protein binding (GO:0005515)	None
DN11692_c1_g2_i2_54157	Glutathione S-transferase		Glutathione Transferase family (IPR040079) Glutathione S-transferase, Mu class (IPR003081) IPR003081 PR01267 GSTRNSFRASEM	IPR004045 Glutathione S-transferase, N-terminal PS50404 Soluble glutathione S-transferase N-terminal domain profile PF02798 Glutathione S-transferase, N-terminal domain	IPR036249 Thioredoxin-like superfamily SSF52833 Thioredoxin-like			G3DSA:1.20.1050.130 PTHR11571 PTHR11571:SF220 cd03075 GSH binding site (G-site) C-terminal domain interface Dimer interface		None	Glutathione transferase activity (GO:0004364) Protein binding (GO:0005515)	None
DN11692_c1_g2_i3_54159	Glutathione S-transferase		Glutathione Transferase family (IPR040079) Glutathione S-transferase, Mu class (IPR003081) IPR003081 PR01267 GSTRNSFRASEM	IPR004045 Glutathione S-transferase, N-terminal PS50404 Soluble glutathione S-transferase N-terminal domain profile PF02798 Glutathione S-transferase, N-terminal domain IPR004046 Glutathione S-transferase, C-terminal PF00043 Glutathione S-transferase, C-terminal domain IPR010987 Glutathione S-transferase, C-terminal-like PS50405 Soluble glutathione S-transferase C-terminal domain profile	IPR036249 Thioredoxin-like superfamily SSF52833 Thioredoxin-like G3DSA:3.40.30.10 Glutaredoxin IPR036282 Glutathione S-transferase, C-terminal domain superfamily SSF47616 GST C-terminal domain-like			SFLDG00363 cd03075 GSH binding site (G-site) C-terminal domain interface Dimer interface G3DSA:1.20.1050.10 PTHR11571:SF137 PTHR11571 SFLDG01205		None	Protein binding (GO:0005515)Glutathione transferase activity (GO:0004364)	None
DN11692_c1_g2_i7_54163	Glutathione S-transferase	ApGST-Mu19	Glutathione Transferase family (IPR040079) Glutathione S-transferase, Mu class (IPR003081) IPR003081 PR01267 GSTRNSFRASEM	IPR004045 Glutathione S-transferase, N-terminal PF02798 Glutathione S-transferase, N-terminal domain PS50404 Soluble glutathione S-transferase N-terminal domain profile IPR010987 Glutathione S-transferase, C-terminal-like PS50405 Soluble glutathione S-transferase C-terminal domain profile IPR004046 Glutathione S-transferase, C-terminal PF14497 Glutathione S-transferase, C-terminal domain	IPR036249 Thioredoxin-like superfamily SSF52833 Thioredoxin-like G3DSA:3.40.30.10 Glutaredoxin IPR036282 Glutathione S-transferase, C-terminal domain superfamily SSF47616 GST C-terminal domain-like			G3DSA:1.20.1050.10 PTHR11571:SF220 PTHR11571 SFLDG01205 cd03075 C-terminal domain interface GSH binding site (G-site) Dimer interface SFLDG00363		None	Protein binding (GO:0005515)Glutathione transferase activity (GO:0004364)	None
DN11692_c1_g3_i1_54158	Glutathione S-transferase	ApGST-Mu18	Glutathione Transferase family (IPR040079) Glutathione S-transferase, Mu class (IPR003081) IPR003081 PR01267 GSTRNSFRASEM	IPR004045 Glutathione S-transferase, N-terminal PS50404 Soluble glutathione S-transferase N-terminal domain profile PF02798 Glutathione S-transferase, N-terminal domain IPR004046 Glutathione S-transferase, C-terminal PF14497 Glutathione S-transferase, C-terminal domain IPR010987 Glutathione S-transferase, C-terminal-like PS50405 Soluble glutathione S-transferase C-terminal domain profile	IPR036249 Thioredoxin-like superfamily G3DSA:3.40.30.10 Glutaredoxin SSF52833 Thioredoxin-like IPR036282 Glutathione S-transferase, C-terminal domain superfamily SSF47616 GST C-terminal domain-like			G3DSA:1.20.1050.10 cd03075 Dimer interface GSH binding site (G-site) C-terminal domain interface PTHR11571:SF137 PTHR11571 SFLDG01205		None	Glutathione transferase activity (GO:0004364) Protein binding (GO:0005515)	None
DN11740_c0_g1_i10_61458	Glutathione S-transferase		Glutathione Transferase family (IPR040079) Glutathione S-transferase, Mu class (IPR003081) PR01267 GSTRNSFRASEM IPR040079 Glutathione Transferase family SFLDS00019	PR004045 Glutathione S-transferase, N-terminal PF02798 Glutathione S-transferase, N-terminal domain PS50404 Soluble glutathione S-transferase N-terminal domain profile IPR010987 Glutathione S-transferase, C-terminal-like PS50405 Soluble glutathione S-transferase C-terminal domain profile	IPR036249 Thioredoxin-like superfamily SSF52833 Thioredoxin-like IPR036282 Glutathione S-transferase, C-terminal domain superfamily SSF47616 GST C-terminal domain-like			PTHR11571 cd03075 Dimer interface C-terminal domain interface GSH binding site (G-site) G3DSA:1.20.1050.130 PTHR11571:SF220		None	Glutathione transferase activity (GO:0004364) Protein binding (GO:0005515)	None
DN11740_c0_g1_i6_61455	Glutathione S-transferase		Glutathione Transferase family (IPR040079) SFLDS00019	IPR004045 Glutathione S-transferase, N-terminal PS50404 Soluble glutathione S-transferase N-terminal domain profile PF02798 Glutathione S-transferase, N-terminal domain	IPR036249 Thioredoxin-like superfamily SSF52833 Thioredoxin-like			cd03075 Dimer interface G3DSA:1.20.1050.130 PTHR11571:SF220 PTHR11571		None	Protein binding (GO:0005515)	None
DN11740_c0_g1_i7_61456	Glutathione S-transferase	ApGST-Mu5	Glutathione Transferase family (IPR040079) Glutathione S-transferase, Mu class (IPR003081) PR01267 GSTRNSFRASEM IPR040079 Glutathione Transferase family SFLDS00019	IPR004045 Glutathione S-transferase, N-terminal PS50404 Soluble glutathione S-transferase N-terminal domain profile PF02798 Glutathione S-transferase, N-terminal domain IPR004046 Glutathione S-transferase, C-terminal PF14497 Glutathione S-transferase, C-terminal domain IPR010987 Glutathione S-transferase, C-terminal-like PS50405 Soluble glutathione S-transferase C-terminal domain profile	IPR036249 Thioredoxin-like superfamily G3DSA:3.40.30.10 Glutaredoxin SSF52833 Thioredoxin-like IPR036282 Glutathione S-transferase, C-terminal domain superfamily SSF47616 GST C-terminal domain-like			cd03075 Dimer interface C-terminal domain interface GSH binding site (G-site) G3DSA:1.20.1050.10 PTHR11571 PTHR11571:SF220 SFLDG01205		None	Glutathione transferase activity (GO:0004364) Protein binding (GO:0005515)	None
DN11740_c0_g2_i11_61459	Glutathione S-transferase		Glutathione Transferase family (IPR040079) SFLDS00020	IPR004045 Glutathione S-transferase, N-terminal PS50404 Soluble glutathione S-transferase N-terminal domain profile PF02798 Glutathione S-transferase, N-terminal domain	IPR036282 Glutathione S-transferase, C-terminal domain superfamily SSF47616 GST C-terminal domain-like IPR036249 Thioredoxin-like superfamily SSF52833 Thioredoxin-like			G3DSA:1.20.1050.130 PTHR11571 cd03075 C-terminal domain interface GSH binding site (G-site) Dimer interface PTHR11571:SF240		glutathione metabolic process (GO:0006749)	Protein binding (GO:0005515)	None
DN11740_c0_g2_i4_61454	Glutathione S transferase		None predicted GST	IPR004045 Glutathione S-transferase, N-terminal PS50404 Soluble glutathione S-transferase N-terminal domain profile IPR004046 Glutathione S-transferase, C-terminal PF14497 Glutathione S-transferase, C-terminal domain IPR010987 Glutathione S-transferase, C-terminal-like PS50405 Soluble glutathione S-transferase C-terminal domain profile	IPR036282 Glutathione S-transferase, C-terminal domain superfamily SSF47616 GST C-terminal domain-like			G3DSA:1.20.1050.130 PTHR11571:SF222 PTHR11571		None	Protein binding (GO:0005515)	None
DN11740_c0_g2_i7_61457	Glutathione S-transferase	ApGST-Mu4	None predicted GST	IPR004045 Glutathione S-transferase, N-terminal PS50404 Soluble glutathione S-transferase N-terminal domain profile PF02798 Glutathione S-transferase, N-terminal domain IPR010987 Glutathione S-transferase, C-terminal-like PS50405 Soluble glutathione S-transferase C-terminal domain profile IPR004046 Glutathione S-transferase, C-terminal PF14497 Glutathione S-transferase, C-terminal domain	IPR036249 Thioredoxin-like superfamily SSF52833 Thioredoxin-like G3DSA:3.40.30.10 Glutaredoxin IPR036282 Glutathione S-transferase, C-terminal domain superfamily SSF47616 GST C-terminal domain-like			PTHR11571:SF222 SFLDG01205 cd03075 GSH binding site (G-site) Dimer interface C-terminal domain interface G3DSA:1.20.1050.10 PTHR11571 SFLDG00363		None	Protein binding (GO:0005515)	None
DN11802_c0_g1_i1_55994	Glutathione S-transferase		Glutathione Transferase family (IPR040079) Glutathione S-transferase, Mu class (IPR003081) IPR040079 Glutathione Transferase family SFLDS00019 IPR003081 PR01267 GSTRNSFRASEM	IPR004045 Glutathione S-transferase, N-terminal PS50404 Soluble glutathione S-transferase N-terminal domain profile PF02798 Glutathione S-transferase, N-terminal domain IPR004046 Glutathione S-transferase, C-terminal PF14497 Glutathione S-transferase, C-terminal domain IPR010987 Glutathione S-transferase, C-terminal-like PS50405 Soluble glutathione S-transferase C-terminal domain profile	IPR036249 Thioredoxin-like superfamily SSF52833 Thioredoxin-like G3DSA:3.40.30.10 Glutaredoxin IPR036282 Glutathione S-transferase, C-terminal domain superfamily SSF47616 GST C-terminal domain-like			G3DSA:1.20.1050.10 PTHR11571 PTHR11571:SF220		None	Protein binding (GO:0005515) Glutathione transferase activity (GO:0004364)	None
DN11802_c0_g1_i2_55995	Glutathione S-transferase	ApGST-Mu7	Glutathione Transferase family (IPR040079) Glutathione S-transferase, Mu class (IPR003081) IPR003081 PR01267 GSTRNSFRASEM IPR040079 Glutathione Transferase family SFLDS00019	IPR004045 Glutathione S-transferase, N-terminal PF02798 Glutathione S-transferase, N-terminal domain PS50404 Soluble glutathione S-transferase N-terminal domain profile IPR010987 Glutathione S-transferase, C-terminal-like PS50405 Soluble glutathione S-transferase C-terminal domain profile IPR004046 Glutathione S-transferase, C-terminal PF14497 Glutathione S-transferase, C-terminal domain	IPR036249 Thioredoxin-like superfamily G3DSA:3.40.30.10 Glutaredoxin SSF52833 Thioredoxin-like IPR036282 Glutathione S-transferase, C-terminal domain superfamily SSF47616 GST C-terminal domain-like			G3DSA:1.20.1050.10 PTHR11571:SF220 PTHR11571 SFLDG01205 cd03075 C-terminal domain interface GSH binding site (G-site) Dimer interface		None	Protein binding (GO:0005515) Glutathione transferase activity (GO:0004364)	None
DN11802_c0_g1_i3_55996	Glutathione S-transferase		Glutathione Transferase family (IPR040079) SFLDS00019	IPR004045 Glutathione S-transferase, N-terminal PF02798 Glutathione S-transferase, N-terminal domain PS50404 Soluble glutathione S-transferase N-terminal domain profile	IPR036249 Thioredoxin-like superfamily G3DSA:3.40.30.10 Glutaredoxin SSF52833 Thioredoxin-like			PTHR11571 PTHR11571:SF220		None	Protein binding (GO:0005515)	None
DN11802_c0_g1_i6_55997	---NA---		None predicted GST		IPR036282 Glutathione S-transferase, C-terminal domain superfamily SSF47616 GST C-terminal domain-like			G3DSA:1.20.1050.10	NON_CYTOPLASMIC_DOMAIN (1) CYTOPLASMIC_DOMAIN (2) TRANSMEMBRANE (3) TMhelix (4)	No GO Terms
DN11802_c0_g2_i2_55998	Glutathione S transferase		None predicted GST	IPR010987 Glutathione S-transferase, C-terminal-like PS50405 Soluble glutathione S-transferase C-terminal domain profile Pfam entry IPR004045 Glutathione S-transferase, N-terminal PS50404 Soluble glutathione S-transferase N-terminal domain profile	IPR036282 Glutathione S-transferase, C-terminal domain superfamily SSF47616 GST C-terminal domain-like			G3DSA:1.20.1050.130		None	Protein binding (GO:0005515)	None
DN11802_c1_g3_i1_55999	Glutathione S-transferase	ApGST-Mu8	Glutathione Transferase family (IPR040079) SFLDS00019	IPR010987 Glutathione S-transferase, C-terminal-like PS50405 Soluble glutathione S-transferase C-terminal domain profile Pfam entry IPR004045 Glutathione S-transferase, N-terminal PF02798 Glutathione S-transferase, N-terminal domain PS50404 Soluble glutathione S-transferase N-terminal domain profile	IPR036282 Glutathione S-transferase, C-terminal domain superfamily SSF47616 GST C-terminal domain-like IPR036249 Thioredoxin-like superfamily SSF52833 Thioredoxin-like			cd03075 Dimer interface GSH binding site (G-site) C-terminal domain interface G3DSA:1.20.1050.130 PTHR11571 PTHR11571:SF220		None	Protein binding (GO:0005515)	None
DN11819_c0_g1_i4_56264	Glutathione S transferase		None predicted GST	IPR004045 Glutathione S-transferase, N-terminal	IPR036249 Thioredoxin-like superfamily SSF52833 Thioredoxin-like G3DSA:3.40.30.10 Glutaredoxin			PTHR11571:SF220 PTHR11571		None	Protein binding (GO:0005515)	None
DN11819_c0_g2_i2_56262	Glutathione S-transferase	ApGST-Mu3	None predicted GST	IPR004046 Glutathione S-transferase, C-terminal PF14497 Glutathione S-transferase, C-terminal domain IPR010987 Glutathione S-transferase, C-terminal-like PS50405 Soluble glutathione S-transferase C-terminal domain profile	IPR036282 Glutathione S-transferase, C-terminal domain superfamily SSF47616 GST C-terminal domain-like			G3DSA:1.20.1050.130 PTHR11571 PTHR11571:SF222		No GO Terms
DN12115_c0_g1_i3_41733	Glutathione S-transferase	ApGST-Mu15	Glutathione Transferase family (IPR040079) SFLDS00019	IPR004045 Glutathione S-transferase, N-terminal PS50404 Soluble glutathione S-transferase N-terminal domain profile PF02798 Glutathione S-transferase, N-terminal domain IPR010987 Glutathione S-transferase, C-terminal-like PS50405 Soluble glutathione S-transferase C-terminal domain profile IPR004046 Glutathione S-transferase, C-terminal PF14497 Glutathione S-transferase, C-terminal domain	IPR036282 Glutathione S-transferase, C-terminal domain superfamily SSF47616 GST C-terminal domain-like IPR036249 Thioredoxin-like superfamily SSF52833 Thioredoxin-like			G3DSA:1.20.1050.130 PTHR11571 PTHR11571:SF222		None	Protein binding (GO:0005515)	None
DN12115_c0_g4_i2_41732	Glutathione S-transferase	ApGST-Mu19	Glutathione Transferase family (IPR040079) Glutathione S-transferase, Mu class (IPR003081) PR01267 GSTRNSFRASEM IPR040079 Glutathione Transferase family SFLDS00019	IPR004045 Glutathione S-transferase, N-terminal PS50404 Soluble glutathione S-transferase N-terminal domain profile PF02798 Glutathione S-transferase, N-terminal domain IPR010987 Glutathione S-transferase, C-terminal-like PS50405 Soluble glutathione S-transferase C-terminal domain profile	IPR036249 Thioredoxin-like superfamily G3DSA:3.40.30.10 Glutaredoxin SSF52833 Thioredoxin-like IPR036282 Glutathione S-transferase, C-terminal domain superfamily SSF47616 GST C-terminal domain-like			PTHR11571:SF220 cd03075 C-terminal domain interface Dimer interface GSH binding site (G-site) PTHR11571 G3DSA:1.20.1050.10		None	Glutathione transferase activity (GO:0004364) Protein binding (GO:0005515)	None
DN12115_c1_g1_i5_41734	Glutathione S-transferase		Glutathione Transferase family (IPR040079) SFLDS00019	IPR004045 Glutathione S-transferase, N-terminal PS50404 Soluble glutathione S-transferase N-terminal domain profile IPR010987 Glutathione S-transferase, C-terminal-like PS50405 Soluble glutathione S-transferase C-terminal domain profile IPR004046 Glutathione S-transferase, C-terminal PF14497 Glutathione S-transferase, C-terminal domain	IPR036249 Thioredoxin-like superfamily SSF52833 Thioredoxin-like IPR036282 Glutathione S-transferase, C-terminal domain superfamily SSF47616 GST C-terminal domain-like			G3DSA:1.20.1050.130 PTHR11571 PTHR11571:SF137	Coil (1)	None	Protein binding (GO:0005515)	None
DN12129_c0_g1_i1_41716	Glutathione S transferase		None predicted GST	IPR004045 Glutathione S-transferase, N-terminal PF02798 Glutathione S-transferase, N-terminal domain PS50404 Soluble glutathione S-transferase N-terminal domain profile IPR010987 Glutathione S-transferase, C-terminal-like PS50405 Soluble glutathione S-transferase C-terminal domain profile	IPR036282 Glutathione S-transferase, C-terminal domain superfamily SSF47616 GST C-terminal domain-like IPR036249 Thioredoxin-like superfamily SSF52833 Thioredoxin-like			G3DSA:1.20.1050.130 PTHR11571 PTHR11571:SF220		None	Protein binding (GO:0005515)	None
DN12129_c0_g1_i15_41722	Glutathione S-transferase		Glutathione Transferase family (IPR040079) Glutathione S-transferase, Mu class (IPR003081) IPR003081 PR01267 GSTRNSFRASEM IPR040079 Glutathione Transferase family SFLDS00019	IPR004046 Glutathione S-transferase, C-terminal PF14497 Glutathione S-transferase, C-terminal domain IPR004045 Glutathione S-transferase, N-terminal PS50404 Soluble glutathione S-transferase N-terminal domain profile PF02798 Glutathione S-transferase, N-terminal domain IPR010987 Glutathione S-transferase, C-terminal-like PS50405 Soluble glutathione S-transferase C-terminal domain profile	IPR036249 Thioredoxin-like superfamily G3DSA:3.40.30.10 Glutaredoxin SSF52833 Thioredoxin-like IPR036282 Glutathione S-transferase, C-terminal domain superfamily SSF47616 GST C-terminal domain-like			PTHR11571 SFLDG01205 cd03075 C-terminal domain interface GSH binding site (G-site) Dimer interface G3DSA:1.20.1050.10 PTHR11571:SF220		None	Glutathione transferase activity (GO:0004364)Protein binding (GO:0005515)	None
DN12129_c0_g1_i16_41723	Glutathione S-transferase		Glutathione Transferase family (IPR040079) Glutathione S-transferase, Mu class (IPR003081) IPR003081 PR01267 GSTRNSFRASEM IPR040079 Glutathione Transferase family SFLDS00019	IPR004045 Glutathione S-transferase, N-terminal PS50404 Soluble glutathione S-transferase N-terminal domain profile PF02798 Glutathione S-transferase, N-terminal domain IPR010987 Glutathione S-transferase, C-terminal-like PS50405 Soluble glutathione S-transferase C-terminal domain profile	IPR036282 Glutathione S-transferase, C-terminal domain superfamily SSF47616 GST C-terminal domain-like IPR036249 Thioredoxin-like superfamily SSF52833 Thioredoxin-like			G3DSA:1.20.1050.130 PTHR11571 cd03075 C-terminal domain interface GSH binding site (G-site) Dimer interface PTHR11571:SF220		None	Protein binding (GO:0005515) Glutathione transferase activity (GO:0004364)	None
DN12129_c0_g1_i19_41724	Glutathione S-transferase		Glutathione Transferase family (IPR040079) SFLDS00019	IPR004045 Glutathione S-transferase, N-terminal PS50404 Soluble glutathione S-transferase N-terminal domain profile PF02798 Glutathione S-transferase, N-terminal domain	IPR036249 Thioredoxin-like superfamily SSF52833 Thioredoxin-like G3DSA:3.40.30.10 Glutaredoxin			PTHR11571 cd03075 Dimer interface GSH binding site (G-site) C-terminal domain interface PTHR11571:SF220		None	Protein binding (GO:0005515)	None
DN12129_c0_g1_i2_41717	Glutathione S-transferase	ApGST-Mu9	Glutathione Transferase family (IPR040079) Glutathione S-transferase, Mu class (IPR003081) IPR040079 Glutathione Transferase family SFLDS00019 PR01267 GSTRNSFRASEM	IPR004046 Glutathione S-transferase, C-terminal PF14497 Glutathione S-transferase, C-terminal domain IPR010987 Glutathione S-transferase, C-terminal-like PS50405 Soluble glutathione S-transferase C-terminal domain profile IPR004045 Glutathione S-transferase, N-terminal PS50404 Soluble glutathione S-transferase N-terminal domain profile PF02798 Glutathione S-transferase, N-terminal domain	IPR036282 Glutathione S-transferase, C-terminal domain superfamily SSF47616 GST C-terminal domain-like IPR036249 Thioredoxin-like superfamily G3DSA:3.40.30.10 Glutaredoxin SSF52833 Thioredoxin-like			G3DSA:1.20.1050.10 cd03075 C-terminal domain interface GSH binding site (G-site) Dimer interface PTHR11571:SF220 PTHR11571 SFLDG01205		None	Protein binding (GO:0005515)Glutathione transferase activity (GO:0004364)	None
DN12129_c0_g1_i3_41718	Glutathione S-transferase		Glutathione Transferase family (IPR040079) SFLDS00019	IPR004045 Glutathione S-transferase, N-terminal PS50404 Soluble glutathione S-transferase N-terminal domain profile PF02798 Glutathione S-transferase, N-terminal domain IPR010987 Glutathione S-transferase, C-terminal-like PS50405 Soluble glutathione S-transferase C-terminal domain profile IPR004046 Glutathione S-transferase, C-terminal PF14497 Glutathione S-transferase, C-terminal domain	IPR036282 Glutathione S-transferase, C-terminal domain superfamily SSF47616 GST C-terminal domain-like IPR036249 Thioredoxin-like superfamily SSF52833 Thioredoxin-like			G3DSA:1.20.1050.130 PTHR11571 cd03075 C-terminal domain interface GSH binding site (G-site) Dimer interface PTHR11571:SF220		None	Protein binding (GO:0005515)	None
DN12129_c0_g1_i5_41719	Glutathione S-transferase		Glutathione Transferase family (IPR040079) SFLDS00019	IPR004045 Glutathione S-transferase, N-terminal PS50404 Soluble glutathione S-transferase N-terminal domain profile PF02798 Glutathione S-transferase, N-terminal domain	IPR036249 Thioredoxin-like superfamily SSF52833 Thioredoxin-like			PTHR11571:SF220 PTHR11571 cd03075 C-terminal domain interface GSH binding site (G-site) Dimer interface G3DSA:1.20.1050.130		None	Protein binding (GO:0005515)	None
DN12129_c0_g1_i6_41720	Glutathione S-transferase		Glutathione Transferase family (IPR040079) SFLDS00019	IPR004045 Glutathione S-transferase, N-terminal PS50404 Soluble glutathione S-transferase N-terminal domain profile PF02798 Glutathione S-transferase, N-terminal domain	IPR036249 Thioredoxin-like superfamily SSF52833 Thioredoxin-like			PTHR11571:SF220 PTHR11571 cd03075 C-terminal domain interface GSH binding site (G-site) Dimer interface G3DSA:1.20.1050.130		None	Protein binding (GO:0005515)	None
DN12129_c0_g1_i8_41721	Glutathione S-transferase		Glutathione Transferase family (IPR040079) SFLDS00019	IPR004045 Glutathione S-transferase, N-terminal PS50404 Soluble glutathione S-transferase N-terminal domain profile PF02798 Glutathione S-transferase, N-terminal domain	IPR036249 Thioredoxin-like superfamily SSF52833 Thioredoxin-like			PTHR11571:SF220 PTHR11571 cd03075 C-terminal domain interface GSH binding site (G-site) Dimer interface G3DSA:1.20.1050.130		None	Protein binding (GO:0005515)	None
DN12274_c0_g1_i3_43529	Glutathione S-transferase	ApGST-Mu17	Glutathione Transferase family (IPR040079) SFLDS00019	IPR004045 Glutathione S-transferase, N-terminal PF02798 Glutathione S-transferase, N-terminal domain PS50404 Soluble glutathione S-transferase N-terminal domain profile IPR004046 Glutathione S-transferase, C-terminal PF00043 Glutathione S-transferase, C-terminal domain IPR010987 Glutathione S-transferase, C-terminal-like PS50405 Soluble glutathione S-transferase C-terminal domain profile	IPR036249 Thioredoxin-like superfamily G3DSA:3.40.30.10 Glutaredoxin SSF52833 Thioredoxin-like IPR036282 Glutathione S-transferase, C-terminal domain superfamily SSF47616 GST C-terminal domain-like			G3DSA:1.20.1050.10 cd03075 C-terminal domain interface Dimer interface GSH binding site (G-site) PTHR11571:SF220 PTHR11571		None	Protein binding (GO:0005515)	None
DN12274_c0_g2_i1_43527	Glutathione S-transferase		Glutathione Transferase family (IPR040079) SFLDS00019	IPR004045 Glutathione S-transferase, N-terminal PS50404 Soluble glutathione S-transferase N-terminal domain profile PF02798 Glutathione S-transferase, N-terminal domain IPR010987 Glutathione S-transferase, C-terminal-like PS50405 Soluble glutathione S-transferase C-terminal domain profile IPR004046 Glutathione S-transferase, C-terminal PF14497 Glutathione S-transferase, C-terminal domain	IPR036282 Glutathione S-transferase, C-terminal domain superfamily SSF47616 GST C-terminal domain-like IPR036249 Thioredoxin-like superfamily SSF52833 Thioredoxin-like			G3DSA:1.20.1050.130 PTHR11571:SF220 PTHR11571		None	Protein binding (GO:0005515)	None
DN12274_c0_g2_i10_43532	Glutathione S-transferase		Glutathione Transferase family (IPR040079) Glutathione S-transferase, Mu class (IPR003081) PR01267 GSTRNSFRASEM IPR040079 Glutathione Transferase family SFLDS00019	IPR010987 Glutathione S-transferase, C-terminal-like PS50405 Soluble glutathione S-transferase C-terminal domain profile IPR004045 Glutathione S-transferase, N-terminal PF02798 Glutathione S-transferase, N-terminal domain PS50404 Soluble glutathione S-transferase N-terminal domain profile IPR004046 Glutathione S-transferase, C-terminal PF14497 Glutathione S-transferase, C-terminal domain	IPR036249 Thioredoxin-like superfamily SSF52833 Thioredoxin-like G3DSA:3.40.30.10 Glutaredoxin IPR036282 Glutathione S-transferase, C-terminal domain superfamily SSF47616 GST C-terminal domain-like			PTHR11571 cd03075 Dimer interface G3DSA:1.20.1050.10 PTHR11571:SF220		None	Glutathione transferase activity (GO:0004364)Protein binding (GO:0005515)	None
DN12274_c0_g2_i11_43533	Glutathione S-transferase		Glutathione Transferase family (IPR040079) Glutathione S-transferase, Mu class (IPR003081) IPR040079 Glutathione Transferase family SFLDS00019 Glutathione S-transferase, Mu class (IPR003081) PR01267 GSTRNSFRASEM	IPR004045 Glutathione S-transferase, N-terminal PF02798 Glutathione S-transferase, N-terminal domain PS50404 Soluble glutathione S-transferase N-terminal domain profile IPR010987 Glutathione S-transferase, C-terminal-like PS50405 Soluble glutathione S-transferase C-terminal domain profile IPR004046 Glutathione S-transferase, C-terminal PF14497 Glutathione S-transferase, C-terminal domain	IPR036282 Glutathione S-transferase, C-terminal domain superfamily SSF47616 GST C-terminal domain-like IPR036249 Thioredoxin-like superfamily SSF52833 Thioredoxin-like G3DSA:3.40.30.10 Glutaredoxin			PTHR11571 SFLDG00363 cd03075 Dimer interface GSH binding site (G-site) C-terminal domain interface G3DSA:1.20.1050.10 PTHR11571:SF220 SFLDG01205		None	Protein binding (GO:0005515) Glutathione transferase activity (GO:0004364)	None
DN12274_c0_g2_i15_43535	Glutathione S-transferase		Glutathione Transferase family (IPR040079) Glutathione S-transferase, Mu class (IPR003081) PR01267 GSTRNSFRASEM IPR040079 Glutathione Transferase family SFLDS00019	IPR004046 Glutathione S-transferase, C-terminal PF14497 Glutathione S-transferase, C-terminal domain IPR010987 Glutathione S-transferase, C-terminal-like PS50405 Soluble glutathione S-transferase C-terminal domain profile IPR004045 Glutathione S-transferase, N-terminal PS50404 Soluble glutathione S-transferase N-terminal domain profile PF02798 Glutathione S-transferase, N-terminal domain	IPR036249 Thioredoxin-like superfamily SSF52833 Thioredoxin-like G3DSA:3.40.30.10 Glutaredoxin IPR036282 Glutathione S-transferase, C-terminal domain superfamily SSF47616 GST C-terminal domain-like			G3DSA:1.20.1050.10 PTHR11571 PTHR11571:SF137 SFLDG01205 cd03075 Dimer interface C-terminal domain interface GSH binding site (G-site)		None	Glutathione transferase activity (GO:0004364)Protein binding (GO:0005515)	None
DN12274_c0_g2_i7_43528	Glutathione S-transferase		Glutathione Transferase family (IPR040079) SFLDS00019	IPR004046 Glutathione S-transferase, C-terminal PF14497 Glutathione S-transferase, C-terminal domain IPR004045 Glutathione S-transferase, N-terminal PS50404 Soluble glutathione S-transferase N-terminal domain profile PF02798 Glutathione S-transferase, N-terminal domain IPR010987 Glutathione S-transferase, C-terminal-like PS50405 Soluble glutathione S-transferase C-terminal domain profile	IPR036249 Thioredoxin-like superfamily SSF52833 Thioredoxin-like IPR036282 Glutathione S-transferase, C-terminal domain superfamily SSF47616 GST C-terminal domain-like			G3DSA:1.20.1050.130 PTHR11571 PTHR11571:SF222		None	Protein binding (GO:0005515)	None
DN12274_c0_g2_i9_43530	Glutathione S-transferase	ApGST-Mu17	Glutathione Transferase family (IPR040079) Glutathione S-transferase, Mu class (IPR003081) IPR040079 Glutathione Transferase family SFLDS00019 Glutathione S-transferase, Mu class (IPR003081) PR01267 GSTRNSFRASEM	IPR004046 Glutathione S-transferase, C-terminal PF14497 Glutathione S-transferase, C-terminal domain IPR004045 Glutathione S-transferase, N-terminal PF02798 Glutathione S-transferase, N-terminal domain PS50404 Soluble glutathione S-transferase N-terminal domain profile IPR010987 Glutathione S-transferase, C-terminal-like PS50405 Soluble glutathione S-transferase C-terminal domain profile	IPR036282 Glutathione S-transferase, C-terminal domain superfamily SSF47616 GST C-terminal domain-like IPR036249 Thioredoxin-like superfamily G3DSA:3.40.30.10 Glutaredoxin SSF52833 Thioredoxin-like			G3DSA:1.20.1050.10 PTHR11571 PTHR11571:SF137 cd03075 Dimer interface GSH binding site (G-site) C-terminal domain interface SFLDG01205		None	Protein binding (GO:0005515) Glutathione transferase activity (GO:0004364)	None
DN12274_c0_g3_i1_43531	Glutathione S-transferase		Glutathione Transferase family (IPR040079) SFLDS00019	IPR004046 Glutathione S-transferase, C-terminal PF14497 Glutathione S-transferase, C-terminal domain IPR004045 Glutathione S-transferase, N-terminal PF02798 Glutathione S-transferase, N-terminal domain PS50404 Soluble glutathione S-transferase N-terminal domain profile IPR010987 Glutathione S-transferase, C-terminal-like PS50405 Soluble glutathione S-transferase C-terminal domain profile	IPR036249 Thioredoxin-like superfamily SSF52833 Thioredoxin-like G3DSA:3.40.30.10 Glutaredoxin IPR036282 Glutathione S-transferase, C-terminal domain superfamily SSF47616 GST C-terminal domain-like			G3DSA:1.20.1050.10 PTHR11571 PTHR11571:SF137		None	Protein binding (GO:0005515)	None
DN12274_c0_g3_i2_43534	Glutathione S-transferase		Glutathione Transferase family (IPR040079) SFLDS00019	IPR004045 Glutathione S-transferase, N-terminal PS50404 Soluble glutathione S-transferase N-terminal domain profile PR004046 Glutathione S-transferase, C-terminal PF14497 Glutathione S-transferase, C-terminal domain PF02798 Glutathione S-transferase, N-terminal domain IPR010987 Glutathione S-transferase, C-terminal-like PS50405 Soluble glutathione S-transferase C-terminal domain profileI	IPR036282 Glutathione S-transferase, C-terminal domain superfamily SSF47616 GST C-terminal domain-like IPR036249 Thioredoxin-like superfamily SSF52833 Thioredoxin-like			G3DSA:1.20.1050.130 PTHR11571 PTHR11571:SF137		None	Protein binding (GO:0005515)	None
DN12274_c0_g3_i4_43536	Glutathione S-transferase	ApGST-Mu18	Glutathione Transferase family (IPR040079) Glutathione S-transferase, Mu class (IPR003081) PR01267 GSTRNSFRASEM IPR040079 Glutathione Transferase family SFLDS00019	IPR004046 Glutathione S-transferase, C-terminal PF14497 Glutathione S-transferase, C-terminal domain IPR010987 Glutathione S-transferase, C-terminal-like PS50405 Soluble glutathione S-transferase C-terminal domain profile IPR004045 Glutathione S-transferase, N-terminal PF02798 Glutathione S-transferase, N-terminal domain PS50404 Soluble glutathione S-transferase N-terminal domain profile	IPR036249 Thioredoxin-like superfamily G3DSA:3.40.30.10 Glutaredoxin SSF52833 Thioredoxin-like IPR036282 Glutathione S-transferase, C-terminal domain superfamily SSF47616 GST C-terminal domain-like			cd03075 Dimer interface GSH binding site (G-site) C-terminal domain interface G3DSA:1.20.1050.10 PTHR11571:SF137 PTHR11571 SFLDG01205		None	Glutathione transferase activity (GO:0004364)Protein binding (GO:0005515)	None
DN12274_c1_g1_i1_43537	Glutathione S-transferase		None predicted GST	IPR010987 Glutathione S-transferase, C-terminal-like PS50405 Soluble glutathione S-transferase C-terminal domain profile IPR004046 Glutathione S-transferase, C-terminal PF14497 Glutathione S-transferase, C-terminal domain	IPR036282 Glutathione S-transferase, C-terminal domain superfamily SSF47616 GST C-terminal domain-like			G3DSA:1.20.1050.130		No GO Terms
DN12275_c2_g1_i3_68705	Glutathione S-transferase		Glutathione Transferase family (IPR040079) Glutathione S-transferase, Mu class (IPR003081) IPR040079 Glutathione Transferase family SFLDS00019 IPR003081 PR01267 GSTRNSFRASEM	IPR004045 Glutathione S-transferase, N-terminal PF02798 Glutathione S-transferase, N-terminal domain PS50404 Soluble glutathione S-transferase N-terminal domain profile	IPR036249 Thioredoxin-like superfamily G3DSA:3.40.30.10 Glutaredoxin SSF52833 Thioredoxin-like			PTHR11571 cd03075 Dimer interface GSH binding site (G-site) C-terminal domain interface PTHR11571:SF220		None	Protein binding (GO:0005515) Glutathione transferase activity (GO:0004364)	None
DN12275_c2_g2_i1_68703	Glutathione S-transferase	ApGST-Mu17	Glutathione Transferase family (IPR040079) Glutathione S-transferase, Mu class (IPR003081) IPR003081 PR01267 GSTRNSFRASEM IPR040079 Glutathione Transferase family SFLDS00019	IPR004046 Glutathione S-transferase, C-terminal PF14497 Glutathione S-transferase, C-terminal domain IPR004045 Glutathione S-transferase, N-terminal PF02798 Glutathione S-transferase, N-terminal domain PS50404 Soluble glutathione S-transferase N-terminal domain profile IPR010987 Glutathione S-transferase, C-terminal-like PS50405 Soluble glutathione S-transferase C-terminal domain profile	IPR036282 Glutathione S-transferase, C-terminal domain superfamily SSF47616 GST C-terminal domain-like IPR036249 Thioredoxin-like superfamily SSF52833 Thioredoxin-like G3DSA:3.40.30.10 Glutaredoxin			G3DSA:1.20.1050.10 PTHR11571:SF137 PTHR11571 SFLDG01205 cd03075 Dimer interface C-terminal domain interface GSH binding site (G-site)		None	Glutathione transferase activity (GO:0004364)Protein binding (GO:0005515)	None
DN12275_c2_g2_i7_68713	Glutathione S-transferase		Glutathione Transferase family (IPR040079) SFLDS00019	IPR010987 Glutathione S-transferase, C-terminal-like PS50405 Soluble glutathione S-transferase C-terminal domain profileI PR004046 Glutathione S-transferase, C-terminal PF14497 Glutathione S-transferase, C-terminal domain IPR004045 Glutathione S-transferase, N-terminal PS50404 Soluble glutathione S-transferase N-terminal domain profile PF02798 Glutathione S-transferase, N-terminal domain	IPR036249 Thioredoxin-like superfamily SSF52833 Thioredoxin-like IPR036282 Glutathione S-transferase, C-terminal domain superfamily SSF47616 GST C-terminal domain-like			G3DSA:1.20.1050.130 PTHR11571:SF222 PTHR11571		None	Protein binding (GO:0005515)	None
DN12275_c2_g3_i1_68704	Glutathione S transferase		None predicted GST	IPR004045 Glutathione S-transferase, N-terminal PF02798 Glutathione S-transferase, N-terminal domain PS50404 Soluble glutathione S-transferase N-terminal domain profile	IPR036249 Thioredoxin-like superfamily SSF52833 Thioredoxin-like G3DSA:3.40.30.10 Glutaredoxin			PTHR11571:SF220 PTHR11571		None	Protein binding (GO:0005515)	None
DN12275_c2_g3_i10_68711	Glutathione S transferase		None predicted GST	IPR004045 Glutathione S-transferase, N-terminal PF02798 Glutathione S-transferase, N-terminal domain PS50404 Soluble glutathione S-transferase N-terminal domain profile	IPR036249 Thioredoxin-like superfamily SSF52833 Thioredoxin-like G3DSA:3.40.30.10 Glutaredoxin			PTHR11571:SF220 PTHR11571		None	Protein binding (GO:0005515)	None
DN12275_c2_g3_i14_68714	Glutathione S-transferase		None predicted GST	IPR004045 Glutathione S-transferase, N-terminal PF02798 Glutathione S-transferase, N-terminal domain PS50404 Soluble glutathione S-transferase N-terminal domain profile	IPR036249 Thioredoxin-like superfamily SSF52833 Thioredoxin-like G3DSA:3.40.30.10 Glutaredoxin			PTHR11571 PTHR11571:SF220	SignalP-TM (1) SignalP-noTM (2)	None	Protein binding (GO:0005515)	None
DN12275_c2_g3_i2_68706	Glutathione S-transferase		None predicted GST	IPR004045 Glutathione S-transferase, N-terminal PF02798 Glutathione S-transferase, N-terminal domain PS50404 Soluble glutathione S-transferase N-terminal domain profile	IPR036249 Thioredoxin-like superfamily G3DSA:3.40.30.10 Glutaredoxin SSF52833 Thioredoxin-like			PTHR11571:SF137 PTHR11571		None	Protein binding (GO:0005515)	None
DN12275_c2_g3_i4_68707	Glutathione S-transferase		None predicted GST	IPR004045 Glutathione S-transferase, N-terminal PS50404 Soluble glutathione S-transferase N-terminal domain profile PF02798 Glutathione S-transferase, N-terminal domain	IPR036249 Thioredoxin-like superfamily G3DSA:3.40.30.10 Glutaredoxin SSF52833 Thioredoxin-like			PTHR11571:SF220 PTHR11571		None	Protein binding (GO:0005515)	None
DN12275_c2_g3_i7_68710	Glutathione S-transferase		None predicted GST	IPR004045 Glutathione S-transferase, N-terminal PS50404 Soluble glutathione S-transferase N-terminal domain profile PF02798 Glutathione S-transferase, N-terminal domain	IPR036249 Thioredoxin-like superfamily G3DSA:3.40.30.10 Glutaredoxin SSF52833 Thioredoxin-like			PTHR11571 PTHR11571:SF220		None	Protein binding (GO:0005515)	None
DN12300_c0_g1_i1_39693	Glutathione S-transferase		None predicted GST	IPR004045 Glutathione S-transferase, N-terminal PS50404 Soluble glutathione S-transferase N-terminal domain profile PF02798 Glutathione S-transferase, N-terminal domain	IPR036249 Thioredoxin-like superfamily SSF52833 Thioredoxin-like			G3DSA:1.20.1050.130 PTHR11571 PTHR11571:SF220		None	Protein binding (GO:0005515)	None
DN12300_c0_g1_i10_39698	Glutathione S-transferase		Glutathione Transferase family (IPR040079) SFLDS00019	IPR004045 Glutathione S-transferase, N-terminal PS50404 Soluble glutathione S-transferase N-terminal domain profile PF02798 Glutathione S-transferase, N-terminal domain IPR004046 Glutathione S-transferase, C-terminal PF14497 Glutathione S-transferase, C-terminal domain IPR010987 Glutathione S-transferase, C-terminal-like PS50405 Soluble glutathione S-transferase C-terminal domain profile	IPR036249 Thioredoxin-like superfamily SSF52833 Thioredoxin-like IPR036282 Glutathione S-transferase, C-terminal domain superfamily SSF47616 GST C-terminal domain-like			G3DSA:1.20.1050.130 PTHR11571 PTHR11571:SF222		None	Protein binding (GO:0005515)	None
DN12300_c0_g1_i13_39699	Glutathione S-transferase		None predicted GST	IPR004045 Glutathione S-transferase, N-terminal PS50404 Soluble glutathione S-transferase N-terminal domain profile PF02798 Glutathione S-transferase, N-terminal domain	IPR036249 Thioredoxin-like superfamily SSF52833 Thioredoxin-like			G3DSA:1.20.1050.130 PTHR11571 PTHR11571:SF222		None	Protein binding (GO:0005515)	None
DN12300_c0_g1_i16_39700	Glutathione S-transferase		Glutathione Transferase family (IPR040079) SFLDS00019	IPR004045 Glutathione S-transferase, N-terminal PS50404 Soluble glutathione S-transferase N-terminal domain profile PF02798 Glutathione S-transferase, N-terminal domain	IPR036249 Thioredoxin-like superfamily SSF52833 Thioredoxin-like			cd03075 Dimer interface GSH binding site (G-site) C-terminal domain interface G3DSA:1.20.1050.130 PTHR11571:SF222 PTHR11571	TRANSMEMBRANE (1) CYTOPLASMIC_DOMAIN (2) NON_CYTOPLASMIC_DOMAIN (3)	None	Protein binding (GO:0005515)	None
DN12300_c0_g1_i17_39701	Glutathione S-transferase		None predicted GST	IPR004045 Glutathione S-transferase, N-terminal PF02798 Glutathione S-transferase, N-terminal domain PS50404 Soluble glutathione S-transferase N-terminal domain profile IPR010987 Glutathione S-transferase, C-terminal-like PS50405 Soluble glutathione S-transferase C-terminal domain profile	IPR036282 Glutathione S-transferase, C-terminal domain superfamily SSF47616 GST C-terminal domain-like PR036249 Thioredoxin-like superfamily SSF52833 Thioredoxin-like			G3DSA:1.20.1050.130 PTHR11571 PTHR11571:SF137		None	Protein binding (GO:0005515)	None
DN12300_c0_g1_i19_39702	Glutathione S-transferase		Glutathione Transferase family (IPR040079) SFLDS00019	IPR004045 Glutathione S-transferase, N-terminal PF02798 Glutathione S-transferase, N-terminal domain PS50404 Soluble glutathione S-transferase N-terminal domain profile IPR004046 Glutathione S-transferase, C-terminal PF14497 Glutathione S-transferase, C-terminal domain IPR010987 Glutathione S-transferase, C-terminal-like PS50405 Soluble glutathione S-transferase C-terminal domain profile	IPR036282 Glutathione S-transferase, C-terminal domain superfamily SSF47616 GST C-terminal domain-like PR036249 Thioredoxin-like superfamily SSF52833 Thioredoxin-like			G3DSA:1.20.1050.130 PTHR11571:SF222 PTHR11571		None	Protein binding (GO:0005515)	None
DN12300_c0_g1_i2_39694	Glutathione S-transferase		None predicted GST	IPR004046 Glutathione S-transferase, C-terminal PF14497 Glutathione S-transferase, C-terminal domain IPR010987 Glutathione S-transferase, C-terminal-like PS50405 Soluble glutathione S-transferase C-terminal domain profile	IPR036282 Glutathione S-transferase, C-terminal domain superfamily SSF47616 GST C-terminal domain-like			G3DSA:1.20.1050.130 PTHR11571:SF222 PTHR11571		No GO Terms
DN12300_c0_g1_i21_39703	Glutathione S-transferase		Glutathione Transferase family (IPR040079) SFLDS00019	IPR004045 Glutathione S-transferase, N-terminal PS50404 Soluble glutathione S-transferase N-terminal domain profile PF02798 Glutathione S-transferase, N-terminal domain IPR004046 Glutathione S-transferase, C-terminal PF14497 Glutathione S-transferase, C-terminal domain IPR010987 Glutathione S-transferase, C-terminal-like PS50405 Soluble glutathione S-transferase C-terminal domain profile	IPR036249 Thioredoxin-like superfamily SSF52833 Thioredoxin-like IPR036282 Glutathione S-transferase, C-terminal domain superfamily SSF47616 GST C-terminal domain-like			G3DSA:1.20.1050.130 PTHR11571 PTHR11571:SF222		None	Protein binding (GO:0005515)	None
DN12300_c0_g1_i23_39704	Glutathione S-transferase		None predicted GST	IPR010987 Glutathione S-transferase, C-terminal-like PS50405 Soluble glutathione S-transferase C-terminal domain profile IPR004046 Glutathione S-transferase, C-terminal PF14497 Glutathione S-transferase, C-terminal domain	IPR036282 Glutathione S-transferase, C-terminal domain superfamily SSF47616 GST C-terminal domain-like			G3DSA:1.20.1050.130 PTHR11571:SF222 PTHR11571		No GO Terms
DN12300_c0_g1_i25_39705	Glutathione S-transferase		Glutathione Transferase family (IPR040079) SFLDS00019	IPR004045 Glutathione S-transferase, N-terminal PF02798 Glutathione S-transferase, N-terminal domain PS50404 Soluble glutathione S-transferase N-terminal domain profile	IPR036249 Thioredoxin-like superfamily SSF52833 Thioredoxin-like G3DSA:3.40.30.10 Glutaredoxin			PTHR11571:SF220 PTHR11571 cd03075 Dimer interface GSH binding site (G-site) C-terminal domain interface	CYTOPLASMIC_DOMAIN (1) TMhelix (2) TRANSMEMBRANE (3) NON_CYTOPLASMIC_DOMAIN (4)	None	Protein binding (GO:0005515)	None
DN12300_c0_g1_i26_39706	Glutathione S-transferase	ApGST-Mu2	Glutathione Transferase family (IPR040079) SFLDS00019	IPR004045 Glutathione S-transferase, N-terminal PS50404 Soluble glutathione S-transferase N-terminal domain profile PF02798 Glutathione S-transferase, N-terminal domain IPR010987 Glutathione S-transferase, C-terminal-like PS50405 Soluble glutathione S-transferase C-terminal domain profile IPR004046 Glutathione S-transferase, C-terminal PF14497 Glutathione S-transferase, C-terminal domain	IPR036249 Thioredoxin-like superfamily SSF52833 Thioredoxin-like IPR036282 Glutathione S-transferase, C-terminal domain superfamily SSF47616 GST C-terminal domain-like			PTHR11571 cd03075 GSH binding site (G-site) C-terminal domain interface Dimer interface G3DSA:1.20.1050.130 PTHR11571:SF222 SFLDG01205		None	Protein binding (GO:0005515)	None
DN12300_c0_g1_i28_39707	Glutathione S-transferase		None predicted GST	IPR004045 Glutathione S-transferase, N-terminal PS50404 Soluble glutathione S-transferase N-terminal domain profile PF02798 Glutathione S-transferase, N-terminal domain	IPR036249 Thioredoxin-like superfamily SSF52833 Thioredoxin-like			G3DSA:1.20.1050.130 PTHR11571:SF220 PTHR11571		None	Protein binding (GO:0005515)	None
DN12300_c0_g1_i29_39708	Glutathione S-transferase		Glutathione Transferase family (IPR040079) SFLDS00019	IPR004045 Glutathione S-transferase, N-terminal PF02798 Glutathione S-transferase, N-terminal domain PS50404 Soluble glutathione S-transferase N-terminal domain profile IPR010987 Glutathione S-transferase, C-terminal-like PS50405 Soluble glutathione S-transferase C-terminal domain profile IPR004046 Glutathione S-transferase, C-terminal PF00043 Glutathione S-transferase, C-terminal domain	IPR036282 Glutathione S-transferase, C-terminal domain superfamily SSF47616 GST C-terminal domain-like PR036249 Thioredoxin-like superfamily SSF52833 Thioredoxin-like			G3DSA:1.20.1050.130 PTHR11571:SF222 PTHR11571		None	Protein binding (GO:0005515)	None
DN12300_c0_g1_i30_39709	Glutathione S-transferase		Glutathione Transferase family (IPR040079) SFLDS00019	IPR004045 Glutathione S-transferase, N-terminal PS50404 Soluble glutathione S-transferase N-terminal domain profile PF02798 Glutathione S-transferase, N-terminal domain IPR004046 Glutathione S-transferase, C-terminal PF14497 Glutathione S-transferase, C-terminal domain IPR010987 Glutathione S-transferase, C-terminal-like PS50405 Soluble glutathione S-transferase C-terminal domain profile	IPR036249 Thioredoxin-like superfamily SSF52833 Thioredoxin-like IPR036282 Glutathione S-transferase, C-terminal domain superfamily SSF47616 GST C-terminal domain-like			G3DSA:1.20.1050.130 PTHR11571 PTHR11571:SF222		None	Protein binding (GO:0005515)	None
DN12300_c0_g1_i32_39710	Glutathione S-transferase		Glutathione Transferase family (IPR040079) SFLDS00019	IPR004045 Glutathione S-transferase, N-terminal PF02798 Glutathione S-transferase, N-terminal domain PS50404 Soluble glutathione S-transferase N-terminal domain profile	IPR036249 Thioredoxin-like superfamily SSF52833 Thioredoxin-like			G3DSA:1.20.1050.130 PTHR11571 PTHR11571:SF222 cd03075 Dimer interface GSH binding site (G-site) C-terminal domain interface	CYTOPLASMIC_DOMAIN (1) TRANSMEMBRANE (2) NON_CYTOPLASMIC_DOMAIN (3)	None	Protein binding (GO:0005515)	None
DN12300_c0_g1_i34_39711	GST		Glutathione Transferase family (IPR040079) SFLDS00019	IPR004045 Glutathione S-transferase, N-terminal PS50404 Soluble glutathione S-transferase N-terminal domain profile PF02798 Glutathione S-transferase, N-terminal domain	IPR036249 Thioredoxin-like superfamily SSF52833 Thioredoxin-like			G3DSA:1.20.1050.130 PTHR11571 PTHR11571:SF222		No GO Terms
DN12300_c0_g1_i4_39695	Glutathione S-transferase		Glutathione Transferase family (IPR040079) SFLDS00019	IPR004045 Glutathione S-transferase, N-terminal PS50404 Soluble glutathione S-transferase N-terminal domain profile PF02798 Glutathione S-transferase, N-terminal domain IPR010987 Glutathione S-transferase, C-terminal-like PS50405 Soluble glutathione S-transferase C-terminal domain profile	IPR036249 Thioredoxin-like superfamily SSF52833 Thioredoxin-like IPR036282 Glutathione S-transferase, C-terminal domain superfamily SSF47616 GST C-terminal domain-like			PTHR11571:SF222 PTHR11571 cd03075 Dimer interface GSH binding site (G-site) C-terminal domain interface G3DSA:1.20.1050.130	NON_CYTOPLASMIC_DOMAIN (1) CYTOPLASMIC_DOMAIN (2) TRANSMEMBRANE (3)	None	Protein binding (GO:0005515)	None
DN12300_c0_g1_i8_39696	Glutathione S-transferase		Glutathione Transferase family (IPR040079) SFLDS00019	IPR004045 Glutathione S-transferase, N-terminal PF02798 Glutathione S-transferase, N-terminal domain PS50404 Soluble glutathione S-transferase N-terminal domain profile	IPR036249 Thioredoxin-like superfamily SSF52833 Thioredoxin-like			G3DSA:1.20.1050.130 PTHR11571:SF222 PTHR11571 cd03075 Dimer interface GSH binding site (G-site) C-terminal domain interface	TRANSMEMBRANE (1) CYTOPLASMIC_DOMAIN (2) NON_CYTOPLASMIC_DOMAIN (3)	None	Protein binding (GO:0005515)	None
DN12300_c0_g1_i9_39697	Glutathione S-transferase	ApGST-Mu2	None predicted GST	IPR004045 Glutathione S-transferase, N-terminal PS50404 Soluble glutathione S-transferase N-terminal domain profile PF02798 Glutathione S-transferase, N-terminal domain IPR010987 Glutathione S-transferase, C-terminal-like PS50405 Soluble glutathione S-transferase C-terminal domain profile IPR004046 Glutathione S-transferase, C-terminal PF14497 Glutathione S-transferase, C-terminal domain	IPR036282 Glutathione S-transferase, C-terminal domain superfamily SSF47616 GST C-terminal domain-like PR036249 Thioredoxin-like superfamily SSF52833 Thioredoxin-like			G3DSA:1.20.1050.130 PTHR11571:SF222 PTHR11571 SFLDG01205 cd03075 Dimer interface GSH binding site (G-site) C-terminal domain interface SFLDG00363	CYTOPLASMIC_DOMAIN (1) TRANSMEMBRANE (2) NON_CYTOPLASMIC_DOMAIN (3)	None	Protein binding (GO:0005515)	None
DN12314_c1_g1_i1_39887	Glutathione S-transferase		None predicted GST	IPR010987 Glutathione S-transferase, C-terminal-like PS50405 Soluble glutathione S-transferase C-terminal domain profile	IPR036282 Glutathione S-transferase, C-terminal domain superfamily SSF47616 GST C-terminal domain-like			G3DSA:1.20.1050.130		No GO Terms
DN12314_c2_g1_i11_39892	Glutathione S-transferase		Glutathione Transferase family (IPR040079) SFLDS00019	IPR010987 Glutathione S-transferase, C-terminal-like PS50405 Soluble glutathione S-transferase C-terminal domain profile IPR004045 Glutathione S-transferase, N-terminal PS50404 Soluble glutathione S-transferase N-terminal domain profile PF02798 Glutathione S-transferase, N-terminal domain IPR004046 Glutathione S-transferase, C-terminal PF14497 Glutathione S-transferase, C-terminal domain	IPR036282 Glutathione S-transferase, C-terminal domain superfamily SSF47616 GST C-terminal domain-like IPR036249 Thioredoxin-like superfamily G3DSA:3.40.30.10 Glutaredoxin SSF52833 Thioredoxin-like			G3DSA:1.20.1050.10 PTHR11571:SF137 PTHR11571		None	Protein binding (GO:0005515)	None
DN12314_c2_g1_i12_39893	---NA---		None predicted						NON_CYTOPLASMIC_DOMAIN (1) SIGNAL_PEPTIDE_N_REGION (2) SIGNAL_PEPTIDE_H_REGION (3) SIGNAL_PEPTIDE (4) TRANSMEMBRANE (5) TMhelix (6) SIGNAL_PEPTIDE_C_REGION (7) CYTOPLASMIC_DOMAIN (8) SignalP-TM (9)	No GO Terms
DN12314_c2_g1_i14_39894	Glutathione S-transferase	ApGST-Mu15	Glutathione Transferase family (IPR040079) Glutathione S-transferase, Mu class (IPR003081) PR01267 GSTRNSFRASEM	IPR004045 Glutathione S-transferase, N-terminal PS50404 Soluble glutathione S-transferase N-terminal domain profile PF02798 Glutathione S-transferase, N-terminal domain PR004046 Glutathione S-transferase, C-terminal PF14497 Glutathione S-transferase, C-terminal domain IPR010987 Glutathione S-transferase, C-terminal-like PS50405 Soluble glutathione S-transferase C-terminal domain profileI	IPR036249 Thioredoxin-like superfamily SSF52833 Thioredoxin-like G3DSA:3.40.30.10 Glutaredoxin IPR036282 Glutathione S-transferase, C-terminal domain superfamily SSF47616 GST C-terminal domain-like			G3DSA:1.20.1050.10 PTHR11571:SF137 PTHR11571 SFLDG01205 SFLDG00363 cd03075 GSH binding site (G-site) C-terminal domain interface Dimer interface		None	Protein binding (GO:0005515) Glutathione transferase activity (GO:0004364)	None
DN12314_c2_g1_i15_39895	Glutathione S-transferase		None predicted GST	IPR010987 Glutathione S-transferase, C-terminal-like PS50405 Soluble glutathione S-transferase C-terminal domain profile IPR004046 Glutathione S-transferase, C-terminal PF14497 Glutathione S-transferase, C-terminal domain	IPR036282 Glutathione S-transferase, C-terminal domain superfamily SSF47616 GST C-terminal domain-like			G3DSA:1.20.1050.130 PTHR11571:SF222 PTHR11571		No GO Terms
DN12314_c2_g1_i16_39896	Glutathione S-transferase		None predicted GST	IPR004046 Glutathione S-transferase, C-terminal PF14497 Glutathione S-transferase, C-terminal domain IPR010987 Glutathione S-transferase, C-terminal-like PS50405 Soluble glutathione S-transferase C-terminal domain profile	IPR036282 Glutathione S-transferase, C-terminal domain superfamily SSF47616 GST C-terminal domain-like			G3DSA:1.20.1050.130 PTHR11571 PTHR11571:SF222		No GO Terms
DN12314_c2_g1_i18_39897	Glutathione S-transferase		None predicted GST	IPR004046 Glutathione S-transferase, C-terminal PF14497 Glutathione S-transferase, C-terminal domain IPR010987 Glutathione S-transferase, C-terminal-like PS50405 Soluble glutathione S-transferase C-terminal domain profile	IPR036282 Glutathione S-transferase, C-terminal domain superfamily SSF47616 GST C-terminal domain-like			G3DSA:1.20.1050.130 PTHR11571 PTHR11571:SF137		No GO Terms
DN12314_c2_g1_i19_39898	Glutathione S-transferase	ApGST-Mu15	Glutathione Transferase family (IPR040079) SFLDS00019	IPR010987 Glutathione S-transferase, C-terminal-like PS50405 Soluble glutathione S-transferase C-terminal domain profile IPR004046 Glutathione S-transferase, C-terminal PF14497 Glutathione S-transferase, C-terminal domain IPR004045 Glutathione S-transferase, N-terminal PF02798 Glutathione S-transferase, N-terminal domain PS50404 Soluble glutathione S-transferase N-terminal domain profile	IPR036249 Thioredoxin-like superfamily G3DSA:3.40.30.10 Glutaredoxin SSF52833 Thioredoxin-like IPR036282 Glutathione S-transferase, C-terminal domain superfamily SSF47616 GST C-terminal domain-like			cd03075 Dimer interface C-terminal domain interface GSH binding site (G-site) G3DSA:1.20.1050.10 PTHR11571 PTHR11571:SF137 SFLDG01205		None	Protein binding (GO:0005515)	None
DN12314_c2_g1_i2_39888	Glutathione S-transferase		None predicted GST	IPR004045 Glutathione S-transferase, N-terminal PS50404 Soluble glutathione S-transferase N-terminal domain profile PF02798 Glutathione S-transferase, N-terminal domain	IPR036249 Thioredoxin-like superfamily G3DSA:3.40.30.10 Glutaredoxin SSF52833 Thioredoxin-like			cd03075 C-terminal domain interface GSH binding site (G-site) PTHR11571 PTHR11571:SF220		None	Protein binding (GO:0005515)	None
DN12314_c2_g1_i20_39899	Glutathione S transferase		None predicted GST	IPR010987 Glutathione S-transferase, C-terminal-like PS50405 Soluble glutathione S-transferase C-terminal domain profileI	IPR036282 Glutathione S-transferase, C-terminal domain superfamily SSF47616 GST C-terminal domain-like			G3DSA:1.20.1050.130 PTHR11571:SF137 PTHR11571		No GO Terms
DN12314_c2_g1_i8_39891	Glutathione S-transferase		None predicted GST	IPR004046 Glutathione S-transferase, C-terminal PF14497 Glutathione S-transferase, C-terminal domain IPR010987 Glutathione S-transferase, C-terminal-like PS50405 Soluble glutathione S-transferase C-terminal domain profile	IPR036282 Glutathione S-transferase, C-terminal domain superfamily SSF47616 GST C-terminal domain-like			G3DSA:1.20.1050.130 PTHR11571:SF222 PTHR11571		No GO Terms
DN12334_c0_g1_i3_39608	Glutathione S-transferase		Glutathione Transferase family (IPR040079) Glutathione S-transferase, Mu class (IPR003081) IPR040079 SFLDS00019 IPR003081 PR01267	IPR004045 Glutathione S-transferase, N-terminal PS50404 Soluble glutathione S-transferase N-terminal domain profile PF02798 Glutathione S-transferase, N-terminal domain PR004046 Glutathione S-transferase, C-terminal PF14497 Glutathione S-transferase, C-terminal domain IPR010987 Glutathione S-transferase, C-terminal-like PS50405 Soluble glutathione S-transferase C-terminal domain profileI	IPR036249 Thioredoxin-like superfamily SSF52833 Thioredoxin-like IPR036282 Glutathione S-transferase, C-terminal domain superfamily SSF47616 GST C-terminal domain-like			G3DSA:1.20.1050.130 PTHR11571:SF220 PTHR11571 cd03075 C-terminal domain interface GSH binding site (G-site) Dimer interface		None	Protein binding (GO:0005515) Glutathione transferase activity (GO:0004364)	None
DN12334_c0_g1_i5_39610	Glutathione S transferase		None predicted GST	IPR010987 Glutathione S-transferase, C-terminal-like PS50405 Soluble glutathione S-transferase C-terminal domain profile IPR004046 Glutathione S-transferase, C-terminal PF14497 Glutathione S-transferase, C-terminal domain	IPR036282 Glutathione S-transferase, C-terminal domain superfamily SSF47616 GST C-terminal domain-like			G3DSA:1.20.1050.10 PTHR11571 PTHR11571:SF222		No GO Terms
DN12334_c0_g2_i1_39606	Glutathione S-transferase	ApGST-Mu8	Glutathione Transferase family (IPR040079) Glutathione S-transferase, Mu class (IPR003081) IPR003081 PR01267	IPR004045 Glutathione S-transferase, N-terminal PS50404 Soluble glutathione S-transferase N-terminal domain profile PF02798 Glutathione S-transferase, N-terminal domain PR004046 Glutathione S-transferase, C-terminal PF14497 Glutathione S-transferase, C-terminal domain IPR010987 Glutathione S-transferase, C-terminal-like PS50405 Soluble glutathione S-transferase C-terminal domain profileI	IPR036249 Thioredoxin-like superfamily G3DSA:3.40.30.10 Glutaredoxin SSF52833 Thioredoxin-like IPR036282 Glutathione S-transferase, C-terminal domain superfamily SSF47616 GST C-terminal domain-like			cd03075 C-terminal domain interface GSH binding site (G-site) Dimer interface G3DSA:1.20.1050.10 PTHR11571 PTHR11571:SF220 SFLDG01205 SFLDG00363		None	Protein binding (GO:0005515) Glutathione transferase activity (GO:0004364)	None
DN12334_c0_g2_i2_39607	Glutathione S transferase		None predicted GST	IPR004046 Glutathione S-transferase, C-terminal PF14497 Glutathione S-transferase, C-terminal domain IPR010987 Glutathione S-transferase, C-terminal-like PS50405 Soluble glutathione S-transferase C-terminal domain profile	IPR036282 Glutathione S-transferase, C-terminal domain superfamily SSF47616 GST C-terminal domain-like			G3DSA:1.20.1050.130 PTHR11571:SF222 PTHR11571		No GO Terms
DN12334_c0_g3_i2_39609	Glutathione S transferase		None predicted GST	IPR010987 Glutathione S-transferase, C-terminal-like PS50405 Soluble glutathione S-transferase C-terminal domain profile IPR004046 Glutathione S-transferase, C-terminal PF14497 Glutathione S-transferase, C-terminal domain	IPR036282 Glutathione S-transferase, C-terminal domain superfamily SSF47616 GST C-terminal domain-like			G3DSA:1.20.1050.10 PTHR11571 PTHR11571:SF137		No GO Terms
DN12344_c0_g1_i10_39404	Glutathione S-transferase	ApGST-Mu5	Glutathione Transferase family (IPR040079) Glutathione S-transferase, Mu class (IPR003081) IPR003081 PR01267 IPR040079 SFLDS00019	IPR004045 Glutathione S-transferase, N-terminal PS50404 Soluble glutathione S-transferase N-terminal domain profile PF02798 Glutathione S-transferase, N-terminal domain IPR010987 Glutathione S-transferase, C-terminal-like PS50405 Soluble glutathione S-transferase C-terminal domain profile PR004046 Glutathione S-transferase, C-terminal PF14497 Glutathione S-transferase, C-terminal domain	IPR036249 Thioredoxin-like superfamily SSF52833 Thioredoxin-like G3DSA:3.40.30.10 Glutaredoxin IPR036282 Glutathione S-transferase, C-terminal domain superfamily SSF47616 GST C-terminal domain-like			G3DSA:1.20.1050.10 PTHR11571 cd03075 C-terminal domain interface GSH binding site (G-site) Dimer interface PTHR11571:SF220 SFLDG01205		None	Glutathione transferase activity (GO:0004364)Protein binding (GO:0005515)	None
DN12344_c0_g1_i11_39405	Glutathione S-transferase		Glutathione Transferase family (IPR040079) SFLDS00019	IPR004045 Glutathione S-transferase, N-terminal PS50404 Soluble glutathione S-transferase N-terminal domain profile PF02798 Glutathione S-transferase, N-terminal domain IPR010987 Glutathione S-transferase, C-terminal-like PS50405 Soluble glutathione S-transferase C-terminal domain profile	IPR036249 Thioredoxin-like superfamily SSF52833 Thioredoxin-like IPR036282 Glutathione S-transferase, C-terminal domain superfamily SSF47616 GST C-terminal domain-like			PTHR11571:SF222 cd03075 GSH binding site (G-site) Dimer interface C-terminal domain interface G3DSA:1.20.1050.130 PTHR11571		None	Protein binding (GO:0005515)	None
DN12344_c0_g1_i18_39406	Glutathione S-transferase		Glutathione Transferase family (IPR040079) SFLDS00019	IPR004045 Glutathione S-transferase, N-terminal PF02798 Glutathione S-transferase, N-terminal domain PS50404 Soluble glutathione S-transferase N-terminal domain profile PR004046 Glutathione S-transferase, C-terminal PF14497 Glutathione S-transferase, C-terminal domain IPR010987 Glutathione S-transferase, C-terminal-like PS50405 Soluble glutathione S-transferase C-terminal domain profileI	IPR036249 Thioredoxin-like superfamily SSF52833 Thioredoxin-like G3DSA:3.40.30.10 Glutaredoxin IPR036282 Glutathione S-transferase, C-terminal domain superfamily SSF47616 GST C-terminal domain-like			G3DSA:1.20.1050.10 PTHR11571:SF222 PTHR11571		None	Protein binding (GO:0005515)	None
DN12344_c0_g1_i20_39407	Glutathione S transferase		None predicted GST	IPR004046 Glutathione S-transferase, C-terminal PF14497 Glutathione S-transferase, C-terminal domain IPR010987 Glutathione S-transferase, C-terminal-like PS50405 Soluble glutathione S-transferase C-terminal domain profile	IPR036282 Glutathione S-transferase, C-terminal domain superfamily SSF47616 GST C-terminal domain-like			G3DSA:1.20.1050.130 PTHR11571:SF222 PTHR11571		No GO Terms
DN12344_c0_g1_i21_39408	Glutathione S-transferase	ApGST-Mu4	None predicted GST	IPR010987 Glutathione S-transferase, C-terminal-like PS50405 Soluble glutathione S-transferase C-terminal domain profileI IPR004045 Glutathione S-transferase, N-terminal PS50404 Soluble glutathione S-transferase N-terminal domain profile PF02798 Glutathione S-transferase, N-terminal domain PR004046 Glutathione S-transferase, C-terminal PF14497 Glutathione S-transferase, C-terminal domain	IPR036249 Thioredoxin-like superfamily SSF52833 Thioredoxin-like IPR036282 Glutathione S-transferase, C-terminal domain superfamily SSF47616 GST C-terminal domain-like			SFLDG01205 cd03075 GSH binding site (G-site) C-terminal domain interface Dimer interface G3DSA:1.20.1050.130 PTHR11571:SF222 PTHR11571 SFLDG00363		None	Protein binding (GO:0005515)	None
DN12344_c0_g1_i9_39403	Glutathione S transferase		None predicted GST	IPR004046 Glutathione S-transferase, C-terminal PF00043 Glutathione S-transferase, C-terminal domain Pfam entry	IPR036282 Glutathione S-transferase, C-terminal domain superfamily SSF47616 GST C-terminal domain-like			G3DSA:1.20.1050.10		No GO Terms
DN12351_c0_g2_i1_39712	Glutathione S transferase	ApGST-Mu6	Glutathione Transferase family (IPR040079) SFLDS00019	IPR004045 Glutathione S-transferase, N-terminal PF02798 Glutathione S-transferase, N-terminal domain PS50404 Soluble glutathione S-transferase N-terminal domain profile IPR010987 Glutathione S-transferase, C-terminal-like PS50405 Soluble glutathione S-transferase C-terminal domain profileI	IPR036282 Glutathione S-transferase, C-terminal domain superfamily SSF47616 GST C-terminal domain-like IPR036249 Thioredoxin-like superfamily SSF52833 Thioredoxin-like			G3DSA:1.20.1050.130 PTHR11571 cd03075 GSH binding site (G-site) Dimer interface C-terminal domain interface PTHR11571:SF220	CYTOPLASMIC_DOMAIN (1) TRANSMEMBRANE (2) NON_CYTOPLASMIC_DOMAIN (3) TMhelix (4)	None	Protein binding (GO:0005515)	None
DN12351_c0_g2_i2_39713	Glutathione S transferase		None predicted GST	IPR004045 Glutathione S-transferase, N-terminal PF02798 Glutathione S-transferase, N-terminal domain PS50404 Soluble glutathione S-transferase N-terminal domain profile	IPR036249 Thioredoxin-like superfamily SSF52833 Thioredoxin-like			G3DSA:3.40.30.10 PTHR11571 PTHR11571:SF240		glutathione metabolic process (GO:0006749)	protein binding (GO:0005515)	None
DN12351_c0_g3_i6_39714	Glutathione S-transferase		None predicted GST	IPR010987 Glutathione S-transferase, C-terminal-like PS50405 Soluble glutathione S-transferase C-terminal domain profile IPR004046 Glutathione S-transferase, C-terminal PF14497 Glutathione S-transferase, C-terminal domain	IPR036282 Glutathione S-transferase, C-terminal domain superfamily SSF47616 GST C-terminal domain-like			G3DSA:1.20.1050.130 PTHR11571:SF222 PTHR11571		No GO Terms
DN12352_c0_g1_i15_39504	Glutathione S-transferase	ApGST-Mu12	None predicted GST	IPR010987 Glutathione S-transferase, C-terminal-like PS50405 Soluble glutathione S-transferase C-terminal domain profileI IPR004045 Glutathione S-transferase, N-terminal PS50404 Soluble glutathione S-transferase N-terminal domain profile PF02798 Glutathione S-transferase, N-terminal domain PR004046 Glutathione S-transferase, C-terminal PF14497 Glutathione S-transferase, C-terminal domain	IPR036282 Glutathione S-transferase, C-terminal domain superfamily SSF47616 GST C-terminal domain-like IPR036249 Thioredoxin-like superfamily SSF52833 Thioredoxin-like G3DSA:3.40.30.10 Glutaredoxin			cd03075 GSH binding site (G-site) Dimer interface C-terminal domain interface G3DSA:1.20.1050.10 PTHR11571:SF220 PTHR11571 SFLDG00363 SFLDG01205		None	Protein binding (GO:0005515)	None
DN12352_c0_g1_i16_39505	Glutathione S-transferase		None predicted GST	None predicted+O253:P253	IPR036249 Thioredoxin-like superfamily G3DSA:3.40.30.10 Glutaredoxin SSF52833 Thioredoxin-like IPR036282 Glutathione S-transferase, C-terminal domain superfamily SSF47616 GST C-terminal domain-like			cd03075 GSH binding site (G-site) Dimer interface C-terminal domain interface G3DSA:1.20.1050.10 PTHR11571:SF220 PTHR11571 SFLDG01205 SFLDG00363		None	Protein binding (GO:0005515)	None
DN12352_c0_g1_i3_39500	Glutathione S-transferase		Glutathione Transferase family (IPR040079) SFLDS00019	PR004046 Glutathione S-transferase, C-terminal PF14497 Glutathione S-transferase, C-terminal domain IPR004045 Glutathione S-transferase, N-terminal PF02798 Glutathione S-transferase, N-terminal domain PS50404 Soluble glutathione S-transferase N-terminal domain profile IPR010987 Glutathione S-transferase, C-terminal-like PS50405 Soluble glutathione S-transferase C-terminal domain profileI	IPR036249 Thioredoxin-like superfamily G3DSA:3.40.30.10 Glutaredoxin SSF52833 Thioredoxin-like IPR036282 Glutathione S-transferase, C-terminal domain superfamily SSF47616 GST C-terminal domain-like			G3DSA:1.20.1050.10 PTHR11571 PTHR11571:SF220		None	Protein binding (GO:0005515)	None
DN12352_c0_g1_i4_39501	Glutathione S-transferase		None predicted GST	IPR004046 Glutathione S-transferase, C-terminal PF14497 Glutathione S-transferase, C-terminal domain IPR010987 Glutathione S-transferase, C-terminal-like PS50405 Soluble glutathione S-transferase C-terminal domain profile	IPR036282 Glutathione S-transferase, C-terminal domain superfamily SSF47616 GST C-terminal domain-like			G3DSA:1.20.1050.130 PTHR11571 PTHR11571:SF222		No GO Terms
DN12352_c0_g1_i8_39502	Glutathione S-transferase		None predicted GST	IPR004046 Glutathione S-transferase, C-terminal PF14497 Glutathione S-transferase, C-terminal domain IPR010987 Glutathione S-transferase, C-terminal-like PS50405 Soluble glutathione S-transferase C-terminal domain profile	IPR036282 Glutathione S-transferase, C-terminal domain superfamily SSF47616 GST C-terminal domain-like			G3DSA:1.20.1050.130 PTHR11571 PTHR11571:SF222		No GO Terms
DN12352_c0_g1_i9_39503	Glutathione S-transferase	ApGST-Mu11	Glutathione Transferase family (IPR040079) SFLDS00019	PR004046 Glutathione S-transferase, C-terminal PF14497 Glutathione S-transferase, C-terminal domain IPR004045 Glutathione S-transferase, N-terminal PF02798 Glutathione S-transferase, N-terminal domain PS50404 Soluble glutathione S-transferase N-terminal domain profile IPR010987 Glutathione S-transferase, C-terminal-like PS50405 Soluble glutathione S-transferase C-terminal domain profileI	IPR036282 Glutathione S-transferase, C-terminal domain superfamily SSF47616 GST C-terminal domain-like IPR036249 Thioredoxin-like superfamily SSF52833 Thioredoxin-like G3DSA:3.40.30.10 Glutaredoxin			G3DSA:1.20.1050.10 G3DSA:3.40.30.10 PTHR11571:SF222 PTHR11571		glutathione metabolic process (GO:0006749)	Protein binding (GO:0005515)	None
DN12425_c0_g1_i2_71590	Glutathione S transferase		None predicted GST	IPR004045 Glutathione S-transferase, N-terminal PF02798 Glutathione S-transferase, N-terminal domain PS50404 Soluble glutathione S-transferase N-terminal domain profile IPR004046 Glutathione S-transferase, C-terminal PF00043 Glutathione S-transferase, C-terminal domain IPR010987 Glutathione S-transferase, C-terminal-like PS50405 Soluble glutathione S-transferase C-terminal domain profile	IPR036249 Thioredoxin-like superfamily SSF52833 Thioredoxin-like IPR036282 Glutathione S-transferase, C-terminal domain superfamily SSF47616 GST C-terminal domain-like			G3DSA:1.20.1050.130 PTHR11571 PTHR11571:SF220		None	Protein binding (GO:0005515)	None
DN12425_c1_g1_i2_71593	Glutathione S-transferase	ApGST-Mu15	None predicted GST	IPR004045 Glutathione S-transferase, N-terminal PS50404 Soluble glutathione S-transferase N-terminal domain profile PF02798 Glutathione S-transferase, N-terminal domain IPR004046 Glutathione S-transferase, C-terminal PF14497 Glutathione S-transferase, C-terminal domain IPR010987 Glutathione S-transferase, C-terminal-like PS50405 Soluble glutathione S-transferase C-terminal domain profile	IPR036249 Thioredoxin-like superfamily G3DSA:3.40.30.10 Glutaredoxin SSF52833 Thioredoxin-like IPR036282 Glutathione S-transferase, C-terminal domain superfamily SSF47616 GST C-terminal domain-like			G3DSA:1.20.1050.10 PTHR11571:SF137 cd03075 C-terminal domain interface Dimer interface GSH binding site (G-site) PTHR11571 SFLDG00363 SFLDG01205		None	Protein binding (GO:0005515)	None
DN12425_c1_g1_i6_71596	Glutathione S-transferase		None predicted GST	IPR004045 Glutathione S-transferase, N-terminal PS50404 Soluble glutathione S-transferase N-terminal domain profile PF02798 Glutathione S-transferase, N-terminal domain	IPR036249 Thioredoxin-like superfamily SSF52833 Thioredoxin-like G3DSA:3.40.30.10 Glutaredoxin			PTHR11571:SF137 PTHR11571		None	Protein binding (GO:0005515)	None
DN12425_c1_g1_i8_71597	Glutathione S-transferase	ApGST-Mu14	Glutathione Transferase family (IPR040079) Glutathione S-transferase, Mu class (IPR003081) IPR003081 PR01267 IPR040079 SFLDS00019	IPR004045 Glutathione S-transferase, N-terminal PS50404 Soluble glutathione S-transferase N-terminal domain profile PF02798 Glutathione S-transferase, N-terminal domain IPR004046 Glutathione S-transferase, C-terminal PF14497 Glutathione S-transferase, C-terminal domain IPR010987 Glutathione S-transferase, C-terminal-like PS50405 Soluble glutathione S-transferase C-terminal domain profile	IPR036249 Thioredoxin-like superfamily G3DSA:3.40.30.10 Glutaredoxin SSF52833 Thioredoxin-like IPR036282 Glutathione S-transferase, C-terminal domain superfamily SSF47616 GST C-terminal domain-like			cd03075 GSH binding site (G-site) Dimer interface C-terminal domain interface G3DSA:1.20.1050.10 PTHR11571:SF222 PTHR11571 SFLDG01205		None	Glutathione transferase activity (GO:0004364)Protein binding (GO:0005515)	None
DN12425_c1_g2_i1_71591	Glutathione S transferase		None predicted GST	IPR010987 Glutathione S-transferase, C-terminal-like PS50405 Soluble glutathione S-transferase C-terminal domain profile IPR004046 Glutathione S-transferase, C-terminal PF00043 Glutathione S-transferase, C-terminal domain	IPR036282 Glutathione S-transferase, C-terminal domain superfamily SSF47616 GST C-terminal domain-like			G3DSA:1.20.1050.10 PTHR11571 PTHR11571:SF219		No GO Terms
DN12425_c1_g4_i1_71592	Glutathione S-transferase	ApGST-Mu16	Glutathione Transferase family (IPR040079) SFLDS00019	IPR010987 Glutathione S-transferase, C-terminal-like PS50405 Soluble glutathione S-transferase C-terminal domain profile IPR004046 Glutathione S-transferase, C-terminal PF14497 Glutathione S-transferase, C-terminal domain IPR004045 Glutathione S-transferase, N-terminal PS50404 Soluble glutathione S-transferase N-terminal domain profile	IPR036282 Glutathione S-transferase, C-terminal domain superfamily SSF47616 GST C-terminal domain-like IPR036249 Thioredoxin-like superfamily SSF52833 Thioredoxin-like			G3DSA:1.20.1050.130 PTHR11571 PTHR11571:SF137	Coil (1)	None	Protein binding (GO:0005515)	None
DN12425_c1_g5_i1_71594	Glutathione S transferase		None predicted GST	IPR004045 Glutathione S-transferase, N-terminal PS50404 Soluble glutathione S-transferase N-terminal domain profile PF02798 Glutathione S-transferase, N-terminal domain	IPR036249 Thioredoxin-like superfamily SSF52833 Thioredoxin-like G3DSA:3.40.30.10 Glutaredoxin			PTHR11571 cd03075 Dimer interface GSH binding site (G-site) C-terminal domain interface PTHR11571:SF220		None	Protein binding (GO:0005515)	None
DN12425_c1_g6_i1_71595	---NA---		None predicted					TRANSMEMBRANE (1) NON_CYTOPLASMIC_DOMAIN (2) CYTOPLASMIC_DOMAIN (3)		No GO Terms
DN12470_c0_g1_i10_71477	Glutathione S-transferase	ApGST-Mu12	Glutathione Transferase family (IPR040079) SFLDS00019	IPR004045 Glutathione S-transferase, N-terminal PS50404 Soluble glutathione S-transferase N-terminal domain profile PF02798 Glutathione S-transferase, N-terminal domain IPR004046 Glutathione S-transferase, C-terminal PF14497 Glutathione S-transferase, C-terminal domain IPR010987 Glutathione S-transferase, C-terminal-like PS50405 Soluble glutathione S-transferase C-terminal domain profile	IPR036282 Glutathione S-transferase, C-terminal domain superfamily SSF47616 GST C-terminal domain-like IPR036249 Thioredoxin-like superfamily SSF52833 Thioredoxin-like G3DSA:3.40.30.10 Glutaredoxin			G3DSA:1.20.1050.10 G3DSA:3.40.30.10 PTHR11571:SF222 PTHR11571 SFLDG01205 cd03075 C-terminal domain interface GSH binding site (G-site) Dimer interface		glutathione metabolic process (GO:0006749)	Protein binding (GO:0005515)	None
DN12470_c0_g1_i3_71475	Glutathione S-transferase	ApGST-Mu12	Glutathione Transferase family (IPR040079) SFLDS00019	PR004046 Glutathione S-transferase, C-terminal PF14497 Glutathione S-transferase, C-terminal domain IPR004045 Glutathione S-transferase, N-terminal PS50404 Soluble glutathione S-transferase N-terminal domain profile PF02798 Glutathione S-transferase, N-terminal domain IPR010987 Glutathione S-transferase, C-terminal-like PS50405 Soluble glutathione S-transferase C-terminal domain profileI	IPR036249 Thioredoxin-like superfamily SSF52833 Thioredoxin-like G3DSA:3.40.30.10 Glutaredoxin IPR036282 Glutathione S-transferase, C-terminal domain superfamily SSF47616 GST C-terminal domain-like			G3DSA:1.20.1050.10 PTHR11571 PTHR11571:SF220 SFLDG01205	TRANSMEMBRANE (1) CYTOPLASMIC_DOMAIN (2) NON_CYTOPLASMIC_DOMAIN (3)	None	Protein binding (GO:0005515)	None
DN12470_c0_g1_i8_71476	Glutathione S transferase		None predicted GST	PR004046 Glutathione S-transferase, C-terminal PF14497 Glutathione S-transferase, C-terminal domain IPR010987 Glutathione S-transferase, C-terminal-like PS50405 Soluble glutathione S-transferase C-terminal domain profileI	IPR036282 Glutathione S-transferase, C-terminal domain superfamily SSF47616 GST C-terminal domain-like			G3DSA:1.20.1050.130 PTHR11571 PTHR11571:SF222		No GO Terms
DN12470_c0_g2_i3_71479	Glutathione S-transferase	ApGST-Mu8	Glutathione Transferase family (IPR040079) Glutathione S-transferase, Mu class (IPR003081) IPR003081 PR01267	PR004046 Glutathione S-transferase, C-terminal PF14497 Glutathione S-transferase, C-terminal domain IPR004045 Glutathione S-transferase, N-terminal PS50404 Soluble glutathione S-transferase N-terminal domain profile PF02798 Glutathione S-transferase, N-terminal domain IPR010987 Glutathione S-transferase, C-terminal-like PS50405 Soluble glutathione S-transferase C-terminal domain profileI	IPR036282 Glutathione S-transferase, C-terminal domain superfamily SSF47616 GST C-terminal domain-like IPR036249 Thioredoxin-like superfamily SSF52833 Thioredoxin-like			G3DSA:3.40.30.10 PTHR11571 cd03075 C-terminal domain interface GSH binding site (G-site) Dimer interface G3DSA:1.20.1050.10 PTHR11571:SF240 SFLDG00363 SFLDG01205		glutathione metabolic process (GO:0006749)	glutathione transferase activity (GO:0004364) protein binding (GO:0005515)	None
DN12623_c0_g1_i1_72301	Glutathione S-transferase	ApGST-Mu7	Glutathione Transferase family (IPR040079) Glutathione S-transferase, Mu class (IPR003081) IPR040079 Glutathione Transferase family SFLDS00019 Glutathione S-transferase, Mu class (IPR003081) PR01267 GSTRNSFRASEM	IPR010987 Glutathione S-transferase, C-terminal-like PS50405 Soluble glutathione S-transferase C-terminal domain profileI IPR004045 Glutathione S-transferase, N-terminal PS50404 Soluble glutathione S-transferase N-terminal domain profile PF02798 Glutathione S-transferase, N-terminal domain PR004046 Glutathione S-transferase, C-terminal PF14497 Glutathione S-transferase, C-terminal domain	IPR036249 Thioredoxin-like superfamily G3DSA:3.40.30.10 Glutaredoxin SSF52833 Thioredoxin-like IPR036282 Glutathione S-transferase, C-terminal domain superfamily SSF47616 GST C-terminal domain-like			G3DSA:1.20.1050.10 PTHR11571:SF220 PTHR11571 SFLDG00363 SFLDG01205 cd03075 GSH binding site (G-site) Dimer interface C-terminal domain interface		None	Glutathione transferase activity (GO:0004364)Protein binding (GO:0005515)	None
DN12623_c0_g1_i11_72310	Glutathione S-transferase		Glutathione Transferase family (IPR040079) Glutathione S-transferase, Mu class (IPR003081) IPR040079 Glutathione Transferase family SFLDS00019 Glutathione S-transferase, Mu class (IPR003081) PR01267 GSTRNSFRASEM	PR004046 Glutathione S-transferase, C-terminal PF14497 Glutathione S-transferase, C-terminal domain IPR004045 Glutathione S-transferase, N-terminal PS50404 Soluble glutathione S-transferase N-terminal domain profile PF02798 Glutathione S-transferase, N-terminal domain IPR010987 Glutathione S-transferase, C-terminal-like PS50405 Soluble glutathione S-transferase C-terminal domain profileI	IPR036282 Glutathione S-transferase, C-terminal domain superfamily SSF47616 GST C-terminal domain-like IPR036249 Thioredoxin-like superfamily SSF52833 Thioredoxin-like G3DSA:3.40.30.10 Glutaredoxin			G3DSA:1.20.1050.10 PTHR11571 PTHR11571:SF220 SFLDG01205 cd03075 GSH binding site (G-site) Dimer interface C-terminal domain interface		None	Protein binding (GO:0005515) Glutathione transferase activity (GO:0004364)	None
DN12623_c0_g1_i12_72311	Glutathione S-transferase		Glutathione Transferase family (IPR040079) SFLDS00019	IPR004045 Glutathione S-transferase, N-terminal PF02798 Glutathione S-transferase, N-terminal domain PS50404 Soluble glutathione S-transferase N-terminal domain profile	IPR036249 Thioredoxin-like superfamily SSF52833 Thioredoxin-like			G3DSA:1.20.1050.130 PTHR11571:SF220 PTHR11571 cd03075 Dimer interface GSH binding site (G-site) C-terminal domain interface		None	Protein binding (GO:0005515)	None
DN12623_c0_g1_i13_72313	Glutathione S-transferase		None predicted GST	IPR004046 Glutathione S-transferase, C-terminal PF14497 Glutathione S-transferase, C-terminal domain IPR010987 Glutathione S-transferase, C-terminal-like PS50405 Soluble glutathione S-transferase C-terminal domain profile	IPR036282 Glutathione S-transferase, C-terminal domain superfamily SSF47616 GST C-terminal domain-like			G3DSA:1.20.1050.130 PTHR11571:SF222 PTHR11571		No GO Terms
DN12623_c0_g1_i17_72318	Glutathione S-transferase	ApGST-Mu7	Glutathione Transferase family (IPR040079) Glutathione S-transferase, Mu class (IPR003081) IPR040079 SFLDS00019 Glutathione S-transferase, Mu class (IPR003081) PR01267 GSTRNSFRASEM	IPR004045 Glutathione S-transferase, N-terminal PS50404 Soluble glutathione S-transferase N-terminal domain profile PF02798 Glutathione S-transferase, N-terminal domain IPR010987 Glutathione S-transferase, C-terminal-like PS50405 Soluble glutathione S-transferase C-terminal domain profileI PR004046 Glutathione S-transferase, C-terminal PF14497 Glutathione S-transferase, C-terminal domain	IPR036282 Glutathione S-transferase, C-terminal domain superfamily SSF47616 GST C-terminal domain-like IPR036249 Thioredoxin-like superfamily G3DSA:3.40.30.10 Glutaredoxin SSF52833 Thioredoxin-like			SFLDG01205 cd03075 Dimer interface GSH binding site (G-site) C-terminal domain interface G3DSA:1.20.1050.10 PTHR11571 PTHR11571:SF220		None	Protein binding (GO:0005515) Glutathione transferase activity (GO:0004364)	None
DN12623_c0_g1_i4_72303	Glutathione S-transferase		None predicted GST	PR004046 Glutathione S-transferase, C-terminal PF14497 Glutathione S-transferase, C-terminal domain IPR010987 Glutathione S-transferase, C-terminal-like PS50405 Soluble glutathione S-transferase C-terminal domain profileI IPR004045 Glutathione S-transferase, N-terminal PS50404 Soluble glutathione S-transferase N-terminal domain profile PF02798 Glutathione S-transferase, N-terminal domain	IPR036249 Thioredoxin-like superfamily SSF52833 Thioredoxin-like G3DSA:3.40.30.10 Glutaredoxin IPR036282 Glutathione S-transferase, C-terminal domain superfamily SSF47616 GST C-terminal domain-like			G3DSA:1.20.1050.10 PTHR11571:SF220 PTHR11571 SFLDG00363 SFLDG01205 cd03075 GSH binding site (G-site) C-terminal domain interface Dimer interface		None	Protein binding (GO:0005515)	None
DN12623_c0_g1_i5_72305	Glutathione S-transferase	ApGST-Mu7	Glutathione Transferase family (IPR040079) SFLDS00019	IPR004045 Glutathione S-transferase, N-terminal PF02798 Glutathione S-transferase, N-terminal domain PS50404 Soluble glutathione S-transferase N-terminal domain profile IPR010987 Glutathione S-transferase, C-terminal-like PS50405 Soluble glutathione S-transferase C-terminal domain profile IPR004046 Glutathione S-transferase, C-terminal PF14497 Glutathione S-transferase, C-terminal domain	IPR036249 Thioredoxin-like superfamily G3DSA:3.40.30.10 Glutaredoxin SSF52833 Thioredoxin-like IPR036282 Glutathione S-transferase, C-terminal domain superfamily SSF47616 GST C-terminal domain-like			G3DSA:1.20.1050.10 PTHR11571:SF220 PTHR11571 SFLDG01205 cd03075 GSH binding site (G-site) C-terminal domain interface Dimer interface		None	Protein binding (GO:0005515)	None
DN12623_c0_g1_i6_72306	Glutathione S-transferase		Glutathione Transferase family (IPR040079) SFLDS00019	PR004046 Glutathione S-transferase, C-terminal PF14497 Glutathione S-transferase, C-terminal domain IPR010987 Glutathione S-transferase, C-terminal-like PS50405 Soluble glutathione S-transferase C-terminal domain profileI IPR004045 Glutathione S-transferase, N-terminal PS50404 Soluble glutathione S-transferase N-terminal domain profile PF02798 Glutathione S-transferase, N-terminal domain	IPR036249 Thioredoxin-like superfamily SSF52833 Thioredoxin-like G3DSA:3.40.30.10 Glutaredoxin IPR036282 Glutathione S-transferase, C-terminal domain superfamily SSF47616 GST C-terminal domain-like			G3DSA:1.20.1050.10 PTHR11571 PTHR11571:SF220		None	Protein binding (GO:0005515)	None
DN12623_c0_g1_i7_72307	Glutathione S-transferase		Glutathione Transferase family (IPR040079) Glutathione S-transferase, Mu class (IPR003081) IPR003081 PR01267	PR004046 Glutathione S-transferase, C-terminal PF14497 Glutathione S-transferase, C-terminal domain IPR004045 Glutathione S-transferase, N-terminal PS50404 Soluble glutathione S-transferase N-terminal domain profile PF02798 Glutathione S-transferase, N-terminal domain IPR010987 Glutathione S-transferase, C-terminal-like PS50405 Soluble glutathione S-transferase C-terminal domain profileI	IPR036249 Thioredoxin-like superfamily G3DSA:3.40.30.10 Glutaredoxin SSF52833 Thioredoxin-like IPR036282 Glutathione S-transferase, C-terminal domain superfamily SSF47616 GST C-terminal domain-like			G3DSA:1.20.1050.10 PTHR11571:SF220 PTHR11571 SFLDG01205 cd03075 GSH binding site (G-site) Dimer interface C-terminal domain interface		None	Protein binding (GO:0005515) Glutathione transferase activity (GO:0004364)	None
DN12623_c0_g1_i8_72308	Glutathione S-transferase		Glutathione Transferase family (IPR040079) Glutathione S-transferase, Mu class (IPR003081) Glutathione S-transferase, Mu class (IPR003081) PR01267 GSTRNSFRASEM	IPR004045 Glutathione S-transferase, N-terminal PF02798 Glutathione S-transferase, N-terminal domain PS50404 Soluble glutathione S-transferase N-terminal domain profile IPR010987 Glutathione S-transferase, C-terminal-like PS50405 Soluble glutathione S-transferase C-terminal domain profile IPR004046 Glutathione S-transferase, C-terminal PF14497 Glutathione S-transferase, C-terminal domain	IPR036249 Thioredoxin-like superfamily G3DSA:3.40.30.10 Glutaredoxin SSF52833 Thioredoxin-like IPR036282 Glutathione S-transferase, C-terminal domain superfamily SSF47616 GST C-terminal domain-like			G3DSA:1.20.1050.10 PTHR11571:SF220 PTHR11571 SFLDG00363 SFLDG01205 cd03075 GSH binding site (G-site) C-terminal domain interface Dimer interface		None	Protein binding (GO:0005515) Glutathione transferase activity (GO:0004364)	None
DN12623_c0_g3_i10_72312	Glutathione S-transferase		None predicted GST	IPR010987 Glutathione S-transferase, C-terminal-like PS50405 Soluble glutathione S-transferase C-terminal domain profile IPR004046 Glutathione S-transferase, C-terminal PF00043 Glutathione S-transferase, C-terminal domain IPR004045 Glutathione S-transferase, N-terminal PS50404 Soluble glutathione S-transferase N-terminal domain profile	IPR036282 Glutathione S-transferase, C-terminal domain superfamily SSF47616 GST C-terminal domain-like			G3DSA:1.20.1050.130 PTHR11571 PTHR11571:SF137		None	Protein binding (GO:0005515)	None
DN12623_c0_g3_i11_72314	Glutathione S-transferase		Glutathione Transferase family (IPR040079) SFLDS00019	IPR004045 Glutathione S-transferase, N-terminal PS50404 Soluble glutathione S-transferase N-terminal domain profile PF02798 Glutathione S-transferase, N-terminal domain	IPR036249 Thioredoxin-like superfamily SSF52833 Thioredoxin-like G3DSA:3.40.30.10 Glutaredoxin			PTHR11571 PTHR11571:SF220		None	Protein binding (GO:0005515)	None
DN12623_c0_g3_i12_72315	Glutathione S-transferase		None predicted GST	IPR004045 Glutathione S-transferase, N-terminal PS50404 Soluble glutathione S-transferase N-terminal domain profile	IPR036249 Thioredoxin-like superfamily G3DSA:3.40.30.10 Glutaredoxin					None	Protein binding (GO:0005515)	None
DN12623_c0_g3_i14_72316	Glutathione S-transferase		None predicted GST	IPR004045 Glutathione S-transferase, N-terminal PS50404 Soluble glutathione S-transferase N-terminal domain profile PF02798 Glutathione S-transferase, N-terminal domain	IPR036249 Thioredoxin-like superfamily G3DSA:3.40.30.10 Glutaredoxin SSF52833 Thioredoxin-like			PTHR11571 PTHR11571:SF220		None	Protein binding (GO:0005515)	None
DN12623_c0_g3_i15_72317	Glutathione S-transferase		Glutathione Transferase family (IPR040079) SFLDS00019	IPR004045 Glutathione S-transferase, N-terminal PF02798 Glutathione S-transferase, N-terminal domain PS50404 Soluble glutathione S-transferase N-terminal domain profile	IPR036249 Thioredoxin-like superfamily SSF52833 Thioredoxin-like IPR036282 Glutathione S-transferase, C-terminal domain superfamily SSF47616 GST C-terminal domain-like			G3DSA:1.20.1050.130 PTHR11571 PTHR11571:SF240		glutathione metabolic process (GO:0006749)	Protein binding (GO:0005515)	None
DN12623_c0_g3_i3_72304	Glutathione S-transferase		Glutathione Transferase family (IPR040079) SFLDS00019	IPR004045 Glutathione S-transferase, N-terminal PF02798 Glutathione S-transferase, N-terminal domain PS50404 Soluble glutathione S-transferase N-terminal domain profile IPR010987 Glutathione S-transferase, C-terminal-like PS50405 Soluble glutathione S-transferase C-terminal domain profileI	IPR036282 Glutathione S-transferase, C-terminal domain superfamily SSF47616 GST C-terminal domain-like IPR036249 Thioredoxin-like superfamily SSF52833 Thioredoxin-like			G3DSA:1.20.1050.130 PTHR11571:SF220 PTHR11571		None	Protein binding (GO:0005515)	None
DN12623_c0_g3_i7_72309	Glutathione S-transferase	ApGST-Mu6	None predicted GST	IPR010987 Glutathione S-transferase, C-terminal-like PS50405 Soluble glutathione S-transferase C-terminal domain profileI IPR004045 Glutathione S-transferase, N-terminal PS50404 Soluble glutathione S-transferase N-terminal domain profile PF02798 Glutathione S-transferase, N-terminal domain PR004046 Glutathione S-transferase, C-terminal PF14497 Glutathione S-transferase, C-terminal domain	IPR036282 Glutathione S-transferase, C-terminal domain superfamily SSF47616 GST C-terminal domain-like IPR036249 Thioredoxin-like superfamily SSF52833 Thioredoxin-like G3DSA:3.40.30.10 Glutaredoxin			PTHR11571:SF220 cd03075 GSH binding site (G-site) Dimer interface C-terminal domain interface G3DSA:1.20.1050.10 PTHR11571 SFLDG01205 SFLDG00363		None	Protein binding (GO:0005515)	None
DN12633_c1_g3_i2_71962	Glutathione S-transferase		None predicted GST	PR004046 Glutathione S-transferase, C-terminal PF14497 Glutathione S-transferase, C-terminal domain IPR010987 Glutathione S-transferase, C-terminal-like PS50405 Soluble glutathione S-transferase C-terminal domain profileI	IPR036282 Glutathione S-transferase, C-terminal domain superfamily SSF47616 GST C-terminal domain-like			G3DSA:1.20.1050.130 PTHR11571 PTHR11571:SF222		No GO Terms
DN12633_c1_g5_i1_71963	Glutathione S-transferase		None predicted GST	PR004046 Glutathione S-transferase, C-terminal PF14497 Glutathione S-transferase, C-terminal domain IPR010987 Glutathione S-transferase, C-terminal-like PS50405 Soluble glutathione S-transferase C-terminal domain profileI	IPR036282 Glutathione S-transferase, C-terminal domain superfamily SSF47616 GST C-terminal domain-like			G3DSA:1.20.1050.130 PTHR11571:SF222 PTHR11571		No GO Terms
DN12662_c0_g1_i1_71915	Glutathione S-transferase	ApGST-Mu3	Glutathione Transferase family (IPR040079) SFLDS00019	IPR010987 Glutathione S-transferase, C-terminal-like PS50405 Soluble glutathione S-transferase C-terminal domain profileI IPR004045 Glutathione S-transferase, N-terminal PF02798 Glutathione S-transferase, N-terminal domain PS50404 Soluble glutathione S-transferase N-terminal domain profile PR004046 Glutathione S-transferase, C-terminal PF14497 Glutathione S-transferase, C-terminal domain	IPR036249 Thioredoxin-like superfamily G3DSA:3.40.30.10 Glutaredoxin SSF52833 Thioredoxin-like IPR036282 Glutathione S-transferase, C-terminal domain superfamily SSF47616 GST C-terminal domain-like			G3DSA:1.20.1050.10 PTHR11571:SF222 PTHR11571		None	Protein binding (GO:0005515)	None
DN12662_c0_g1_i10_71920	Glutathione S-transferase		None predicted GST	PR004046 Glutathione S-transferase, C-terminal PF14497 Glutathione S-transferase, C-terminal domain IPR010987 Glutathione S-transferase, C-terminal-like PS50405 Soluble glutathione S-transferase C-terminal domain profileI IPR004045 Glutathione S-transferase, N-terminal PS50404 Soluble glutathione S-transferase N-terminal domain profile PF02798 Glutathione S-transferase, N-terminal domain	IPR036249 Thioredoxin-like superfamily SSF52833 Thioredoxin-like G3DSA:3.40.30.10 Glutaredoxin IPR036282 Glutathione S-transferase, C-terminal domain superfamily SSF47616 GST C-terminal domain-like			G3DSA:1.20.1050.10 PTHR11571:SF222 PTHR11571		None	Protein binding (GO:0005515)	None
DN12662_c0_g1_i13_71921	Glutathione S-transferase	ApGST-Mu3	Glutathione Transferase family (IPR040079) SFLDS00019	IPR010987 Glutathione S-transferase, C-terminal-like PS50405 Soluble glutathione S-transferase C-terminal domain profileI IPR004045 Glutathione S-transferase, N-terminal PS50404 Soluble glutathione S-transferase N-terminal domain profile PF02798 Glutathione S-transferase, N-terminal domain PR004046 Glutathione S-transferase, C-terminal PF14497 Glutathione S-transferase, C-terminal domain	IPR036282 Glutathione S-transferase, C-terminal domain superfamily SSF47616 GST C-terminal domain-like IPR036249 Thioredoxin-like superfamily G3DSA:3.40.30.10 Glutaredoxin SSF52833 Thioredoxin-like			G3DSA:1.20.1050.130 PTHR11571:SF222 PTHR11571		None	Protein binding (GO:0005515)	None
DN12662_c0_g1_i2_71916	Glutathione S-transferase		None predicted GST	IPR010987 Glutathione S-transferase, C-terminal-like PS50405 Soluble glutathione S-transferase C-terminal domain profileI PR004046 Glutathione S-transferase, C-terminal PF14497 Glutathione S-transferase, C-terminal domain IPR004045 Glutathione S-transferase, N-terminal PF02798 Glutathione S-transferase, N-terminal domain PS50404 Soluble glutathione S-transferase N-terminal domain profile	IPR036282 Glutathione S-transferase, C-terminal domain superfamily SSF47616 GST C-terminal domain-like IPR036249 Thioredoxin-like superfamily G3DSA:3.40.30.10 Glutaredoxin SSF52833 Thioredoxin-like			G3DSA:1.20.1050.130 PTHR11571:SF222 PTHR11571		None	Protein binding (GO:0005515)	None
DN12662_c0_g1_i21_71923	Glutathione S-transferase		None predicted GST	IPR004046 Glutathione S-transferase, C-terminal PF14497 Glutathione S-transferase, C-terminal domain IPR010987 Glutathione S-transferase, C-terminal-like PS50405 Soluble glutathione S-transferase C-terminal domain profile	IPR036282 Glutathione S-transferase, C-terminal domain superfamily SSF47616 GST C-terminal domain-like			G3DSA:1.20.1050.130 PTHR11571:SF222 PTHR11571		No GO Terms
DN12662_c0_g1_i3_71917	Glutathione S-transferase		None predicted GST	IPR010987 Glutathione S-transferase, C-terminal-like PS50405 Soluble glutathione S-transferase C-terminal domain profile IPR004046 Glutathione S-transferase, C-terminal PF00043 Glutathione S-transferase, C-terminal domain	IPR036282 Glutathione S-transferase, C-terminal domain superfamily SSF47616 GST C-terminal domain-like			G3DSA:1.20.1050.10		No GO Terms
DN12662_c0_g1_i4_71918	Glutathione S-transferase		None predicted GST	IPR010987 Glutathione S-transferase, C-terminal-like PS50405 Soluble glutathione S-transferase C-terminal domain profileI PR004046 Glutathione S-transferase, C-terminal PF14497 Glutathione S-transferase, C-terminal domain IPR004045 Glutathione S-transferase, N-terminal PS50404 Soluble glutathione S-transferase N-terminal domain profile	IPR036249 Thioredoxin-like superfamily SSF52833 Thioredoxin-like IPR036282 Glutathione S-transferase, C-terminal domain superfamily SSF47616 GST C-terminal domain-like			G3DSA:1.20.1050.130 PTHR11571:SF222 PTHR11571		None	Protein binding (GO:0005515)	None
DN12685_c0_g1_i10_72103	Glutathione S-transferase		None predicted GST	IPR004046 Glutathione S-transferase, C-terminal PF14497 Glutathione S-transferase, C-terminal domain IPR010987 Glutathione S-transferase, C-terminal-like PS50405 Soluble glutathione S-transferase C-terminal domain profile	IPR036282 Glutathione S-transferase, C-terminal domain superfamily SSF47616 GST C-terminal domain-like			G3DSA:1.20.1050.130		No GO Terms
DN12685_c0_g1_i13_72104	Glutathione S-transferase	ApGST-Mu4	Glutathione Transferase family (IPR040079) SFLDS00019	IPR004045 Glutathione S-transferase, N-terminal PF02798 Glutathione S-transferase, N-terminal domain PS50404 Soluble glutathione S-transferase N-terminal domain profile PR004046 Glutathione S-transferase, C-terminal PF14497 Glutathione S-transferase, C-terminal domain IPR010987 Glutathione S-transferase, C-terminal-like PS50405 Soluble glutathione S-transferase C-terminal domain profileI	IPR036249 Thioredoxin-like superfamily SSF52833 Thioredoxin-like IPR036282 Glutathione S-transferase, C-terminal domain superfamily SSF47616 GST C-terminal domain-like			G3DSA:1.20.1050.130 PTHR11571 PTHR11571:SF220		None	Protein binding (GO:0005515)	None
DN12685_c0_g1_i4_72099	Glutathione S-transferase	ApGST-Mu4	Glutathione Transferase family (IPR040079) SFLDS00019	IPR004045 Glutathione S-transferase, N-terminal PS50404 Soluble glutathione S-transferase N-terminal domain profile PF02798 Glutathione S-transferase, N-terminal domain PR004046 Glutathione S-transferase, C-terminal PF14497 Glutathione S-transferase, C-terminal domain IPR010987 Glutathione S-transferase, C-terminal-like PS50405 Soluble glutathione S-transferase C-terminal domain profileI	IPR036249 Thioredoxin-like superfamily SSF52833 Thioredoxin-like G3DSA:3.40.30.10 Glutaredoxin IPR036282 Glutathione S-transferase, C-terminal domain superfamily SSF47616 GST C-terminal domain-like			G3DSA:1.20.1050.10 SFLDG01205 cd03075 GSH binding site (G-site) C-terminal domain interface Dimer interface PTHR11571:SF222 PTHR11571		None	Protein binding (GO:0005515)	None
DN12685_c0_g1_i7_72101	Glutathione S transferase		None predicted GST	IPR010987 Glutathione S-transferase, C-terminal-like PS50405 Soluble glutathione S-transferase C-terminal domain profile IPR004045 Glutathione S-transferase, N-terminal PS50404 Soluble glutathione S-transferase N-terminal domain profile IPR004046 Glutathione S-transferase, C-terminal PF00043 Glutathione S-transferase, C-terminal domain	IPR036282 Glutathione S-transferase, C-terminal domain superfamily SSF47616 GST C-terminal domain-like			G3DSA:1.20.1050.130 PTHR11571:SF222 PTHR11571		None	Protein binding (GO:0005515)	None
DN12685_c0_g1_i8_72102	Glutathione S-transferase		Glutathione Transferase family (IPR040079) IPR040079 SFLDS00019	IPR004045 Glutathione S-transferase, N-terminal PS50404 Soluble glutathione S-transferase N-terminal domain profile PF02798 Glutathione S-transferase, N-terminal domain IPR010987 Glutathione S-transferase, C-terminal-like PS50405 Soluble glutathione S-transferase C-terminal domain profile PR004046 Glutathione S-transferase, C-terminal PF14497 Glutathione S-transferase, C-terminal domain	IPR036249 Thioredoxin-like superfamily SSF52833 Thioredoxin-like IPR036282 Glutathione S-transferase, C-terminal domain superfamily SSF47616 GST C-terminal domain-like			G3DSA:1.20.1050.130 PTHR11571 PTHR11571:SF222 GO terms		None	Protein binding (GO:0005515)	None
DN12685_c0_g2_i1_72100	Glutathione S-transferase	ApGST-Mu5	Glutathione Transferase family (IPR040079) Glutathione S-transferase, Mu class (IPR003081) IPR040079 SFLDS00019 Glutathione S-transferase, Mu class (IPR003081) PR01267 GSTRNSFRASEM	IPR004045 Glutathione S-transferase, N-terminal PS50404 Soluble glutathione S-transferase N-terminal domain profile PF02798 Glutathione S-transferase, N-terminal domain IPR010987 Glutathione S-transferase, C-terminal-like PS50405 Soluble glutathione S-transferase C-terminal domain profile	IPR036282 Glutathione S-transferase, C-terminal domain superfamily SSF47616 GST C-terminal domain-like IPR036249 Thioredoxin-like superfamily SSF52833 Thioredoxin-like			G3DSA:1.20.1050.130 cd03075 Dimer interface GSH binding site (G-site) C-terminal domain interface PTHR11571:SF220 PTHR11571		None	Protein binding (GO:0005515) Glutathione transferase activity (GO:0004364)	None
DN13328_c0_g1_i1_21629	Glutathione S transferase		None predicted						mobidb-lite (1) mobidb-lite (2)	No GO Terms
DN3993_c0_g1_i1_58938	Glutathione S-transferase	ApGST-S2.1	Glutathione Transferase family (IPR040079) SFLDS00019 Glutathione S-transferase, N-terminal domain	IPR010987 Glutathione S-transferase, C-terminal-like PS50405 Soluble glutathione S-transferase C-terminal domain profile IPR004045 Glutathione S-transferase, N-terminal PS50404 Soluble glutathione S-transferase N-terminal domain profile PF02798 Glutathione S-transferase, N-terminal domain IPR004046 Glutathione S-transferase, C-terminal PF14497 Glutathione S-transferase, C-terminal domain	IPR036282 Glutathione S-transferase, C-terminal domain superfamily SSF47616 GST C-terminal domain-like IPR036249 Thioredoxin-like superfamily G3DSA:3.40.30.10 Glutaredoxin SSF52833 Thioredoxin-like			cd03039 C-terminal domain interface Dimer interface GSH binding site (G-site) SFLDG01205 PTHR11571:SF206 PTHR11571 G3DSA:1.20.1050.10		None	Protein binding (GO:0005515)	None
DN4454_c0_g1_i2_36482	---NA---		None predicted							No GO Terms
DN463_c0_g1_i1_16977	Glutathione S-transferase		None predicted GST	IPR010987 Glutathione S-transferase, C-terminal-like PS50405 Soluble glutathione S-transferase C-terminal domain profileI PR004046 Glutathione S-transferase, C-terminal PF14497 Glutathione S-transferase, C-terminal domain	IPR036282 Glutathione S-transferase, C-terminal domain superfamily SSF47616 GST C-terminal domain-like			G3DSA:1.20.1050.130 PTHR11571:SF222 PTHR11571		No GO Terms
DN4765_c0_g1_i1_58776	microsomal Glutathione S transferase 3		Membrane-associated, eicosanoid/glutathione metabolism (MAPEG) protein (IPR001129) IPR001129 PF01124 MAPEG family		IPR023352 Membrane associated eicosanoid/glutathione metabolism-like domain superfamily SSF161084 MAPEG domain-like G3DSA:1.20.120.550 Membrane associated eicosanoid/glutathione metabolism-like domain			PTHR10250	NON_CYTOPLASMIC_DOMAIN (1) CYTOPLASMIC_DOMAIN (2) TMhelix (3) TRANSMEMBRANE (4) TRANSMEMBRANE (5) NON_CYTOPLASMIC_DOMAIN (6) TMhelix (7)	No GO Terms
DN4765_c0_g1_i2_58777	microsomal Glutathione S transferase 3		Membrane-associated, eicosanoid/glutathione metabolism (MAPEG) protein (IPR001129) IPR001129 PF01124 MAPEG family		IPR023352 Membrane associated eicosanoid/glutathione metabolism-like domain superfamily SSF161084 MAPEG domain-like G3DSA:1.20.120.550 Membrane associated eicosanoid/glutathione metabolism-like domain			PTHR10250:SF17 PTHR10250	TRANSMEMBRANE (1) CYTOPLASMIC_DOMAIN (2) TMhelix (3) NON_CYTOPLASMIC_DOMAIN (4) CYTOPLASMIC_DOMAIN (5) NON_CYTOPLASMIC_DOMAIN (6) TMhelix (7) TMhelix (8) TRANSMEMBRANE (9) TRANSMEMBRANE (10)	No GO Terms
DN5595_c0_g1_i1_60507	Glutathione S-transferase		None predicted GST	IPR004045 Glutathione S-transferase, N-terminal PS50404 Soluble glutathione S-transferase N-terminal domain profile PF02798 Glutathione S-transferase, N-terminal domain IPR010987 Glutathione S-transferase, C-terminal-like PS50405 Soluble glutathione S-transferase C-terminal domain profile	IPR036249 Thioredoxin-like superfamily SSF52833 Thioredoxin-like IPR036282 Glutathione S-transferase, C-terminal domain superfamily SSF47616 GST C-terminal domain-like			G3DSA:1.20.1050.130 PTHR11571:SF229 PTHR11571		None	Protein binding (GO:0005515)	None
DN5806_c0_g1_i1_22697	Glutathione S transferase	ApGST-S1	Glutathione Transferase family (IPR040079) SFLDS00019 Glutathione S-transferase, N-terminal domain	IPR004046 Glutathione S-transferase, C-terminal PF00043 Glutathione S-transferase, C-terminal domain IPR004045 Glutathione S-transferase, N-terminal PS50404 Soluble glutathione S-transferase N-terminal domain profile IPR010987 Glutathione S-transferase, C-terminal-like PS50405 Soluble glutathione S-transferase C-terminal domain profile	IPR036249 Thioredoxin-like superfamily SSF52833 Thioredoxin-like G3DSA:3.40.30.10 Glutaredoxin IPR036282 Glutathione S-transferase, C-terminal domain superfamily SSF47616 GST C-terminal domain-like			cd00570 Dimer interface GSH binding site (G-site) C-terminal domain interface G3DSA:1.20.1050.10 PTHR11571:SF206 PTHR11571 cd03192 N-terminal domain interface Dimer interface Substrate binding pocket (H-site)		None	Protein binding (GO:0005515)	None
DN5969_c0_g1_i1_54714	Microsomal Glutathione S-transferase 3		Membrane-associated, eicosanoid/glutathione metabolism (MAPEG) protein (IPR001129) IPR001129 PF01124 MAPEG family		IPR023352 Membrane associated eicosanoid/glutathione metabolism-like domain superfamily SSF161084 MAPEG domain-like G3DSA:1.20.120.550 Membrane associated eicosanoid/glutathione metabolism-like domain			PTHR10250:SF17 PTHR10250	NON_CYTOPLASMIC_DOMAIN (1) CYTOPLASMIC_DOMAIN (2) TRANSMEMBRANE (3) TMhelix (4) TMhelix (5) TRANSMEMBRANE (6) NON_CYTOPLASMIC_DOMAIN (7) TMhelix (8) CYTOPLASMIC_DOMAIN (9) TRANSMEMBRANE (10)	No GO Terms
DN5969_c0_g1_i2_54715	Microsomal Glutathione S-transferase 3		Membrane-associated, eicosanoid/glutathione metabolism (MAPEG) protein (IPR001129) IPR001129 PF01124 MAPEG family		IPR023352 Membrane associated eicosanoid/glutathione metabolism-like domain superfamily G3DSA:1.20.120.550 Membrane associated eicosanoid/glutathione metabolism-like domain SSF161084 MAPEG domain-like			PTHR10250 PTHR10250:SF17	CYTOPLASMIC_DOMAIN (1) NON_CYTOPLASMIC_DOMAIN (2) CYTOPLASMIC_DOMAIN (3) TRANSMEMBRANE (4) TMhelix (5) TMhelix (6) TRANSMEMBRANE (7) NON_CYTOPLASMIC_DOMAIN (8) TMhelix (9) TRANSMEMBRANE (10)	No GO Terms
DN6881_c0_g1_i2_49536	stringent starvation protein A	ApGST-O7	Glutathione Transferase family (IPR040079) SFLDS00019	IPR004045 Glutathione S-transferase, N-terminal PS50404 Soluble glutathione S-transferase N-terminal domain profile PF13417 Glutathione S-transferase, N-terminal domain	IPR036249 Thioredoxin-like superfamily SSF52833 Thioredoxin-like	IPR011767 PS00195	IPR017937 Thioredoxin, conserved site PS00194	PS51354 G3DSA:3.40.30.10 PTHR43968		glutathione metabolic process (GO:0006749)	protein binding (GO:0005515) glutathione-disulfide reductase (NADPH) activity (GO:0004362)	None
DN7329_c0_g1_i4_5784	transmembrane emp24 domain containing protein		TMP21-related (IPR015720) IPR015720 TMP21-related PTHR22811 TRANSMEMBRANE EMP24 DOMAIN-CONTAINING PROTEIN	IPR009038 GOLD domain PF01105 emp24/gp25L/p24 family/GOLD SM01190 emp24/gp25L/p24 family/GOLD				PTHR22811:SF59	SIGNAL_PEPTIDE_N_REGION (1) SignalP-TM (2) mobidb-lite (3) SIGNAL_PEPTIDE_H_REGION (4) mobidb-lite (5) TRANSMEMBRANE (6) mobidb-lite (7) mobidb-lite (8) NON_CYTOPLASMIC_DOMAIN (9) SIGNAL_PEPTIDE (10) SIGNAL_PEPTIDE_C_REGION (11) mobidb-lite (12) CYTOPLASMIC_DOMAIN (13) SignalP-noTM (14) mobidb-lite (15) SignalP-noTM (16) GO terms	No GO Terms
DN8069_c0_g1_i1_4835	Glutathione S-transferase class		None predicted GST	IPR004046 Glutathione S-transferase, C-terminal PF14497 Glutathione S-transferase, C-terminal domain	IPR036282 Glutathione S-transferase, C-terminal domain superfamily SSF47616 GST C-terminal domain-like			G3DSA:1.20.1050.10		No GO Terms
DN8075_c0_g1_i2_43252	transmembrane emp24 domain containing protein		GOLD domain	IPR009038 GOLD domain PF01105 emp24/gp25L/p24 family/GOLD					SIGNAL_PEPTIDE_C_REGION (1) SIGNAL_PEPTIDE_N_REGION (2) SIGNAL_PEPTIDE (3) mobidb-lite (4) SignalP-noTM (5) SignalP-noTM (6) mobidb-lite (7) NON_CYTOPLASMIC_DOMAIN (8) SIGNAL_PEPTIDE_H_REGION (9) mobidb-lite (10) mobidb-lite (11) mobidb-lite (12) SignalP-TM (13) mobidb-lite (14)	No GO Terms
DN8371_c0_g1_i1_36357	stringent starvation protein A	ApGST-O6	Glutathione Transferase family (IPR040079) SFLDS00019	IPR004045 Glutathione S-transferase, N-terminal PF13417 Glutathione S-transferase, N-terminal domain PS50404 Soluble glutathione S-transferase N-terminal domain profile	IPR036282 Glutathione S-transferase, C-terminal domain superfamily SSF47616 GST C-terminal domain-like IPR036249 Thioredoxin-like superfamily G3DSA:3.40.30.10 Glutaredoxin SSF52833 Thioredoxin-like	IPR011767 Glutaredoxin active site PS00195 Glutaredoxin active site		cd00299 G3DSA:1.20.1050.10 PTHR43968 SFLDG00358 PF13410		Cell redox homeostasis (GO:0045454)	Protein binding (GO:0005515) Electron transfer activity (GO:0009055)	None
DN8403_c0_g1_i1_58086	transmembrane emp24 domain containing protein		TMP21-related (IPR015720) IPR015720 TMP21-related PTHR22811 TRANSMEMBRANE EMP24 DOMAIN-CONTAINING PROTEIN	IPR009038 GOLD domain SM01190 emp24/gp25L/p24 family/GOLD PF01105 emp24/gp25L/p24 family/GOLD				PTHR22811:SF59	SIGNAL_PEPTIDE_C_REGION (1) CYTOPLASMIC_DOMAIN (2) TRANSMEMBRANE (3) SignalP-TM (4) mobidb-lite (5) mobidb-lite (6) SIGNAL_PEPTIDE (7) SIGNAL_PEPTIDE_H_REGION (8) mobidb-lite (9) SignalP-noTM (10) SignalP-noTM (11) mobidb-lite (12) mobidb-lite (13) mobidb-lite (14) NON_CYTOPLASMIC_DOMAIN (15) SIGNAL_PEPTIDE_N_REGION (16)	No GO Terms
DN8988_c0_g1_i2_28117	Pfam-B_9575 domain containing protein		None predicted						mobidb-lite (1) mobidb-lite (2) mobidb-lite (3) mobidb-lite (4) mobidb-lite (5) mobidb-lite (6) mobidb-lite (7) mobidb-lite (8) mobidb-lite (9) Coil (10) mobidb-lite (11) mobidb-lite (12) mobidb-lite (13) mobidb-lite (14) mobidb-lite (15) mobidb-lite (16) mobidb-lite (17) mobidb-lite (18) mobidb-lite (19) mobidb-lite (20) mobidb-lite (21)	No GO Terms
DN9506_c0_g1_i1_1041	stringent starvation protein A	ApGST-O1	Glutathione Transferase family (IPR040079) SFLDS00019	IPR004045 Glutathione S-transferase, N-terminal PS50404 Soluble glutathione S-transferase N-terminal domain profile PF13417 Glutathione S-transferase, N-terminal domain	IPR036249 Thioredoxin-like superfamily G3DSA:3.40.30.10 Glutaredoxin SSF52833 Thioredoxin-like	IPR011767 Glutaredoxin active site PS00195 Glutaredoxin active site		PTHR43968	SIGNAL_PEPTIDE (1) SignalP-TM (2) TMhelix (3) NON_CYTOPLASMIC_DOMAIN (4) SIGNAL_PEPTIDE_N_REGION (5) SIGNAL_PEPTIDE_C_REGION (6) SIGNAL_PEPTIDE_H_REGION (7)	Cell redox homeostasis (GO:0045454)	Protein binding (GO:0005515) Electron transfer activity (GO:0009055)	None
DN9506_c0_g1_i2_1042	stringent starvation protein A	ApGST-O1	Glutathione Transferase family (IPR040079) SFLDS00019	IPR004045 PF13417 PS50404	IPR036249	IPR011767 PS00195		G3DSA:3.40.30.10 PTHR43968 PS51354		glutathione metabolic process (GO:0006749)	glutathione-disulfide reductase (NADPH) activity (GO:0004362) protein binding (GO:0005515)	None
DN9506_c0_g1_i4_1043	stringent starvation protein A		Glutathione Transferase family (IPR040079) SFLDS00019	IPR004045 Glutathione S-transferase, N-terminal PF13417 Glutathione S-transferase, N-terminal domain PS50404 Soluble glutathione S-transferase N-terminal domain profile	SSF52833	IPR011767 Glutaredoxin active site PS00195 Glutaredoxin active site		cd00299 G3DSA:1.20.1050.10 PTHR43968 SFLDG00358 PF13410		Cell redox homeostasis (GO:0045454)	Protein binding (GO:0005515) Electron transfer activity (GO:0009055)	None
DN9506_c0_g1_i5_1044	stringent starvation protein A		None predicted							No GO Terms
DN9643_c1_g1_i1_33799	stringent starvation protein A	ApGST-O8	Glutathione Transferase family (IPR040079) SFLDS00019	IPR004045 Glutathione S-transferase, N-terminal PF13417 Glutathione S-transferase, N-terminal domain PS50404 Soluble glutathione S-transferase N-terminal domain profile IPR010987 Glutathione S-transferase, C-terminal-like PS50405 Soluble glutathione S-transferase C-terminal domain profileI	IPR036249 Thioredoxin-like superfamily G3DSA:3.40.30.10 Glutaredoxin SSF52833 Thioredoxin-like IPR036282 Glutathione S-transferase, C-terminal domain superfamily SSF47616 GST C-terminal domain-like	IPR011767 Glutaredoxin active site PS00195 Glutaredoxin active site	IPR017937 Thioredoxin, conserved site PS00194 Thioredoxin family active site	G3DSA:1.20.1050.10 PTHR43968 SFLDG00358 PF13410	mobidb-lite (1)	Cell redox homeostasis (GO:0045454)	Protein binding (GO:0005515) Electron transfer activity (GO:0009055)	None
DN9643_c2_g1_i2_33800	stringent starvation protein A		None predicted GST	IPR004046 Glutathione S-transferase, C-terminal PF00043 Glutathione S-transferase, C-terminal domain	IPR036282 Glutathione S-transferase, C-terminal domain superfamily SSF47616 GST C-terminal domain-like			G3DSA:1.20.1050.10		No GO Terms
DN9643_c2_g1_i3_33801	stringent starvation protein A	ApGST-O3	Glutathione Transferase family (IPR040079) SFLDS00019	IPR004045 Glutathione S-transferase, N-terminal PF13417 Glutathione S-transferase, N-terminal domain PS50404 Soluble glutathione S-transferase N-terminal domain profile IPR004046 Glutathione S-transferase, C-terminal PF00043 Glutathione S-transferase, C-terminal domain	IPR036249 Thioredoxin-like superfamily SSF52833 Thioredoxin-like G3DSA:3.40.30.10 Glutaredoxin IPR036282 Glutathione S-transferase, C-terminal domain superfamily SSF47616 GST C-terminal domain-like	IPR011767 Glutaredoxin active site PS00195 Glutaredoxin active site		PTHR43968 G3DSA:1.20.1050.10	SignalP-noTM (1) SIGNAL_PEPTIDE_C_REGION (2) SIGNAL_PEPTIDE (3) SIGNAL_PEPTIDE_N_REGION (4) SIGNAL_PEPTIDE_H_REGION (5) NON_CYTOPLASMIC_DOMAIN (6)	Cell redox homeostasis (GO:0045454)	Protein binding (GO:0005515) Electron transfer activity (GO:0009055)	None
DN9643_c2_g1_i4_33802	stringent starvation protein A		None predicted GST	IPR004046 Glutathione S-transferase, C-terminal PF00043 Glutathione S-transferase, C-terminal domain	IPR036282 Glutathione S-transferase, C-terminal domain superfamily SSF47616 GST C-terminal domain-like			G3DSA:1.20.1050.10		No GO Terms
DN9643_c2_g1_i5_33803	stringent starvation protein A		Glutathione Transferase family (IPR040079) SFLDS00019	IPR004045 Glutathione S-transferase, N-terminal PS50404 Soluble glutathione S-transferase N-terminal domain profile PF13417 Glutathione S-transferase, N-terminal domain IPR004046 Glutathione S-transferase, C-terminal PF00043 Glutathione S-transferase, C-terminal domain	IPR036249 Thioredoxin-like superfamily SSF52833 Thioredoxin-like G3DSA:3.40.30.10 Glutaredoxin IPR036282 Glutathione S-transferase, C-terminal domain superfamily SSF47616 GST C-terminal domain-like	IPR011767 Glutaredoxin active site PS00195 Glutaredoxin active site		PTHR43968 G3DSA:1.20.1050.10	NON_CYTOPLASMIC_DOMAIN (1) SIGNAL_PEPTIDE_C_REGION (2) SignalP-noTM (3) SIGNAL_PEPTIDE (4) SIGNAL_PEPTIDE_H_REGION (5) SIGNAL_PEPTIDE_N_REGION (6)	Cell redox homeostasis (GO:0045454)	Protein binding (GO:0005515) Electron transfer activity (GO:0009055)	None
DN9831_c0_g1_i1_76382	Glutathione S-transferase		None predicted GST	IPR004046 Glutathione S-transferase, C-terminal PF14497 Glutathione S-transferase, C-terminal domain IPR010987 Glutathione S-transferase, C-terminal-like PS50405 Soluble glutathione S-transferase C-terminal domain profile	IPR036282 Glutathione S-transferase, C-terminal domain superfamily SSF47616 GST C-terminal domain-like			G3DSA:1.20.1050.130 PTHR11571 PTHR11571:SF222		No GO Terms
DN9831_c0_g2_i1_76383	Glutathione S-transferase		None predicted GST	IPR010987 Glutathione S-transferase, C-terminal-like PS50405 Soluble glutathione S-transferase C-terminal domain profileI PR004046 Glutathione S-transferase, C-terminal PF14497 Glutathione S-transferase, C-terminal domain	IPR036282 Glutathione S-transferase, C-terminal domain superfamily SSF47616 GST C-terminal domain-like			G3DSA:1.20.1050.130 PTHR11571 PTHR11571:SF211		No GO Terms
DN9831_c0_g2_i2_76384	Glutathione S-transferase		None predicted GST	IPR010987 Glutathione S-transferase, C-terminal-like PS50405 Soluble glutathione S-transferase C-terminal domain profileI PR004046 Glutathione S-transferase, C-terminal PF14497 Glutathione S-transferase, C-terminal domain	IPR036282 Glutathione S-transferase, C-terminal domain superfamily SSF47616 GST C-terminal domain-like			G3DSA:1.20.1050.130 PTHR11571:SF211 PTHR11571		No GO Terms
DN9831_c0_g2_i3_76385	Glutathione S-transferase		None predicted GST	IPR010987 Glutathione S-transferase, C-terminal-like PS50405 Soluble glutathione S-transferase C-terminal domain profileI PR004046 Glutathione S-transferase, C-terminal PF14497 Glutathione S-transferase, C-terminal domain	IPR036282 Glutathione S-transferase, C-terminal domain superfamily SSF47616 GST C-terminal domain-like			G3DSA:1.20.1050.130 PTHR11571 PTHR11571:SF211		No GO Terms
DN9831_c0_g2_i4_76386	Glutathione S-transferase		None predicted GST	IPR010987 Glutathione S-transferase, C-terminal-like PS50405 Soluble glutathione S-transferase C-terminal domain profile IPR004046 Glutathione S-transferase, C-terminal PF00043 Glutathione S-transferase, C-terminal domain	IPR036282 Glutathione S-transferase, C-terminal domain superfamily SSF47616 GST C-terminal domain-like			G3DSA:1.20.1050.130 PTHR11571 PTHR11571:SF222		No GO Terms
DN9969_c0_g1_i3_42807	Glutathione S-transferase		None predicted GST	IPR004045 Glutathione S-transferase, N-terminal PS50404 Soluble glutathione S-transferase N-terminal domain profile PF02798 Glutathione S-transferase, N-terminal domain	IPR036249 Thioredoxin-like superfamily G3DSA:3.40.30.10 Glutaredoxin SSF52833 Thioredoxin-like			PTHR11571:SF222 PTHR11571		None	Protein binding (GO:0005515)	None
