# Supplementary material for: A dominance of Mu class glutathione transferases within the equine tapeworm Anoplocephala perfoliata
Source: Parasitology. 2024 Jan 11;151(3):282–94. doi: 10.1017/S0031182024000015 (PMC11007280; doi:10.1017/S0031182024000015)
Supplement: Northcote et al. supplementary material 5 — Northcote et al. supplementary material [file S0031182024000015sup005.xlsx]

## Sheet: MASCOT Scores & B2G
Supplementary Table S3. The full list of proteins identified in the A. perfoliata whole soluble cytosolic proteome. (Proteins highlighted in grey indicate those confirmed as GST through further analysis with class predicted via Phylogentic tree or homology indicated)
No.	Accession	Score	Mass	Num. of matches	Num. of significant matches	Num. of sequences (Uniques)	Num. of significant sequences	prot_cover	emPAI	Frame	Column1	Tags	Description	Predicted GST Class	Length	#Hits	e-Value	sim mean	#GO	GO IDs	GO Names	Enzyme Codes	Enzyme Names	InterPro IDs	InterPro GO IDs	InterPro GO Names
1	DN9818_c0_g2_i1_37822	2626.33	414803	241.333	121.333	160.667	89.6667	53.0333	1.66		TRUE	[INTERPRO, BLASTED, MAPPED, ANNOTATED]	Basement membrane-specific heparan sulfate proteoglycan core protein		11266	20	0	68.38	4	P:GO:0007155; P:GO:0007411; C:GO:0005886; C:GO:0016021	P:cell adhesion; P:axon guidance; C:plasma membrane; C:integral component of membrane			IPR003599 (SMART); IPR013783 (G3DSA:2.60.40.GENE3D); mobidb-lite (MOBIDB_LITE); mobidb-lite (MOBIDB_LITE); mobidb-lite (MOBIDB_LITE); PTHR12231 (PANTHER); IPR007110 (PROSITE_PROFILES); IPR007110 (PROSITE_PROFILES); IPR007110 (PROSITE_PROFILES); IPR007110 (PROSITE_PROFILES); IPR007110 (PROSITE_PROFILES); IPR007110 (PROSITE_PROFILES); cd00096 (CDD); IPR036179 (SUPERFAMILY)	no GO terms	no GO terms
2	DN10922_c1_g1_i5_14239	1367.33	46861	221	89.6667	33	21	75.1667	13.22		TRUE	[INTERPRO, BLASTED, MAPPED, ANNOTATED]	Deoxyhypusine hydroxylase		1292	20	2.51286e-129	67.43	1	F:GO:0004497	F:monooxygenase activity	EC:1	Oxidoreductases	IPR004155 (SMART); IPR011989 (G3DSA:1.25.10.GENE3D); IPR011989 (G3DSA:1.25.10.GENE3D); IPR004155 (PFAM); PTHR12697 (PANTHER); PTHR12697:SF34 (PANTHER); IPR016024 (SUPERFAMILY)	no GO terms	no GO terms
3	DN11694_c0_g1_i1_54338	2481.33	297915	212	109.333	138.333	75.6667	57.1	2.49		TRUE	[INTERPRO, BLASTED, MAPPED, ANNOTATED]	Spectrin alpha actinin		7720	20	0	91.45	6	P:GO:0051693; F:GO:0003779; F:GO:0005509; F:GO:0005516; C:GO:0005737; C:GO:0005856	P:actin filament capping; F:actin binding; F:calcium ion binding; F:calmodulin binding; C:cytoplasm; C:cytoskeleton			IPR001452 (PRINTS); PR01887 (PRINTS); SM01184 (SMART); IPR001452 (SMART); IPR002048 (SMART); IPR018159 (SMART); G3DSA:1.20.58.60 (GENE3D); G3DSA:1.20.58.60 (GENE3D); G3DSA:1.20.58.60 (GENE3D); G3DSA:1.20.58.60 (GENE3D); G3DSA:1.20.58.60 (GENE3D); IPR002017 (PFAM); G3DSA:1.20.58.60 (GENE3D); G3DSA:1.20.58.60 (GENE3D); IPR002048 (PFAM); IPR001452 (PFAM); IPR014837 (PFAM); G3DSA:1.20.58.60 (GENE3D);…	F:GO:0005509; F:GO:0005515	F:calcium ion binding; F:protein binding
4	DN11614_c0_g2_i3_53973	1984.33	408142	175	84.3333	116	60	41.3333	0.89		TRUE	[INTERPRO, BLASTED, MAPPED, ANNOTATED]	putative titin		11140	20	0	79.45	6	P:GO:0006468; F:GO:0004672; F:GO:0005515; F:GO:0005524; C:GO:0005886; C:GO:0016021	P:protein phosphorylation; F:protein kinase activity; F:protein binding; F:ATP binding; C:plasma membrane; C:integral component of membrane	EC:2.7.1	Transferring phosphorus-containing groups	PR00014 (PRINTS); IPR003599 (SMART); IPR000719 (SMART); IPR003961 (SMART); IPR003598 (SMART); IPR000719 (PFAM); IPR013783 (G3DSA:2.60.40.GENE3D); IPR013783 (G3DSA:2.60.40.GENE3D); IPR013783 (G3DSA:2.60.40.GENE3D); IPR013783 (G3DSA:2.60.40.GENE3D); IPR013783 (G3DSA:2.60.40.GENE3D); G3DSA:3.30.200.20 (GENE3D); IPR013783 (G3DSA:2.60.40.GENE3D); IPR013783 (G3DSA:2.60.40.GENE3D); IPR013783 (G3DSA:2.60…	P:GO:0006468; F:GO:0004672; F:GO:0005515; F:GO:0005524	P:protein phosphorylation; F:protein kinase activity; F:protein binding; F:ATP binding
5	DN11838_c0_g1_i2_56054	1796.67	412323	170.333	75.3333	118	54	37.3333	0.86		TRUE	[INTERPRO, BLASTED, MAPPED, ANNOTATED]	Lipid transport protein N terminal		11098	20	0	72.27	3	P:GO:0006869; F:GO:0005319; F:GO:0046872	P:lipid transport; F:lipid transporter activity; F:metal ion binding			IPR015255 (SMART); IPR001747 (SMART); IPR011030 (G3DSA:1.25.10.GENE3D); IPR015255 (PFAM); IPR015816 (G3DSA:2.30.230.GENE3D); IPR001747 (PFAM); mobidb-lite (MOBIDB_LITE); mobidb-lite (MOBIDB_LITE); PTHR23345 (PANTHER); IPR001747 (PROSITE_PROFILES); IPR011030 (SUPERFAMILY); IPR015819 (SUPERFAMILY); IPR015819 (SUPERFAMILY)	P:GO:0006869; F:GO:0005319	P:lipid transport; F:lipid transporter activity
6	DN11364_c0_g2_i1_39228	1893.33	80787	169.333	84	38.6667	27.3333	59.8667	9.45		TRUE	[INTERPRO, BLASTED, MAPPED, ANNOTATED]	phosphoenolpyruvate carboxykinase		2140	20	0	89	6	P:GO:0006094; P:GO:0016310; F:GO:0004613; F:GO:0005525; F:GO:0016301; F:GO:0046872	P:gluconeogenesis; P:phosphorylation; F:phosphoenolpyruvate carboxykinase (GTP) activity; F:GTP binding; F:kinase activity; F:metal ion binding	EC:2.7; EC:4.1.1.32	Transferring phosphorus-containing groups; Phosphoenolpyruvate carboxykinase (GTP)	IPR035078 (PFAM); IPR008210 (G3DSA:3.40.449.GENE3D); IPR008209 (PIRSF); IPR035077 (PFAM); IPR013035 (G3DSA:3.90.228.GENE3D); G3DSA:2.170.8.10 (GENE3D); IPR008209 (PANTHER); PTHR11561:SF0 (PANTHER); IPR008209 (HAMAP); IPR008209 (CDD); SSF53795 (SUPERFAMILY); IPR008210 (SUPERFAMILY)	P:GO:0006094; F:GO:0004611; F:GO:0005525; F:GO:0017076	P:gluconeogenesis; F:phosphoenolpyruvate carboxykinase activity; F:GTP binding; F:purine nucleotide binding
7	DN11119_c0_g1_i2_24053	1289	384700	141.333	59.6667	102.667	45.3333	39.5667	0.69		TRUE	[INTERPRO, BLASTED, MAPPED, ANNOTATED]	putative titin		10473	20	0	77.65	6	P:GO:0006468; F:GO:0004672; F:GO:0005515; F:GO:0005524; C:GO:0005886; C:GO:0016021	P:protein phosphorylation; F:protein kinase activity; F:protein binding; F:ATP binding; C:plasma membrane; C:integral component of membrane	EC:2.7.1	Transferring phosphorus-containing groups	PR00014 (PRINTS); IPR003598 (SMART); IPR003599 (SMART); IPR000719 (SMART); IPR003961 (SMART); IPR013783 (G3DSA:2.60.40.GENE3D); G3DSA:1.10.510.10 (GENE3D); IPR013098 (PFAM); IPR013783 (G3DSA:2.60.40.GENE3D); IPR013783 (G3DSA:2.60.40.GENE3D); IPR013783 (G3DSA:2.60.40.GENE3D); IPR003961 (PFAM); IPR013783 (G3DSA:2.60.40.GENE3D); IPR013783 (G3DSA:2.60.40.GENE3D); IPR013783 (G3DSA:2.60.40.GENE3D); IPR…	P:GO:0006468; F:GO:0004672; F:GO:0005515; F:GO:0005524	P:protein phosphorylation; F:protein kinase activity; F:protein binding; F:ATP binding
8	DN10334_c0_g1_i3_17117	1412.33	106352	132.667	67.3333	30.3333	18.6667	36.1	2.79		TRUE	[INTERPRO, BLASTED, MAPPED, ANNOTATED]	actin-5C		2944	20	0	99.18	6	F:GO:0005524; C:GO:0005856; C:GO:0005886; C:GO:0005925; C:GO:0035060; C:GO:0097433	F:ATP binding; C:cytoskeleton; C:plasma membrane; C:focal adhesion; C:brahma complex; C:dense body			IPR004000 (PRINTS); IPR004000 (SMART); G3DSA:3.30.420.40 (GENE3D); G3DSA:3.30.420.40 (GENE3D); IPR004000 (PFAM); G3DSA:3.90.640.10 (GENE3D); IPR004000 (PANTHER); PTHR11937:SF192 (PANTHER); cd00012 (CDD); IPR043129 (SUPERFAMILY); IPR043129 (SUPERFAMILY)	no GO terms	no GO terms
9	DN14469_c0_g1_i1_24672	1340.33	56471	124.667	58.3333	37.3333	20.6667	69.0667	8.63		TRUE	[INTERPRO, BLASTED, MAPPED, ANNOTATED]	enolase		1570	20	0	93.48	6	P:GO:0006096; P:GO:0006367; F:GO:0000287; F:GO:0004634; F:GO:0016787; C:GO:0000015	P:glycolytic process; P:transcription initiation from RNA polymerase II promoter; F:magnesium ion binding; F:phosphopyruvate hydratase activity; F:hydrolase activity; C:phosphopyruvate hydratase complex	EC:4.2.1.11; EC:3	Phosphopyruvate hydratase; Hydrolases	IPR000941 (PRINTS); IPR020810 (SMART); IPR020811 (SMART); IPR020811 (PFAM); IPR036849 (G3DSA:3.20.20.GENE3D); IPR000941 (TIGRFAM); IPR020810 (PFAM); IPR029017 (G3DSA:3.30.390.GENE3D); IPR000941 (PIRSF); SFLDG00178 (SFLD); IPR000941 (SFLD); IPR000941 (PANTHER); IPR000941 (HAMAP); IPR000941 (CDD); IPR036849 (SUPERFAMILY); IPR029017 (SUPERFAMILY)	P:GO:0006096; F:GO:0000287; F:GO:0004634; C:GO:0000015	P:glycolytic process; F:magnesium ion binding; F:phosphopyruvate hydratase activity; C:phosphopyruvate hydratase complex
10	DN11757_c0_g1_i1_61366	1273.67	257414	119	52.3333	80.6667	43.6667	39.8667	1.27		TRUE	[INTERPRO, BLASTED, MAPPED, ANNOTATED]	myosin heavy chain		6783	20	0	93.3	6	F:GO:0003774; F:GO:0005524; F:GO:0051015; C:GO:0016021; C:GO:0016459; C:GO:0030016	F:cytoskeletal motor activity; F:ATP binding; F:actin filament binding; C:integral component of membrane; C:myosin complex; C:myofibril			IPR001609 (PRINTS); IPR001609 (SMART); IPR000048 (SMART); G3DSA:4.10.270.10 (GENE3D); IPR014751 (G3DSA:1.20.5.GENE3D); IPR036961 (G3DSA:3.40.850.GENE3D); IPR014751 (G3DSA:1.20.5.GENE3D); IPR014751 (G3DSA:1.20.5.GENE3D); IPR014751 (G3DSA:1.20.5.GENE3D); IPR002928 (PFAM); IPR004009 (PFAM); G3DSA:1.20.58.530 (GENE3D); G3DSA:1.20.5.340 (GENE3D); IPR000048 (PFAM); G3DSA:1.10.287.1490 (GENE3D); IPR0089…	F:GO:0003774; F:GO:0005515; F:GO:0005524; F:GO:0051015; C:GO:0016459	F:cytoskeletal motor activity; F:protein binding; F:ATP binding; F:actin filament binding; C:myosin complex
11	DN11838_c0_g1_i1_56053	1996	403101	119	55	79	37.3333	25.2	0.86		TRUE	[INTERPRO, BLASTED, MAPPED, ANNOTATED]	Lipid transport protein N terminal		10750	20	0	72.2	3	P:GO:0006869; F:GO:0005319; F:GO:0046872	P:lipid transport; F:lipid transporter activity; F:metal ion binding			IPR001747 (SMART); IPR015255 (SMART); IPR001747 (PFAM); IPR015816 (G3DSA:2.30.230.GENE3D); IPR015255 (PFAM); IPR011030 (G3DSA:1.25.10.GENE3D); mobidb-lite (MOBIDB_LITE); PTHR23345 (PANTHER); IPR001747 (PROSITE_PROFILES); IPR011030 (SUPERFAMILY); IPR015819 (SUPERFAMILY); IPR015819 (SUPERFAMILY)	P:GO:0006869; F:GO:0005319	P:lipid transport; F:lipid transporter activity
12	DN12375_c0_g2_i3_39740	1351.67	112404	115.333	59	40.3333	22	46.0333	2.74		TRUE	[INTERPRO, BLASTED, MAPPED, ANNOTATED]	Lysosomal alpha-glucosidase		2987	20	0	74.57	4	P:GO:0005975; F:GO:0004553; F:GO:0030246; C:GO:0016020	P:carbohydrate metabolic process; F:hydrolase activity, hydrolyzing O-glycosyl compounds; F:carbohydrate binding; C:membrane	EC:3.2.1	Glycosylases	IPR000519 (SMART); IPR000322 (PFAM); IPR044913 (G3DSA:4.10.110.GENE3D); G3DSA:2.60.40.1760 (GENE3D); IPR031727 (PFAM); G3DSA:3.20.20.80 (GENE3D); IPR025887 (PFAM); IPR013780 (G3DSA:2.60.40.GENE3D); IPR000519 (PFAM); IPR013780 (G3DSA:2.60.40.GENE3D); PTHR22762:SF63 (PANTHER); PTHR22762 (PANTHER); IPR000519 (PROSITE_PROFILES); cd06602 (CDD); IPR000519 (CDD); cd14752 (CDD); SSF51011 (SUPERFAMILY); I…	P:GO:0005975; F:GO:0003824; F:GO:0004553; F:GO:0030246	P:carbohydrate metabolic process; F:catalytic activity; F:hydrolase activity, hydrolyzing O-glycosyl compounds; F:carbohydrate binding
13	DN12581_c0_g1_i2_73130	1330	79691	112.333	54	43.6667	25.3333	68.3	5.39		TRUE	[INTERPRO, BLASTED, MAPPED, ANNOTATED]	Heat shock 70 kDa protein 4		2184	20	0	95.58	4	P:GO:0006457; F:GO:0005524; F:GO:0016887; F:GO:0051082	P:protein folding; F:ATP binding; F:ATP hydrolysis activity; F:unfolded protein binding			PR00301 (PRINTS); IPR013126 (PFAM); IPR029047 (G3DSA:2.60.34.GENE3D); G3DSA:3.30.420.40 (GENE3D); G3DSA:3.30.420.40 (GENE3D); G3DSA:3.90.640.10 (GENE3D); IPR029048 (G3DSA:1.20.1270.GENE3D); G3DSA:3.30.30.30 (GENE3D); mobidb-lite (MOBIDB_LITE); IPR013126 (PANTHER); PTHR19375:SF210 (PANTHER); cd10233 (CDD); IPR043129 (SUPERFAMILY); IPR043129 (SUPERFAMILY); IPR029048 (SUPERFAMILY); IPR029047 (SUPERF…	F:GO:0005524; F:GO:0016887	F:ATP binding; F:ATP hydrolysis activity
14	DN10664_c0_g1_i1_20088	973	316575	111.667	43.3333	80	31.3333	32.6667	0.57		TRUE	[INTERPRO, BLASTED, MAPPED, ANNOTATED]	Lipid transport protein N terminal		8604	20	0	73.89	2	F:GO:0005515; F:GO:0046872	F:protein binding; F:metal ion binding			IPR001680 (SMART); IPR000409 (SMART); IPR000306 (SMART); IPR015943 (G3DSA:2.130.10.GENE3D); IPR015943 (G3DSA:2.130.10.GENE3D); IPR036372 (G3DSA:1.10.1540.GENE3D); IPR000306 (PFAM); IPR013083 (G3DSA:3.30.40.GENE3D); IPR000409 (PFAM); IPR001680 (PFAM); PTHR13743:SF142 (PANTHER); PTHR13743 (PANTHER); PTHR13743 (PANTHER); PTHR13743:SF142 (PANTHER); IPR000409 (PROSITE_PROFILES); IPR017455 (PROSITE_PRO…	F:GO:0005515; F:GO:0046872	F:protein binding; F:metal ion binding
15	DN9481_c0_g1_i1_55273	1438.67	50942	99	55.6667	29	16.6667	62.8667	12.91		TRUE	[INTERPRO, BLASTED, MAPPED, ANNOTATED]	ornithine aminotransferase		1370	20	0	89.2	5	P:GO:0055129; F:GO:0004587; F:GO:0030170; F:GO:0050155; C:GO:0016021	P:L-proline biosynthetic process; F:ornithine-oxo-acid transaminase activity; F:pyridoxal phosphate binding; F:ornithine(lysine) transaminase activity; C:integral component of membrane	EC:2.6.1.13	Ornithine aminotransferase	IPR005814 (PIRSF); IPR005814 (PFAM); IPR015422 (G3DSA:3.90.1150.GENE3D); IPR010164 (TIGRFAM); IPR015421 (G3DSA:3.40.640.GENE3D); PTHR11986:SF118 (PANTHER); PTHR11986 (PANTHER); IPR005814 (CDD); IPR015424 (SUPERFAMILY)	F:GO:0003824; F:GO:0004587; F:GO:0008483; F:GO:0030170	F:catalytic activity; F:ornithine-oxo-acid transaminase activity; F:transaminase activity; F:pyridoxal phosphate binding
16	DN10221_c0_g1_i1_65390	978.333	53489	93.3333	47.3333	29.6667	23	63.8333	9.91		TRUE	[INTERPRO, BLASTED, MAPPED, ANNOTATED]	Fructose-bisphosphate aldolase		1447	20	0	91.64	2	P:GO:0006096; F:GO:0004332	P:glycolytic process; F:fructose-bisphosphate aldolase activity	EC:4.1.2.13	Fructose-bisphosphate aldolase	IPR000741 (PFAM); IPR013785 (G3DSA:3.20.20.GENE3D); IPR000741 (PANTHER); cd00948 (CDD); SSF51569 (SUPERFAMILY)	P:GO:0006096; F:GO:0003824; F:GO:0004332	P:glycolytic process; F:catalytic activity; F:fructose-bisphosphate aldolase activity
17	DN12817_c5_g2_i1_68882	1225.33	49965	91.3333	46.6667	25	15.6667	61.6667	5.38	4	TRUE	[INTERPRO, BLASTED, MAPPED, ANNOTATED]	Non-lysosomal glucosylceramidase		1307	20	0	69.18	2	P:GO:0005975; F:GO:0004553	P:carbohydrate metabolic process; F:hydrolase activity, hydrolyzing O-glycosyl compounds			IPR006775 (PFAM); IPR012341 (G3DSA:1.50.10.GENE3D); IPR024462 (PFAM); PTHR12654:SF0 (PANTHER); PTHR12654 (PANTHER); IPR008928 (SUPERFAMILY)	P:GO:0005975; F:GO:0004553	P:carbohydrate metabolic process; F:hydrolase activity, hydrolyzing O-glycosyl compounds
18	DN8932_c0_g1_i2_2337	1143.67	77682	91.3333	47	37.3333	23.3333	55.3333	2.91		TRUE	[INTERPRO, BLASTED, MAPPED, ANNOTATED]	NADP-dependent malic enzyme		2108	20	0	80.49	3	F:GO:0004471; F:GO:0046872; F:GO:0051287	F:malate dehydrogenase (decarboxylating) (NAD+) activity; F:metal ion binding; F:NAD binding	EC:1.1.1.38; EC:1.1.1.39	Malate dehydrogenase (oxaloacetate-decarboxylating); Malate dehydrogenase (decarboxylating)	IPR001891 (PRINTS); IPR012301 (SMART); IPR012302 (SMART); IPR012302 (PFAM); G3DSA:3.40.50.720 (GENE3D); IPR001891 (PIRSF); IPR012301 (PFAM); IPR037062 (G3DSA:3.40.50.GENE3D); PTHR23406 (PANTHER); PTHR23406:SF34 (PANTHER); SSF53223 (SUPERFAMILY); IPR036291 (SUPERFAMILY)	F:GO:0004470; F:GO:0004471; F:GO:0051287	F:malic enzyme activity; F:malate dehydrogenase (decarboxylating) (NAD+) activity; F:NAD binding
19	DN11241_c3_g4_i11_23164	548	20480	90.6667	34.3333	18	11	73.8667	19.72	4	TRUE	[INTERPRO, BLASTED, MAPPED, ANNOTATED]	aldo keto reductase family 1 member B4		543	20	4.46831e-86	81.24	1	F:GO:0047834	F:D-threo-aldose 1-dehydrogenase activity	EC:1.1.1.122	D-threo-aldose 1-dehydrogenase	IPR020471 (PRINTS); IPR036812 (G3DSA:3.20.20.GENE3D); IPR023210 (PFAM); PTHR11732:SF482 (PANTHER); PTHR11732 (PANTHER); cd19071 (CDD); IPR036812 (SUPERFAMILY)	F:GO:0016491; F:GO:0047834	F:oxidoreductase activity; F:D-threo-aldose 1-dehydrogenase activity
20	DN12650_c1_g1_i10_72094	695	28479	89.6667	33.3333	19.3333	11.6667	68.9333	11.67		TRUE	[INTERPRO, BLASTED, MAPPED, ANNOTATED]	aldo keto reductase family 1 member B4		750	20	1.15e-96	77.98	1	F:GO:0047834	F:D-threo-aldose 1-dehydrogenase activity	EC:1.1.1.122	D-threo-aldose 1-dehydrogenase	IPR020471 (PRINTS); IPR023210 (PFAM); IPR036812 (G3DSA:3.20.20.GENE3D); PTHR11732:SF482 (PANTHER); PTHR11732 (PANTHER); cd19071 (CDD); IPR036812 (SUPERFAMILY)	F:GO:0016491; F:GO:0047834	F:oxidoreductase activity; F:D-threo-aldose 1-dehydrogenase activity
21	DN10181_c0_g1_i1_47181	947.333	56422	87.3333	46.3333	28.6667	17	52.1667	4.48		TRUE	[INTERPRO, BLASTED, MAPPED, ANNOTATED]	cytosolic malate dehydrogenase		1533	20	0	87.87	8	P:GO:0005975; P:GO:0006099; P:GO:0006108; P:GO:0006734; F:GO:0030060; F:GO:0042803; F:GO:0051287; C:GO:0005737	P:carbohydrate metabolic process; P:tricarboxylic acid cycle; P:malate metabolic process; P:NADH metabolic process; F:L-malate dehydrogenase activity; F:protein homodimerization activity; F:NAD binding; C:cytoplasm	EC:1.1.1.37	Malate dehydrogenase	IPR001236 (PFAM); IPR011274 (TIGRFAM); IPR001557 (PIRSF); IPR010945 (TIGRFAM); IPR022383 (PFAM); G3DSA:3.40.50.720 (GENE3D); IPR015955 (G3DSA:3.90.110.GENE3D); IPR010945 (PANTHER); IPR011274 (CDD); IPR015955 (SUPERFAMILY); IPR036291 (SUPERFAMILY)	P:GO:0005975; P:GO:0006108; P:GO:0019752; F:GO:0003824; F:GO:0016491; F:GO:0016615; F:GO:0016616; F:GO:0030060	P:carbohydrate metabolic process; P:malate metabolic process; P:carboxylic acid metabolic process; F:catalytic activity; F:oxidoreductase activity; F:malate dehydrogenase activity; F:oxidoreductase activity, acting on the CH-OH group of donors, NAD or NADP as acceptor; F:L-malate dehydrogenase activity
22	DN10754_c1_g2_i7_35857	1456.67	41799	85.6667	49.3333	26	15.6667	70.9	8.07		TRUE	[INTERPRO, BLASTED, MAPPED, ANNOTATED]	aldo keto reductase family 1 member B4		1101	20	7.90273e-143	74.07	1	F:GO:0047834	F:D-threo-aldose 1-dehydrogenase activity	EC:1	Oxidoreductases	IPR020471 (PRINTS); IPR023210 (PFAM); IPR020471 (PIRSF); IPR036812 (G3DSA:3.20.20.GENE3D); PTHR11732 (PANTHER); PTHR11732:SF165 (PANTHER); cd19071 (CDD); IPR036812 (SUPERFAMILY)	F:GO:0016491; F:GO:0047834	F:oxidoreductase activity; F:D-threo-aldose 1-dehydrogenase activity
23	DN10669_c0_g1_i5_32721	745	347988	84.6667	35	72.6667	30	29.6667	0.35		TRUE	[INTERPRO, BLASTED, MAPPED, ANNOTATED]	FERM central domain protein		9402	20	0	79.74	8	P:GO:0007010; P:GO:0007155; F:GO:0005200; F:GO:0051015; C:GO:0001726; C:GO:0005737; C:GO:0005856; C:GO:0005925	P:cytoskeleton organization; P:cell adhesion; F:structural constituent of cytoskeleton; F:actin filament binding; C:ruffle; C:cytoplasm; C:cytoskeleton; C:focal adhesion			SM01244 (SMART); IPR019749 (SMART); G3DSA:3.10.20.90 (GENE3D); G3DSA:3.10.20.90 (GENE3D); G3DSA:1.20.1420.10 (GENE3D); IPR015009 (PFAM); G3DSA:1.20.120.230 (GENE3D); IPR011993 (G3DSA:2.30.29.GENE3D); G3DSA:1.20.120.230 (GENE3D); G3DSA:1.20.120.230 (GENE3D); G3DSA:1.20.1420.10 (GENE3D); G3DSA:1.20.120.230 (GENE3D); IPR019748 (PFAM); G3DSA:1.20.120.230 (GENE3D); G3DSA:1.20.1420.10 (GENE3D); IPR0324…	P:GO:0007155; F:GO:0003779; F:GO:0005200; F:GO:0051015; C:GO:0001726; C:GO:0005856; C:GO:0005925	P:cell adhesion; F:actin binding; F:structural constituent of cytoskeleton; F:actin filament binding; C:ruffle; C:cytoskeleton; C:focal adhesion
24	DN9865_c0_g1_i1_63028	632.667	48196	84.6667	35	23.3333	14.6667	55.4333	4.59		TRUE	[INTERPRO, BLASTED, MAPPED, ANNOTATED]	hypothetical transcript		1255	20	2.92108e-176	77.16	1	F:GO:0051015	F:actin filament binding			IPR007122 (PRINTS); IPR029006 (G3DSA:3.40.20.GENE3D); IPR029006 (G3DSA:3.40.20.GENE3D); IPR029006 (G3DSA:3.40.20.GENE3D); IPR007123 (PFAM); IPR007122 (PANTHER); PTHR11977:SF109 (PANTHER); SSF55753 (SUPERFAMILY); SSF55753 (SUPERFAMILY); SSF55753 (SUPERFAMILY)	F:GO:0051015	F:actin filament binding
25	DN10752_c0_g1_i8_35886	1466	20068	84	50	14	10.3333	74.1333	87.96		TRUE	[INTERPRO, BLASTED, MAPPED, ANNOTATED]	carbonyl reductase 1		539	20	3.62731e-97	81.42	1	F:GO:0016491	F:oxidoreductase activity	EC:1	Oxidoreductases	IPR002347 (PRINTS); IPR002347 (PRINTS); G3DSA:3.40.50.720 (GENE3D); IPR002347 (PFAM); PTHR43963:SF4 (PANTHER); PTHR43963 (PANTHER); IPR036291 (SUPERFAMILY)	F:GO:0016491	F:oxidoreductase activity
26	DN12211_c1_g1_i1_43565	245.333	26525	81	18.6667	12.6667	4.66667	51.1667	1.58		TRUE	[INTERPRO, BLASTED, MAPPED, ANNOTATED]	Deoxyhypusine hydroxylase		725	20	3.08914e-41	71.48	3	P:GO:0008612; F:GO:0019135; F:GO:0046872	P:peptidyl-lysine modification to peptidyl-hypusine; F:deoxyhypusine monooxygenase activity; F:metal ion binding	EC:1.14.99.29	Deoxyhypusine monooxygenase	IPR004155 (SMART); PF13646 (PFAM); IPR011989 (G3DSA:1.25.10.GENE3D); IPR016024 (SUPERFAMILY)	no GO terms	no GO terms
27	DN10354_c0_g1_i1_3720	833	133296	80.3333	33.6667	54	26	47.0333	1.63		TRUE	[INTERPRO, BLASTED, MAPPED, ANNOTATED]	paramyosin		3536	20	0	95.73	4	C:GO:0005576; C:GO:0016459; C:GO:0030016; C:GO:0032982	C:extracellular region; C:myosin complex; C:myofibril; C:myosin filament			G3DSA:1.10.287.1490 (GENE3D); G3DSA:1.20.5.340 (GENE3D); G3DSA:1.20.5.340 (GENE3D); IPR002928 (PFAM); IPR014751 (G3DSA:1.20.5.GENE3D); PTHR22988 (PANTHER); PTHR22988:SF70 (PANTHER); SSF90257 (SUPERFAMILY); SSF90257 (SUPERFAMILY); SSF57997 (SUPERFAMILY); SSF90257 (SUPERFAMILY)	C:GO:0016459	C:myosin complex
28	DN12211_c1_g1_i4_43567	732	73265	79.3333	32.6667	18.3333	11	31.0667	4.29		TRUE	[INTERPRO, BLASTED, MAPPED, ANNOTATED]	Deoxyhypusine hydroxylase		2007	20	2.19299e-126	67.15	1	F:GO:0004497	F:monooxygenase activity	EC:1	Oxidoreductases	IPR004155 (SMART); IPR004155 (PFAM); IPR011989 (G3DSA:1.25.10.GENE3D); PTHR12697:SF34 (PANTHER); PTHR12697 (PANTHER); IPR016024 (SUPERFAMILY)	no GO terms	no GO terms
29	DN10752_c0_g1_i1_35881	980.333	31504	79	40.6667	18.3333	11.6667	75.1667	12.54		TRUE	[INTERPRO, BLASTED, MAPPED, ANNOTATED]	carbonyl reductase 1		850	20	1.7039e-152	82.71	1	F:GO:0016491	F:oxidoreductase activity	EC:1	Oxidoreductases	IPR002347 (PRINTS); IPR002347 (PRINTS); IPR002347 (PFAM); G3DSA:3.40.50.720 (GENE3D); PTHR43963 (PANTHER); PTHR43963:SF4 (PANTHER); cd05324 (CDD); IPR036291 (SUPERFAMILY)	F:GO:0016491	F:oxidoreductase activity
30	DN11195_c0_g3_i1_24267	411.667	281298	75	22.6667	60	19.3333	27.1667	0.33		TRUE	[INTERPRO, BLASTED, MAPPED, ANNOTATED]	Spectrin alpha actinin		7475	20	0	70.01	8	P:GO:0050790; P:GO:0051693; F:GO:0003779; F:GO:0005085; F:GO:0005524; F:GO:0046872; C:GO:0005737; C:GO:0005874	P:regulation of catalytic activity; P:actin filament capping; F:actin binding; F:guanyl-nucleotide exchange factor activity; F:ATP binding; F:metal ion binding; C:cytoplasm; C:microtubule			IPR018159 (SMART); IPR002017 (PFAM); G3DSA:1.20.58.60 (GENE3D); G3DSA:1.20.58.60 (GENE3D); G3DSA:1.20.58.60 (GENE3D); G3DSA:1.20.58.60 (GENE3D); G3DSA:1.20.58.60 (GENE3D); G3DSA:1.20.58.60 (GENE3D); G3DSA:1.20.58.60 (GENE3D); mobidb-lite (MOBIDB_LITE); mobidb-lite (MOBIDB_LITE); mobidb-lite (MOBIDB_LITE); mobidb-lite (MOBIDB_LITE); mobidb-lite (MOBIDB_LITE); mobidb-lite (MOBIDB_LITE); mobidb-lite…	F:GO:0005515	F:protein binding
31	DN10618_c0_g1_i1_32785	851.333	86114	73.6667	40.6667	23	14	39.8667	1.95		TRUE	[INTERPRO, BLASTED, MAPPED, ANNOTATED]	beta galactosidase		2293	20	0	78.78	4	P:GO:0005975; F:GO:0004565; F:GO:0016409; C:GO:0016021	P:carbohydrate metabolic process; F:beta-galactosidase activity; F:palmitoyltransferase activity; C:integral component of membrane	EC:3.2.1.23; EC:2.3.1	Beta-galactosidase; Acyltransferases	IPR001944 (PRINTS); G3DSA:2.60.120.260 (GENE3D); IPR026283 (PIRSF); G3DSA:3.20.20.80 (GENE3D); IPR031330 (PFAM); G3DSA:2.60.120.260 (GENE3D); PTHR23421:SF172 (PANTHER); IPR001944 (PANTHER); IPR017853 (SUPERFAMILY); IPR008979 (SUPERFAMILY)	P:GO:0005975; F:GO:0004553; F:GO:0004565	P:carbohydrate metabolic process; F:hydrolase activity, hydrolyzing O-glycosyl compounds; F:beta-galactosidase activity
32	DN10902_c0_g1_i2_849	769.667	52356	73.6667	34	23.6667	13	59.8333	3.32		TRUE	[INTERPRO, BLASTED, MAPPED, ANNOTATED]	Non-lysosomal glucosylceramidase		1402	20	0	68.24	2	P:GO:0005975; F:GO:0004553	P:carbohydrate metabolic process; F:hydrolase activity, hydrolyzing O-glycosyl compounds	EC:3.2.1	Glycosylases	IPR024462 (PFAM); PTHR12654 (PANTHER)	no GO terms	no GO terms
33	DN12415_c2_g1_i9_45439	1042.33	61568	71.6667	41.6667	23.6667	14.3333	55.4667	3.52		TRUE	[INTERPRO, BLASTED, MAPPED, ANNOTATED]	non lysosomal glucosylceramidase		1604	20	0	68.62	2	P:GO:0005975; F:GO:0004553	P:carbohydrate metabolic process; F:hydrolase activity, hydrolyzing O-glycosyl compounds			IPR006775 (PFAM); IPR012341 (G3DSA:1.50.10.GENE3D); PTHR12654:SF0 (PANTHER); PTHR12654 (PANTHER); IPR008928 (SUPERFAMILY)	P:GO:0005975; F:GO:0004553	P:carbohydrate metabolic process; F:hydrolase activity, hydrolyzing O-glycosyl compounds
34	DN8358_c0_g1_i1_22481	965	101553	67.3333	34.6667	29.6667	17.6667	42.4333	1.43		TRUE	[INTERPRO, BLASTED]	titin		2758	20	0	76.26						IPR003599 (SMART); IPR003598 (SMART); IPR013783 (G3DSA:2.60.40.GENE3D); IPR013783 (G3DSA:2.60.40.GENE3D); IPR013098 (PFAM); IPR013783 (G3DSA:2.60.40.GENE3D); PTHR13817:SF120 (PANTHER); PTHR13817 (PANTHER); PTHR13817 (PANTHER); PTHR13817 (PANTHER); PTHR13817:SF120 (PANTHER); PTHR13817:SF120 (PANTHER); PTHR13817:SF120 (PANTHER); PTHR13817 (PANTHER); IPR007110 (PROSITE_PROFILES); IPR007110 (PROSITE_…	no GO terms	no GO terms
35	DN11446_c1_g3_i10_56819	990	18471	67	35	14.6667	8	74	46.75		TRUE	[INTERPRO, BLASTED, MAPPED, ANNOTATED]	aldo keto reductase family 1 member B4		492	20	2.04954e-71	76.25	2	F:GO:0047834; C:GO:0016020	F:D-threo-aldose 1-dehydrogenase activity; C:membrane	EC:1.1.1.122	D-threo-aldose 1-dehydrogenase	IPR020471 (PRINTS); IPR023210 (PFAM); IPR036812 (G3DSA:3.20.20.GENE3D); PTHR11732 (PANTHER); IPR036812 (SUPERFAMILY)	F:GO:0016491; F:GO:0047834	F:oxidoreductase activity; F:D-threo-aldose 1-dehydrogenase activity
36	DN11822_c0_g2_i2_55872	950	34756	67	33.6667	18.3333	10.6667	51.1667	4.65		TRUE	[INTERPRO, BLASTED, MAPPED, ANNOTATED]	P29		927	20	8.24401e-78	84.62	2	F:GO:0005515; C:GO:0005737	F:protein binding; C:cytoplasm			IPR027267 (G3DSA:1.20.1270.GENE3D); IPR004148 (PFAM); IPR004148 (PROSITE_PROFILES); IPR027267 (SUPERFAMILY)	F:GO:0005515; C:GO:0005737	F:protein binding; C:cytoplasm
37	DN10746_c0_g1_i6_22331	965.667	237775	66.6667	31.6667	41	16.6667	28.0333	0.53		TRUE	[INTERPRO, BLASTED]	expressed conserved protein		6595	20	0	63.96						IPR035915 (G3DSA:3.90.1290.GENE3D); mobidb-lite (MOBIDB_LITE); mobidb-lite (MOBIDB_LITE); mobidb-lite (MOBIDB_LITE); mobidb-lite (MOBIDB_LITE); mobidb-lite (MOBIDB_LITE)	no GO terms	no GO terms
38	DN11457_c1_g2_i3_56890	394.333	41309	66.6667	18.6667	17	7.33333	39.9	1.52		TRUE	[INTERPRO, BLASTED, MAPPED, ANNOTATED]	Glutathione S-transferase	Mu	1080	20	1.96514e-87	73.02	3	P:GO:0006749; F:GO:0005515; F:GO:0016740	P:glutathione metabolic process; F:protein binding; F:transferase activity	EC:2	Transferases	IPR004045 (PFAM); IPR004046 (PFAM); G3DSA:1.20.1050.10 (GENE3D); G3DSA:3.40.30.10 (GENE3D); IPR040079 (SFLD); SFLDG01205 (SFLD); PTHR11571:SF222 (PANTHER); PTHR11571 (PANTHER); IPR010987 (PROSITE_PROFILES); IPR004045 (PROSITE_PROFILES); IPR036282 (SUPERFAMILY); IPR036249 (SUPERFAMILY)	P:GO:0006749; F:GO:0005515	P:glutathione metabolic process; F:protein binding
39	DN9786_c0_g1_i1_72692	949.333	114009	65.6667	35.6667	37.3333	19.6667	41.8333	1.4		TRUE	[INTERPRO, BLASTED, MAPPED, ANNOTATED]	calpain A		3027	20	0	77.57	4	P:GO:0006508; F:GO:0004198; F:GO:0005509; C:GO:0016021	P:proteolysis; F:calcium-dependent cysteine-type endopeptidase activity; F:calcium ion binding; C:integral component of membrane	EC:3.4.22	Acting on peptide bonds (peptidases)	IPR022684 (PRINTS); IPR001300 (SMART); IPR022683 (SMART); IPR002048 (SMART); G3DSA:1.10.238.10 (GENE3D); IPR001300 (PFAM); IPR002048 (PFAM); IPR022682 (PFAM); G3DSA:3.90.70.10 (GENE3D); G3DSA:2.60.120.380 (GENE3D); mobidb-lite (MOBIDB_LITE); PTHR10183:SF396 (PANTHER); PTHR10183 (PANTHER); IPR001300 (PROSITE_PROFILES); IPR002048 (PROSITE_PROFILES); IPR001300 (CDD); IPR033883 (CDD); IPR011992 (SUPE…	P:GO:0006508; F:GO:0004198; F:GO:0005509	P:proteolysis; F:calcium-dependent cysteine-type endopeptidase activity; F:calcium ion binding
40	DN11808_c0_g5_i1_55858	587	32811	65.3333	26.6667	23.3333	14	73.9	5.86		TRUE	[INTERPRO, BLASTED, MAPPED, ANNOTATED]	aldo keto reductase family 1 member B4		868	20	1.59448e-114	77.75	1	F:GO:0047834	F:D-threo-aldose 1-dehydrogenase activity	EC:1.1.1.122	D-threo-aldose 1-dehydrogenase	IPR020471 (PRINTS); IPR020471 (PIRSF); IPR023210 (PFAM); IPR036812 (G3DSA:3.20.20.GENE3D); PTHR11732 (PANTHER); PTHR11732:SF482 (PANTHER); cd19071 (CDD); IPR036812 (SUPERFAMILY)	F:GO:0016491; F:GO:0047834	F:oxidoreductase activity; F:D-threo-aldose 1-dehydrogenase activity
41	DN8953_c0_g1_i6_52210	742.333	54164	64	34.6667	26.6667	19.3333	55.1333	4.54		TRUE	[INTERPRO, BLASTED, MAPPED, ANNOTATED]	actin modulator protein		1440	20	0	88.25	2	P:GO:0051693; F:GO:0051015	P:actin filament capping; F:actin filament binding			IPR007122 (PRINTS); IPR007122 (SMART); IPR029006 (G3DSA:3.40.20.GENE3D); IPR029006 (G3DSA:3.40.20.GENE3D); IPR007123 (PFAM); IPR029006 (G3DSA:3.40.20.GENE3D); PTHR11977:SF109 (PANTHER); IPR007122 (PANTHER); cd11289 (CDD); cd11290 (CDD); SSF55753 (SUPERFAMILY); SSF55753 (SUPERFAMILY); SSF55753 (SUPERFAMILY)	F:GO:0051015	F:actin filament binding
42	DN12346_c1_g3_i12_39851	410.667	25202	63	21.6667	14	8	59.9333	6.33		TRUE	[INTERPRO, BLASTED, MAPPED, ANNOTATED]	aldo keto reductase family 1 member B4		685	20	1.91554e-69	71.62	2	F:GO:0047834; C:GO:0016020	F:D-threo-aldose 1-dehydrogenase activity; C:membrane	EC:1	Oxidoreductases	IPR023210 (PFAM); IPR036812 (G3DSA:3.20.20.GENE3D); PTHR11732 (PANTHER); PTHR11732:SF482 (PANTHER); IPR036812 (SUPERFAMILY)	F:GO:0047834	F:D-threo-aldose 1-dehydrogenase activity
43	DN12775_c5_g1_i4_70674	574.667	37742	62.3333	21.3333	20.3333	11.3333	64.6667	4.38		TRUE	[INTERPRO, BLASTED, MAPPED, ANNOTATED]	aldo keto reductase family 1 member B4		996	20	6.69947e-143	79.45	1	F:GO:0047834	F:D-threo-aldose 1-dehydrogenase activity	EC:1.1.1.122	D-threo-aldose 1-dehydrogenase	IPR020471 (PRINTS); IPR023210 (PFAM); IPR020471 (PIRSF); IPR036812 (G3DSA:3.20.20.GENE3D); PTHR11732 (PANTHER); PTHR11732:SF482 (PANTHER); cd19071 (CDD); IPR036812 (SUPERFAMILY)	F:GO:0016491; F:GO:0047834	F:oxidoreductase activity; F:D-threo-aldose 1-dehydrogenase activity
44	DN11960_c0_g1_i1_46290	613	91389	62	29	39.3333	21	52.2	1.68		TRUE	[INTERPRO, BLASTED, MAPPED, ANNOTATED]	Heat shock protein HSP 90-alpha		2385	20	0	92.19	5	P:GO:0006457; F:GO:0005524; F:GO:0016887; F:GO:0051082; C:GO:0005737	P:protein folding; F:ATP binding; F:ATP hydrolysis activity; F:unfolded protein binding; C:cytoplasm			IPR020575 (PRINTS); IPR003594 (SMART); IPR001404 (PFAM); IPR036890 (G3DSA:3.30.565.GENE3D); IPR003594 (PFAM); IPR001404 (PIRSF); IPR037196 (G3DSA:1.20.120.GENE3D); G3DSA:3.40.50.11260 (GENE3D); G3DSA:3.30.230.80 (GENE3D); mobidb-lite (MOBIDB_LITE); mobidb-lite (MOBIDB_LITE); mobidb-lite (MOBIDB_LITE); PTHR11528:SF79 (PANTHER); IPR001404 (PANTHER); IPR001404 (HAMAP); cd16927 (CDD); IPR037196 (SUPE…	P:GO:0006457; F:GO:0005524; F:GO:0016887; F:GO:0051082	P:protein folding; F:ATP binding; F:ATP hydrolysis activity; F:unfolded protein binding
45	DN10334_c0_g1_i1_17115	915	108799	60.6667	29.6667	16.6667	9.66667	17.3	2.27		TRUE	[INTERPRO, BLASTED, MAPPED, ANNOTATED]	actin, cytoplasmic type 5		2874	20	0	99.11	6	F:GO:0005524; C:GO:0005856; C:GO:0005886; C:GO:0005925; C:GO:0035060; C:GO:0097433	F:ATP binding; C:cytoskeleton; C:plasma membrane; C:focal adhesion; C:brahma complex; C:dense body			IPR004000 (PRINTS); IPR004000 (SMART); G3DSA:3.30.420.40 (GENE3D); G3DSA:3.30.420.40 (GENE3D); IPR004000 (PFAM); G3DSA:3.90.640.10 (GENE3D); IPR004000 (PANTHER); PTHR11937:SF192 (PANTHER); cd00012 (CDD); IPR043129 (SUPERFAMILY); IPR043129 (SUPERFAMILY)	no GO terms	no GO terms
46	DN12317_c0_g1_i5_39495	661	106317	60.6667	23.3333	35.6667	14	42.5	1.01		TRUE	[INTERPRO, BLASTED, MAPPED, ANNOTATED]	beta D xylosidase 2		2902	20	0	71.25	2	P:GO:0045493; F:GO:0009044	P:xylan catabolic process; F:xylan 1,4-beta-xylosidase activity	EC:3.2.1.37	Xylan 1,4-beta-xylosidase	IPR001764 (PRINTS); IPR026891 (SMART); IPR036881 (G3DSA:3.40.50.GENE3D); IPR026891 (PFAM); IPR013783 (G3DSA:2.60.40.GENE3D); IPR001764 (PFAM); IPR002772 (PFAM); IPR036962 (G3DSA:3.20.20.GENE3D); PTHR42721:SF32 (PANTHER); IPR044993 (PANTHER); IPR017853 (SUPERFAMILY); IPR036881 (SUPERFAMILY)	P:GO:0005975; P:GO:0045493; F:GO:0004553; F:GO:0009044	P:carbohydrate metabolic process; P:xylan catabolic process; F:hydrolase activity, hydrolyzing O-glycosyl compounds; F:xylan 1,4-beta-xylosidase activity
47	DN10806_c3_g1_i1_11656	1212.67	24976	60.3333	39.6667	16.3333	9.33333	63	9.87		TRUE	[INTERPRO, BLASTED, MAPPED, ANNOTATED]	aldo keto reductase family 1 member B4		681	20	1.48113e-69	74.45	1	F:GO:0047834	F:D-threo-aldose 1-dehydrogenase activity	EC:1.1.1.122	D-threo-aldose 1-dehydrogenase	IPR020471 (PRINTS); IPR036812 (G3DSA:3.20.20.GENE3D); IPR023210 (PFAM); PTHR11732:SF482 (PANTHER); PTHR11732 (PANTHER); cd19071 (CDD); IPR036812 (SUPERFAMILY)	F:GO:0016491; F:GO:0047834	F:oxidoreductase activity; F:D-threo-aldose 1-dehydrogenase activity
48	DN12300_c0_g1_i9_39697	286	48738	60.3333	20	16.3333	11	34.2667	1.85		TRUE	[INTERPRO, BLASTED, MAPPED, ANNOTATED]	Glutathione S-transferase	Mu	1277	20	1.0058e-92	73.22	3	P:GO:0006749; F:GO:0005515; F:GO:0016740	P:glutathione metabolic process; F:protein binding; F:transferase activity	EC:2	Transferases	IPR004046 (PFAM); G3DSA:1.20.1050.130 (GENE3D); IPR004045 (PFAM); SFLDG00363 (SFLD); SFLDG01205 (SFLD); PTHR11571 (PANTHER); PTHR11571:SF222 (PANTHER); IPR010987 (PROSITE_PROFILES); IPR004045 (PROSITE_PROFILES); cd03075 (CDD); IPR036249 (SUPERFAMILY); IPR036282 (SUPERFAMILY)	P:GO:0006749; F:GO:0005515	P:glutathione metabolic process; F:protein binding
49	DN11139_c0_g1_i1_62410	758.333	44190	60	33	15.6667	10	48.8333	5.52		TRUE	[INTERPRO, BLASTED, MAPPED, ANNOTATED]	Glyceraldehyde-3-phosphate dehydrogenase		1219	20	0	91.15	6	P:GO:0006006; P:GO:0006096; F:GO:0004365; F:GO:0050661; F:GO:0051287; C:GO:0005737	P:glucose metabolic process; P:glycolytic process; F:glyceraldehyde-3-phosphate dehydrogenase (NAD+) (phosphorylating) activity; F:NADP binding; F:NAD binding; C:cytoplasm	EC:1.2.1.59; EC:1.2.1.12	Glyceraldehyde-3-phosphate dehydrogenase (NAD(P)(+)) (phosphorylating); Glyceraldehyde-3-phosphate dehydrogenase (phosphorylating)	IPR020831 (PRINTS); IPR020828 (SMART); IPR006424 (TIGRFAM); IPR020829 (PFAM); G3DSA:3.40.50.720 (GENE3D); IPR020831 (PIRSF); G3DSA:3.30.360.10 (GENE3D); IPR020828 (PFAM); IPR020831 (PANTHER); IPR036291 (SUPERFAMILY); SSF55347 (SUPERFAMILY)	P:GO:0006006; F:GO:0016620; F:GO:0050661; F:GO:0051287	P:glucose metabolic process; F:oxidoreductase activity, acting on the aldehyde or oxo group of donors, NAD or NADP as acceptor; F:NADP binding; F:NAD binding
50	DN11218_c0_g1_i1_75075	622	52909	59.3333	29	27	16	56.9	3.01		TRUE	[INTERPRO, BLASTED, MAPPED, ANNOTATED]	Phosphoglycerate kinase		1473	20	0	89.14	3	P:GO:0006096; F:GO:0004618; F:GO:0005524	P:glycolytic process; F:phosphoglycerate kinase activity; F:ATP binding	EC:2.7.2.3	Phosphoglycerate kinase	IPR001576 (PRINTS); IPR015824 (G3DSA:3.40.50.GENE3D); IPR015824 (G3DSA:3.40.50.GENE3D); IPR001576 (PFAM); IPR001576 (PIRSF); IPR015824 (G3DSA:3.40.50.GENE3D); PTHR11406:SF0 (PANTHER); IPR001576 (PANTHER); IPR001576 (HAMAP); IPR001576 (CDD); IPR036043 (SUPERFAMILY)	P:GO:0006096; F:GO:0004618	P:glycolytic process; F:phosphoglycerate kinase activity
51	DN10811_c0_g1_i3_11948	493.667	29157	59	26.3333	14.3333	9.33333	43.8333	8.66		TRUE	[INTERPRO, BLASTED, MAPPED, ANNOTATED]	carbonyl reductase 1		802	20	4.93826e-88	84.42	3	P:GO:0006508; F:GO:0004190; F:GO:0016491	P:proteolysis; F:aspartic-type endopeptidase activity; F:oxidoreductase activity	EC:3.4.23; EC:1	Acting on peptide bonds (peptidases); Oxidoreductases	IPR002347 (PRINTS); G3DSA:3.40.50.720 (GENE3D); IPR002347 (PFAM); PTHR43963 (PANTHER); IPR036291 (SUPERFAMILY)	F:GO:0016491	F:oxidoreductase activity
52	DN12346_c1_g3_i8_39850	371	19174	59	21.6667	10.3333	5.33333	62.3667	10.29		TRUE	[INTERPRO, BLASTED, MAPPED, ANNOTATED]	aldo keto reductase family 1 member B4		516	20	2.53071e-58	79.55	1	F:GO:0047834	F:D-threo-aldose 1-dehydrogenase activity	EC:1.1.1.122	D-threo-aldose 1-dehydrogenase	IPR036812 (G3DSA:3.20.20.GENE3D); IPR023210 (PFAM); PTHR11732:SF482 (PANTHER); PTHR11732 (PANTHER); IPR036812 (SUPERFAMILY)	F:GO:0047834	F:D-threo-aldose 1-dehydrogenase activity
53	DN12317_c0_g1_i4_39494	720.333	102664	58	26.6667	37.6667	15	46.8667	1.26		TRUE	[INTERPRO, BLASTED, MAPPED, ANNOTATED]	beta D xylosidase 2		2776	20	0	71.67	2	P:GO:0045493; F:GO:0009044	P:xylan catabolic process; F:xylan 1,4-beta-xylosidase activity	EC:3.2.1.37	Xylan 1,4-beta-xylosidase	IPR001764 (PRINTS); IPR026891 (SMART); IPR001764 (PFAM); IPR002772 (PFAM); IPR036881 (G3DSA:3.40.50.GENE3D); IPR013783 (G3DSA:2.60.40.GENE3D); IPR036962 (G3DSA:3.20.20.GENE3D); IPR026891 (PFAM); PTHR42721:SF32 (PANTHER); IPR044993 (PANTHER); IPR036881 (SUPERFAMILY); IPR017853 (SUPERFAMILY)	P:GO:0005975; P:GO:0045493; F:GO:0004553; F:GO:0009044	P:carbohydrate metabolic process; P:xylan catabolic process; F:hydrolase activity, hydrolyzing O-glycosyl compounds; F:xylan 1,4-beta-xylosidase activity
54	DN10565_c0_g1_i2_3141	508.667	60212	57.6667	27.6667	18.6667	10	38.5667	1.47		TRUE	[INTERPRO, BLASTED, MAPPED, ANNOTATED]	Alpha N acetylgalactosaminidase		1595	20	0	74.58	7	P:GO:0005975; P:GO:0006629; F:GO:0004553; F:GO:0016740; C:GO:0005764; C:GO:0005783; C:GO:0016020	P:carbohydrate metabolic process; P:lipid metabolic process; F:hydrolase activity, hydrolyzing O-glycosyl compounds; F:transferase activity; C:lysosome; C:endoplasmic reticulum; C:membrane	EC:2; EC:3.2.1	Transferases; Glycosylases	IPR002241 (PRINTS); IPR013785 (G3DSA:3.20.20.GENE3D); IPR035373 (PFAM); IPR002241 (PFAM); IPR013780 (G3DSA:2.60.40.GENE3D); PTHR11452:SF58 (PANTHER); IPR002241 (PANTHER); IPR002241 (CDD); SSF51011 (SUPERFAMILY); IPR017853 (SUPERFAMILY)	P:GO:0005975; F:GO:0003824; F:GO:0004553	P:carbohydrate metabolic process; F:catalytic activity; F:hydrolase activity, hydrolyzing O-glycosyl compounds
55	DN9054_c0_g2_i1_35634	541.333	104889	56.6667	24.3333	39	17.3333	45.2	1.51		TRUE	[INTERPRO, BLASTED, MAPPED, ANNOTATED]	glycogen phosphorylase		2730	20	0	89.39	5	P:GO:0005977; F:GO:0008184; F:GO:0030170; F:GO:0102250; F:GO:0102499	P:glycogen metabolic process; F:glycogen phosphorylase activity; F:pyridoxal phosphate binding; F:linear malto-oligosaccharide phosphorylase activity; F:SHG alpha-glucan phosphorylase activity	EC:2.4.1.1	Glycogen phosphorylase	IPR000811 (PIRSF); G3DSA:3.40.50.2000 (GENE3D); G3DSA:3.40.50.2000 (GENE3D); IPR000811 (PFAM); IPR011833 (TIGRFAM); IPR000811 (PANTHER); PTHR11468:SF13 (PANTHER); cd04300 (CDD); SSF53756 (SUPERFAMILY)	P:GO:0005975; F:GO:0004645; F:GO:0008184; F:GO:0030170	P:carbohydrate metabolic process; F:1,4-alpha-oligoglucan phosphorylase activity; F:glycogen phosphorylase activity; F:pyridoxal phosphate binding
56	DN12309_c0_g1_i3_64783	754.5	255138	55	22.6667	45.3333	19.3333	23.8	0.54		TRUE	[INTERPRO, BLASTED, MAPPED, ANNOTATED]	myosin heavy chain non muscle		6710	20	0	82.69	5	F:GO:0003774; F:GO:0005524; F:GO:0051015; C:GO:0016459; C:GO:0030016	F:cytoskeletal motor activity; F:ATP binding; F:actin filament binding; C:myosin complex; C:myofibril			IPR001609 (PRINTS); IPR001609 (SMART); IPR008989 (G3DSA:2.30.30.GENE3D); IPR001609 (PFAM); IPR036961 (G3DSA:3.40.850.GENE3D); G3DSA:1.20.5.340 (GENE3D); G3DSA:6.10.250.2420 (GENE3D); G3DSA:1.20.58.530 (GENE3D); G3DSA:1.20.5.4820 (GENE3D); G3DSA:1.20.120.720 (GENE3D); IPR004009 (PFAM); IPR002928 (PFAM); G3DSA:1.10.10.820 (GENE3D); mobidb-lite (MOBIDB_LITE); mobidb-lite (MOBIDB_LITE); mobidb-lite (…	F:GO:0003774; F:GO:0005515; F:GO:0005524; F:GO:0051015; C:GO:0016459	F:cytoskeletal motor activity; F:protein binding; F:ATP binding; F:actin filament binding; C:myosin complex
57	DN12601_c1_g1_i6_72181	561.333	34279	54	26.3333	15.3333	10.3333	56.9667	5.95		TRUE	[INTERPRO, BLASTED, MAPPED, ANNOTATED]	aldo keto reductase family 1 member B4		922	20	1.05055e-128	78.61	1	F:GO:0047834	F:D-threo-aldose 1-dehydrogenase activity	EC:1.1.1.122	D-threo-aldose 1-dehydrogenase	IPR020471 (PRINTS); IPR036812 (G3DSA:3.20.20.GENE3D); IPR023210 (PFAM); IPR020471 (PIRSF); PTHR11732:SF482 (PANTHER); PTHR11732 (PANTHER); cd19071 (CDD); IPR036812 (SUPERFAMILY)	F:GO:0016491; F:GO:0047834	F:oxidoreductase activity; F:D-threo-aldose 1-dehydrogenase activity
58	DN9220_c0_g1_i3_7398	835	100977	54	30.3333	26.6667	15.3333	37.7667	1.15		TRUE	[INTERPRO, BLASTED]	titin		2741	20	0	75.93						IPR003599 (SMART); IPR013783 (G3DSA:2.60.40.GENE3D); IPR013783 (G3DSA:2.60.40.GENE3D); IPR013098 (PFAM); mobidb-lite (MOBIDB_LITE); PTHR13817 (PANTHER); PTHR13817 (PANTHER); PTHR13817 (PANTHER); PTHR13817:SF120 (PANTHER); PTHR13817:SF120 (PANTHER); IPR007110 (PROSITE_PROFILES); IPR007110 (PROSITE_PROFILES); IPR007110 (PROSITE_PROFILES); cd00096 (CDD); cd00096 (CDD); cd00096 (CDD); cd00096 (CDD); …	no GO terms	no GO terms
59	DN10163_c0_g1_i1_35077	252.333	164118	53.6667	14	41.6667	10	37.8667	0.4		TRUE	[INTERPRO, BLASTED, MAPPED, ANNOTATED]	peroxidasin		4361	20	0	76.9	6	P:GO:0006979; P:GO:0098869; F:GO:0004601; F:GO:0005515; F:GO:0020037; C:GO:0005576	P:response to oxidative stress; P:cellular oxidant detoxification; F:peroxidase activity; F:protein binding; F:heme binding; C:extracellular region	EC:1.11.1	Acting on a peroxide as acceptor	IPR019791 (PRINTS); IPR003599 (SMART); SM00364 (SMART); IPR003591 (SMART); IPR003598 (SMART); IPR037120 (G3DSA:1.10.640.GENE3D); IPR013098 (PFAM); IPR001611 (PFAM); IPR032675 (G3DSA:3.80.10.GENE3D); IPR019791 (PFAM); IPR013783 (G3DSA:2.60.40.GENE3D); PF13927 (PFAM); IPR013783 (G3DSA:2.60.40.GENE3D); mobidb-lite (MOBIDB_LITE); PTHR11475:SF58 (PANTHER); PTHR11475:SF58 (PANTHER); PTHR11475 (PANTHER)…	P:GO:0006979; F:GO:0004601; F:GO:0005515; F:GO:0020037	P:response to oxidative stress; F:peroxidase activity; F:protein binding; F:heme binding
60	DN12359_c3_g1_i3_39456	291	31762	53.6667	18.6667	16.3333	8	50.8333	1.99		TRUE	[INTERPRO, BLASTED, MAPPED, ANNOTATED]	aldo keto reductase family 1 member B4		830	20	6.47481e-102	79.74	1	F:GO:0047834	F:D-threo-aldose 1-dehydrogenase activity	EC:1.1.1.122	D-threo-aldose 1-dehydrogenase	IPR020471 (PRINTS); IPR023210 (PFAM); IPR036812 (G3DSA:3.20.20.GENE3D); PTHR11732 (PANTHER); PTHR11732:SF482 (PANTHER); cd19071 (CDD); IPR036812 (SUPERFAMILY)	F:GO:0016491; F:GO:0047834	F:oxidoreductase activity; F:D-threo-aldose 1-dehydrogenase activity
61	DN11266_c0_g1_i1_23063	351.667	43599	53.3333	23.3333	24	13.3333	53.7333	2.72		TRUE	[INTERPRO, BLASTED, MAPPED, ANNOTATED]	aldo keto reductase family 1 member B4		1161	20	1.24594e-157	78.28	1	F:GO:0047834	F:D-threo-aldose 1-dehydrogenase activity	EC:1.1.1.122	D-threo-aldose 1-dehydrogenase	IPR020471 (PRINTS); IPR020471 (PIRSF); IPR023210 (PFAM); IPR036812 (G3DSA:3.20.20.GENE3D); PTHR11732:SF482 (PANTHER); PTHR11732 (PANTHER); cd19071 (CDD); IPR036812 (SUPERFAMILY)	F:GO:0016491; F:GO:0047834	F:oxidoreductase activity; F:D-threo-aldose 1-dehydrogenase activity
62	DN9431_c0_g1_i1_5402	884.667	65475	53.3333	32	30.6667	20.3333	56.7	3.34		TRUE	[INTERPRO, BLASTED, MAPPED, ANNOTATED]	Protein disulfide-isomerase		1707	20	0	79.66	4	P:GO:0006457; P:GO:0034976; F:GO:0003756; C:GO:0005788	P:protein folding; P:response to endoplasmic reticulum stress; F:protein disulfide isomerase activity; C:endoplasmic reticulum lumen	EC:5.3.4.1	Protein disulfide-isomerase	PR00421 (PRINTS); IPR005788 (TIGRFAM); IPR013766 (PFAM); IPR005792 (TIGRFAM); G3DSA:3.40.30.10 (GENE3D); G3DSA:3.40.30.10 (GENE3D); G3DSA:3.40.30.10 (GENE3D); G3DSA:3.40.30.10 (GENE3D); PF13848 (PFAM); PTHR18929 (PANTHER); PTHR18929:SF101 (PANTHER); IPR013766 (PROSITE_PROFILES); IPR013766 (PROSITE_PROFILES); cd02982 (CDD); cd02981 (CDD); cd02961 (CDD); cd02995 (CDD); IPR036249 (SUPERFAMILY); IPR0…	F:GO:0003756	F:protein disulfide isomerase activity
63	DN10697_c0_g3_i1_6876	481.667	53190	53	23.3333	35.3333	20	65.9667	2.53		TRUE	[INTERPRO, BLASTED, MAPPED, ANNOTATED]	adenylosuccinate synthetase		1442	20	0	82.5	5	P:GO:0044208; F:GO:0000287; F:GO:0004019; F:GO:0005525; C:GO:0005737	P:'de novo' AMP biosynthetic process; F:magnesium ion binding; F:adenylosuccinate synthase activity; F:GTP binding; C:cytoplasm	EC:6.3.4.4	Adenylosuccinate synthase	IPR001114 (SMART); IPR001114 (PFAM); IPR042111 (G3DSA:3.90.170.GENE3D); IPR001114 (TIGRFAM); IPR042110 (G3DSA:1.10.300.GENE3D); IPR042109 (G3DSA:3.40.440.GENE3D); IPR001114 (PANTHER); IPR001114 (HAMAP); IPR001114 (CDD); IPR027417 (SUPERFAMILY)	P:GO:0006164; F:GO:0004019; F:GO:0005525	P:purine nucleotide biosynthetic process; F:adenylosuccinate synthase activity; F:GTP binding
64	DN11688_c0_g2_i1_54165	275	29621	53	12.6667	21.6667	8.66667	71.6333	2.99		TRUE	[INTERPRO, BLASTED, MAPPED, ANNOTATED]	aldo keto reductase family 1 member B4		780	20	3.6609e-97	75.85	1	F:GO:0047834	F:D-threo-aldose 1-dehydrogenase activity	EC:1.1.1.122	D-threo-aldose 1-dehydrogenase	IPR020471 (PRINTS); IPR023210 (PFAM); IPR036812 (G3DSA:3.20.20.GENE3D); PTHR11732:SF482 (PANTHER); PTHR11732 (PANTHER); cd19071 (CDD); IPR036812 (SUPERFAMILY)	F:GO:0016491; F:GO:0047834	F:oxidoreductase activity; F:D-threo-aldose 1-dehydrogenase activity
65	DN9687_c0_g1_i1_33879	578	79584	52.6667	25.3333	31.6667	16	45.6	1.64		TRUE	[INTERPRO, BLASTED, MAPPED, ANNOTATED]	glucose-regulated protein		2160	20	0	92.52	3	F:GO:0005524; F:GO:0016887; C:GO:0005788	F:ATP binding; F:ATP hydrolysis activity; C:endoplasmic reticulum lumen	EC:3	Hydrolases	PR00301 (PRINTS); G3DSA:3.30.420.40 (GENE3D); G3DSA:3.30.420.40 (GENE3D); G3DSA:3.90.640.10 (GENE3D); IPR013126 (PFAM); IPR029047 (G3DSA:2.60.34.GENE3D); IPR029048 (G3DSA:1.20.1270.GENE3D); mobidb-lite (MOBIDB_LITE); PTHR19375:SF380 (PANTHER); IPR013126 (PANTHER); IPR042050 (CDD); IPR043129 (SUPERFAMILY); IPR043129 (SUPERFAMILY); IPR029048 (SUPERFAMILY); IPR029047 (SUPERFAMILY)	F:GO:0005524; F:GO:0016887	F:ATP binding; F:ATP hydrolysis activity
66	DN11380_c0_g2_i1_13463	222	11588	51.3333	19.6667	10.3333	6.66667	69.8333	21.9		TRUE	[INTERPRO, BLASTED, MAPPED, ANNOTATED]	carbonyl reductase 1		312	20	3.32701e-35	81.59	1	F:GO:0016491	F:oxidoreductase activity	EC:1	Oxidoreductases	IPR002347 (PFAM); G3DSA:3.40.50.720 (GENE3D); PTHR43963 (PANTHER); IPR036291 (SUPERFAMILY)	F:GO:0016491	F:oxidoreductase activity
67	DN12662_c0_g1_i1_71915	300.667	31727	51.3333	16	12.3333	9	45.2667	3.03	6	TRUE	[INTERPRO, BLASTED, MAPPED, ANNOTATED]	Glutathione S-transferase	Mu	835	20	2.82662e-78	74.87	3	P:GO:0006749; F:GO:0005515; F:GO:0016740	P:glutathione metabolic process; F:protein binding; F:transferase activity	EC:2	Transferases	IPR004045 (PFAM); IPR004046 (PFAM); G3DSA:1.20.1050.130 (GENE3D); IPR040079 (SFLD); PTHR11571 (PANTHER); PTHR11571:SF240 (PANTHER); IPR010987 (PROSITE_PROFILES); IPR004045 (PROSITE_PROFILES); IPR036249 (SUPERFAMILY); IPR036282 (SUPERFAMILY)	P:GO:0006749; F:GO:0005515	P:glutathione metabolic process; F:protein binding
68	DN10660_c0_g1_i2_45795	497.667	73070	50.3333	19.6667	27.3333	11	51	1.11		TRUE	[INTERPRO, BLASTED, MAPPED, ANNOTATED]	Glucose-6-phosphate isomerase		1947	20	0	87.57	4	P:GO:0006094; P:GO:0006096; F:GO:0004347; C:GO:0016021	P:gluconeogenesis; P:glycolytic process; F:glucose-6-phosphate isomerase activity; C:integral component of membrane	EC:5.3.1.9	Glucose-6-phosphate isomerase	IPR001672 (PRINTS); IPR023096 (G3DSA:1.10.1390.GENE3D); G3DSA:3.40.50.10490 (GENE3D); IPR001672 (PFAM); G3DSA:3.40.50.10490 (GENE3D); IPR001672 (PANTHER); PTHR11469:SF5 (PANTHER); IPR001672 (HAMAP); IPR001672 (PROSITE_PROFILES); IPR035482 (CDD); IPR035476 (CDD); SSF53697 (SUPERFAMILY)	P:GO:0006094; P:GO:0006096; F:GO:0004347	P:gluconeogenesis; P:glycolytic process; F:glucose-6-phosphate isomerase activity
69	DN118_c0_g1_i1_52814	410	21878	50	24	10.3333	7	39.1	5.39	3	TRUE	[INTERPRO, BLASTED, MAPPED, ANNOTATED]	tegumental protein		595	20	5.19686e-61	85.6	2	P:GO:0007017; C:GO:0030286	P:microtubule-based process; C:dynein complex			IPR001372 (SMART); IPR001372 (PFAM); IPR037177 (G3DSA:3.30.740.GENE3D); IPR037177 (SUPERFAMILY)	P:GO:0007017; C:GO:0030286	P:microtubule-based process; C:dynein complex
70	DN12334_c0_g2_i1_39606	181.333	27908	50	7.66667	14.3333	3.33333	55.0333	0.57	2	TRUE	[INTERPRO, BLASTED, MAPPED, ANNOTATED]	Glutathione S-transferase	Mu	713	20	2.10176e-89	73.55	3	P:GO:0006749; F:GO:0004364; F:GO:0005515	P:glutathione metabolic process; F:glutathione transferase activity; F:protein binding	EC:2	Transferases	IPR003081 (PRINTS); IPR004046 (PFAM); IPR004045 (PFAM); G3DSA:3.40.30.10 (GENE3D); G3DSA:1.20.1050.10 (GENE3D); IPR040079 (SFLD); PTHR11571:SF240 (PANTHER); PTHR11571 (PANTHER); IPR004045 (PROSITE_PROFILES); IPR010987 (PROSITE_PROFILES); IPR036282 (SUPERFAMILY); IPR036249 (SUPERFAMILY)	P:GO:0006749; F:GO:0004364; F:GO:0005515	P:glutathione metabolic process; F:glutathione transferase activity; F:protein binding
71	DN11530_c3_g1_i8_62146	408	41687	49.6667	21.3333	23.6667	13.3333	53.4667	2.14		TRUE	[INTERPRO, BLASTED, MAPPED, ANNOTATED]	aldo keto reductase family 1 member B4		1107	20	3.80277e-164	80.15	2	F:GO:0047834; C:GO:0016021	F:D-threo-aldose 1-dehydrogenase activity; C:integral component of membrane	EC:1.1.1.122	D-threo-aldose 1-dehydrogenase	IPR020471 (PRINTS); IPR020471 (PIRSF); IPR036812 (G3DSA:3.20.20.GENE3D); IPR023210 (PFAM); PTHR11732:SF482 (PANTHER); PTHR11732 (PANTHER); cd19071 (CDD); IPR036812 (SUPERFAMILY)	F:GO:0016491; F:GO:0047834	F:oxidoreductase activity; F:D-threo-aldose 1-dehydrogenase activity
72	DN12310_c0_g2_i6_39599	318	31187	49.3333	17.3333	20.3333	9.66667	67.7667	2.37		TRUE	[INTERPRO, BLASTED, MAPPED, ANNOTATED]	aldo keto reductase family 1 member B4		820	20	2.72344e-104	77.52	1	F:GO:0047834	F:D-threo-aldose 1-dehydrogenase activity	EC:1.1.1.122	D-threo-aldose 1-dehydrogenase	IPR020471 (PRINTS); IPR023210 (PFAM); IPR036812 (G3DSA:3.20.20.GENE3D); PTHR11732 (PANTHER); PTHR11732:SF482 (PANTHER); cd19071 (CDD); IPR036812 (SUPERFAMILY)	F:GO:0016491; F:GO:0047834	F:oxidoreductase activity; F:D-threo-aldose 1-dehydrogenase activity
73	DN10704_c0_g1_i4_9857	407.333	105619	49	19	27	11.6667	33.1667	0.79		TRUE	[INTERPRO, BLASTED, MAPPED, ANNOTATED]	lysosomal alpha glucosidase		2797	20	0	74.94	4	P:GO:0005975; F:GO:0004553; F:GO:0030246; C:GO:0016020	P:carbohydrate metabolic process; F:hydrolase activity, hydrolyzing O-glycosyl compounds; F:carbohydrate binding; C:membrane	EC:3.2.1	Glycosylases	IPR000519 (SMART); G3DSA:3.20.20.80 (GENE3D); IPR031727 (PFAM); G3DSA:2.60.40.1760 (GENE3D); IPR000519 (PFAM); IPR013780 (G3DSA:2.60.40.GENE3D); IPR044913 (G3DSA:4.10.110.GENE3D); IPR025887 (PFAM); IPR013780 (G3DSA:2.60.40.GENE3D); IPR000322 (PFAM); PTHR22762:SF63 (PANTHER); PTHR22762 (PANTHER); IPR000519 (PROSITE_PROFILES); IPR000519 (CDD); cd14752 (CDD); cd06602 (CDD); IPR017853 (SUPERFAMILY); …	P:GO:0005975; F:GO:0003824; F:GO:0004553; F:GO:0030246	P:carbohydrate metabolic process; F:catalytic activity; F:hydrolase activity, hydrolyzing O-glycosyl compounds; F:carbohydrate binding
74	DN12470_c0_g1_i10_71477	239.333	31911	49	11	15.6667	5.33333	59.5667	1.44		TRUE	[INTERPRO, BLASTED, MAPPED, ANNOTATED]	Glutathione S-transferase	Mu	819	20	4.95945e-90	74.7	3	P:GO:0006749; F:GO:0005515; F:GO:0016740	P:glutathione metabolic process; F:protein binding; F:transferase activity	EC:2	Transferases	IPR004046 (PFAM); G3DSA:3.40.30.10 (GENE3D); IPR004045 (PFAM); G3DSA:1.20.1050.10 (GENE3D); SFLDG01205 (SFLD); IPR040079 (SFLD); PTHR11571 (PANTHER); PTHR11571:SF222 (PANTHER); IPR010987 (PROSITE_PROFILES); IPR004045 (PROSITE_PROFILES); cd03075 (CDD); IPR036282 (SUPERFAMILY); IPR036249 (SUPERFAMILY)	P:GO:0006749; F:GO:0005515	P:glutathione metabolic process; F:protein binding
75	DN11804_c0_g2_i1_69668	244.667	111991	48.6667	16.6667	36.3333	13.6667	43.1333	1.05		TRUE	[INTERPRO, BLASTED, MAPPED, ANNOTATED]	glycogen phosphorylase		2918	20	0	92.1	5	P:GO:0005977; F:GO:0008184; F:GO:0030170; F:GO:0102250; F:GO:0102499	P:glycogen metabolic process; F:glycogen phosphorylase activity; F:pyridoxal phosphate binding; F:linear malto-oligosaccharide phosphorylase activity; F:SHG alpha-glucan phosphorylase activity	EC:2.4.1.1	Glycogen phosphorylase	IPR000811 (PFAM); G3DSA:3.40.50.2000 (GENE3D); IPR000811 (PIRSF); G3DSA:3.40.50.2000 (GENE3D); IPR011833 (TIGRFAM); PTHR11468:SF13 (PANTHER); IPR000811 (PANTHER); cd04300 (CDD); SSF53756 (SUPERFAMILY)	P:GO:0005975; F:GO:0004645; F:GO:0008184; F:GO:0030170	P:carbohydrate metabolic process; F:1,4-alpha-oligoglucan phosphorylase activity; F:glycogen phosphorylase activity; F:pyridoxal phosphate binding
76	DN10610_c2_g4_i1_33207	129	42114	48.3333	11.6667	16.3333	6	37.1333	1.13		TRUE	[INTERPRO, BLASTED, MAPPED, ANNOTATED]	aldo keto reductase family 1 member B4		1110	20	2.97121e-152	78.53	1	F:GO:0047834	F:D-threo-aldose 1-dehydrogenase activity	EC:1.1.1.122	D-threo-aldose 1-dehydrogenase	IPR020471 (PRINTS); IPR020471 (PIRSF); IPR036812 (G3DSA:3.20.20.GENE3D); IPR023210 (PFAM); PTHR11732 (PANTHER); PTHR11732:SF482 (PANTHER); cd19071 (CDD); IPR036812 (SUPERFAMILY)	F:GO:0016491; F:GO:0047834	F:oxidoreductase activity; F:D-threo-aldose 1-dehydrogenase activity
77	DN10645_c0_g1_i6_33153	586.333	48926	48.3333	23	23.3333	10.3333	61.1333	2.03		TRUE	[INTERPRO, BLASTED, MAPPED, ANNOTATED]	Heat shock cognate protein		1319	20	0	95.65	2	F:GO:0005524; F:GO:0016887	F:ATP binding; F:ATP hydrolysis activity			PR00301 (PRINTS); IPR029048 (G3DSA:1.20.1270.GENE3D); IPR013126 (PFAM); G3DSA:3.90.640.10 (GENE3D); IPR029047 (G3DSA:2.60.34.GENE3D); mobidb-lite (MOBIDB_LITE); PTHR19375:SF210 (PANTHER); IPR013126 (PANTHER); IPR029048 (SUPERFAMILY); IPR029047 (SUPERFAMILY); IPR043129 (SUPERFAMILY)	F:GO:0005524; F:GO:0016887	F:ATP binding; F:ATP hydrolysis activity
78	DN10879_c1_g1_i8_12057	423.667	94025	47.6667	17.6667	30.6667	13.6667	38.7333	0.85		TRUE	[INTERPRO, BLASTED]	von Willebrand factor A domain containing protein		2529	20	0	74.65						IPR013694 (SMART); IPR002035 (SMART); IPR013694 (PFAM); IPR002035 (PFAM); IPR036465 (G3DSA:3.40.50.GENE3D); PTHR45737:SF6 (PANTHER); PTHR45737 (PANTHER); IPR013694 (PROSITE_PROFILES); IPR002035 (PROSITE_PROFILES); IPR036465 (SUPERFAMILY)	no GO terms	no GO terms
79	DN8588_c0_g1_i1_1858	616	72569	47	20	29	13.6667	50.3	1.32		TRUE	[INTERPRO, BLASTED, MAPPED, ANNOTATED]	fumarate hydratase class I		1995	20	0	91.49	4	P:GO:0006091; F:GO:0004333; F:GO:0046872; F:GO:0051539	P:generation of precursor metabolites and energy; F:fumarate hydratase activity; F:metal ion binding; F:4 iron, 4 sulfur cluster binding	EC:4.2.1.2	Fumarate hydratase	IPR004647 (PFAM); IPR004647 (TIGRFAM); IPR011167 (PIRSF); IPR004646 (PFAM); IPR036660 (G3DSA:3.20.130.GENE3D); IPR004646 (TIGRFAM); PTHR30389 (PANTHER); PTHR30389:SF0 (PANTHER); IPR036660 (SUPERFAMILY)	P:GO:0006091; F:GO:0004333; F:GO:0016829; F:GO:0016836	P:generation of precursor metabolites and energy; F:fumarate hydratase activity; F:lyase activity; F:hydro-lyase activity
80	DN12273_c0_g1_i11_43813	249	42572	46.6667	17.3333	20.3333	10.6667	55.9	2.56		TRUE	[INTERPRO, BLASTED, MAPPED, ANNOTATED]	aldo keto reductase family 1 member B4		1105	20	3.48785e-136	79.5	1	F:GO:0047834	F:D-threo-aldose 1-dehydrogenase activity	EC:1.1.1.122	D-threo-aldose 1-dehydrogenase	IPR020471 (PRINTS); IPR036812 (G3DSA:3.20.20.GENE3D); IPR023210 (PFAM); IPR020471 (PIRSF); PTHR11732:SF482 (PANTHER); PTHR11732 (PANTHER); cd19071 (CDD); IPR036812 (SUPERFAMILY)	F:GO:0016491; F:GO:0047834	F:oxidoreductase activity; F:D-threo-aldose 1-dehydrogenase activity
81	DN11380_c0_g1_i1_13460	912.667	22525	46.3333	26	11	7.66667	50.5	9.56	3	TRUE	[INTERPRO, BLASTED, MAPPED, ANNOTATED]	carbonyl reductase 1		604	20	2.59956e-87	81.74	1	F:GO:0016491	F:oxidoreductase activity	EC:1	Oxidoreductases	IPR002347 (PRINTS); G3DSA:3.40.50.720 (GENE3D); IPR002347 (PFAM); PTHR43963 (PANTHER); PTHR43963:SF4 (PANTHER); IPR036291 (SUPERFAMILY)	F:GO:0016491	F:oxidoreductase activity
82	DN10764_c0_g1_i15_10263	262.667	34293	46	14	12.3333	7	35	2.99		TRUE	[INTERPRO, BLASTED, MAPPED, ANNOTATED]	Glutathione S-transferase	Mu	891	20	1.13878e-95	72.18	1	F:GO:0016740	F:transferase activity	EC:2	Transferases	G3DSA:1.20.1050.130 (GENE3D); IPR004046 (PFAM); PTHR11571:SF222 (PANTHER); PTHR11571 (PANTHER); IPR010987 (PROSITE_PROFILES); IPR036282 (SUPERFAMILY)	no GO terms	no GO terms
83	DN11808_c0_g1_i13_55859	374	19972	46	15.3333	7.33333	4	41.9333	7.83	5	TRUE	[INTERPRO, BLASTED, MAPPED, ANNOTATED]	aldo keto reductase family 1 member B4		537	20	6.23149e-61	78.43	1	F:GO:0047834	F:D-threo-aldose 1-dehydrogenase activity	EC:1.1.1.122	D-threo-aldose 1-dehydrogenase	IPR036812 (G3DSA:3.20.20.GENE3D); IPR023210 (PFAM); PTHR11732:SF482 (PANTHER); PTHR11732 (PANTHER); IPR036812 (SUPERFAMILY)	F:GO:0047834	F:D-threo-aldose 1-dehydrogenase activity
84	DN11931_c2_g1_i10_58523	335.667	83320	46	18.6667	31.3333	14.6667	47.4	1.16		TRUE	[INTERPRO, BLASTED, MAPPED]	von Willebrand factor A domain containing protein		2267	20	0	74.48	4	P:GO:0000724; P:GO:0006281; P:GO:0006310; F:GO:0003677	P:double-strand break repair via homologous recombination; P:DNA repair; P:DNA recombination; F:DNA binding			IPR002035 (SMART); IPR013694 (SMART); IPR002035 (PFAM); IPR013694 (PFAM); IPR036465 (G3DSA:3.40.50.GENE3D); PTHR45737:SF6 (PANTHER); PTHR45737 (PANTHER); IPR013694 (PROSITE_PROFILES); IPR002035 (PROSITE_PROFILES); IPR036465 (SUPERFAMILY)	no GO terms	no GO terms
85	DN12034_c1_g1_i3_63678	806.667	21155	45.6667	29	12.6667	8.33333	82.4333	9.51		TRUE	[INTERPRO, BLASTED, MAPPED, ANNOTATED]	non lysosomal glucosylceramidase		558	20	7.45193e-74	66.11	1	F:GO:0004553	F:hydrolase activity, hydrolyzing O-glycosyl compounds			IPR006775 (PFAM); PTHR12654 (PANTHER); PTHR12654:SF0 (PANTHER)	F:GO:0004553	F:hydrolase activity, hydrolyzing O-glycosyl compounds
86	DN11419_c1_g1_i10_19215	594.667	40536	44.3333	22.6667	17.3333	10	50.8667	2.51		TRUE	[INTERPRO, BLASTED, MAPPED, ANNOTATED]	Non-lysosomal glucosylceramidase		1091	20	8.37746e-151	69.2	2	P:GO:0005975; F:GO:0004553	P:carbohydrate metabolic process; F:hydrolase activity, hydrolyzing O-glycosyl compounds	EC:3.2.1	Glycosylases	IPR024462 (PFAM); PTHR12654:SF0 (PANTHER); PTHR12654 (PANTHER)	no GO terms	no GO terms
87	DN12196_c0_g2_i4_41452	543.333	12308	44.3333	24	11.6667	6.33333	80	30.15	4	TRUE	[INTERPRO, BLASTED, MAPPED, ANNOTATED]	Estradiol 17 beta-dehydrogenase		315	20	1.30995e-47	81.82	2	F:GO:0047834; C:GO:0016021	F:D-threo-aldose 1-dehydrogenase activity; C:integral component of membrane	EC:1.1.1.122	D-threo-aldose 1-dehydrogenase	IPR020471 (PRINTS); IPR023210 (PFAM); IPR036812 (G3DSA:3.20.20.GENE3D); PTHR11732:SF482 (PANTHER); PTHR11732 (PANTHER); IPR036812 (SUPERFAMILY)	F:GO:0016491; F:GO:0047834	F:oxidoreductase activity; F:D-threo-aldose 1-dehydrogenase activity
88	DN11247_c1_g1_i4_75101	217.667	147303	44	10.3333	35.6667	8.33333	35.0333	0.27		TRUE	[INTERPRO, BLASTED, MAPPED, ANNOTATED]	ubiquitin modifier activating enzyme 1		3943	20	0	82.59	3	P:GO:0016567; F:GO:0005524; F:GO:0008641	P:protein ubiquitination; F:ATP binding; F:ubiquitin-like modifier activating enzyme activity	EC:6.2	Forming carbon-sulfur bonds	IPR000011 (PRINTS); IPR018965 (SMART); IPR032418 (PFAM); IPR042449 (G3DSA:3.50.50.GENE3D); G3DSA:3.40.50.720 (GENE3D); G3DSA:3.40.50.12550 (GENE3D); IPR019572 (PFAM); IPR038252 (G3DSA:3.10.290.GENE3D); IPR042063 (G3DSA:1.10.10.GENE3D); IPR018075 (TIGRFAM); IPR000594 (PFAM); IPR042302 (G3DSA:2.40.30.GENE3D); IPR018965 (PFAM); IPR000594 (PFAM); IPR032420 (PFAM); PTHR10953:SF195 (PANTHER); PTHR10953…	P:GO:0006464; F:GO:0008641	P:cellular protein modification process; F:ubiquitin-like modifier activating enzyme activity
89	DN12273_c0_g1_i1_43811	242.667	41437	44	16.6667	19	11	43.4333	2.42		TRUE	[INTERPRO, BLASTED, MAPPED, ANNOTATED]	aldo keto reductase family 1 member B4		1081	20	1.51746e-164	79.22	1	F:GO:0047834	F:D-threo-aldose 1-dehydrogenase activity	EC:1.1.1.122	D-threo-aldose 1-dehydrogenase	IPR020471 (PRINTS); IPR023210 (PFAM); IPR036812 (G3DSA:3.20.20.GENE3D); IPR020471 (PIRSF); PTHR11732 (PANTHER); PTHR11732:SF482 (PANTHER); cd19071 (CDD); IPR036812 (SUPERFAMILY)	F:GO:0016491; F:GO:0047834	F:oxidoreductase activity; F:D-threo-aldose 1-dehydrogenase activity
90	DN9975_c0_g1_i9_4448	519.667	51467	43.6667	21.6667	17.6667	10	39.7	2.25		TRUE	[INTERPRO, BLASTED, MAPPED, ANNOTATED]	non lysosomal glucosylceramidase		1380	20	0	67.56	2	P:GO:0005975; F:GO:0004553	P:carbohydrate metabolic process; F:hydrolase activity, hydrolyzing O-glycosyl compounds	EC:3.2.1	Glycosylases	IPR024462 (PFAM); PTHR12654 (PANTHER)	no GO terms	no GO terms
91	DN10705_c0_g1_i1_36128	165	11532	43	14.6667	9.66667	6	62.4	7.06	1	TRUE	[INTERPRO, BLASTED, MAPPED, ANNOTATED]	aldo keto reductase family 1 member B4		305	20	6.22847e-44	83.45	2	F:GO:0047834; C:GO:0016021	F:D-threo-aldose 1-dehydrogenase activity; C:integral component of membrane	EC:1.1.1.122	D-threo-aldose 1-dehydrogenase	IPR036812 (G3DSA:3.20.20.GENE3D); IPR023210 (PFAM); PTHR11732 (PANTHER); PTHR11732:SF482 (PANTHER); IPR036812 (SUPERFAMILY)	F:GO:0047834	F:D-threo-aldose 1-dehydrogenase activity
92	DN12233_c0_g2_i1_43788	521.333	47205	43	21.3333	16.6667	9	42.6333	1.95		TRUE	[INTERPRO, BLASTED, MAPPED]	Non-lysosomal glucosylceramidase		1262	20	2.09837e-173	66.3	2	P:GO:0005975; F:GO:0004553	P:carbohydrate metabolic process; F:hydrolase activity, hydrolyzing O-glycosyl compounds			IPR024462 (PFAM); PTHR12654 (PANTHER)	no GO terms	no GO terms
93	DN6787_c0_g1_i1_11496	764.667	39349	43	25	20	14	60.4667	5.96		TRUE	[INTERPRO, BLASTED]	sj ts4 protein		1083	20	7.54324e-133	76.1						mobidb-lite (MOBIDB_LITE); PTHR14024 (PANTHER); PTHR14024 (PANTHER); PTHR14024:SF49 (PANTHER)	no GO terms	no GO terms
94	DN10357_c0_g1_i5_29610	379.667	65202	42.3333	20.6667	18.3333	9.33333	37.5667	1.68		TRUE	[INTERPRO, BLASTED, MAPPED, ANNOTATED]	Alpha N acetylgalactosaminidase		1721	20	0	74.92	7	P:GO:0005975; P:GO:0006629; F:GO:0004553; F:GO:0016740; C:GO:0005764; C:GO:0005783; C:GO:0016020	P:carbohydrate metabolic process; P:lipid metabolic process; F:hydrolase activity, hydrolyzing O-glycosyl compounds; F:transferase activity; C:lysosome; C:endoplasmic reticulum; C:membrane	EC:2; EC:3.2.1	Transferases; Glycosylases	IPR002241 (PRINTS); IPR002241 (PFAM); IPR035373 (PFAM); IPR013785 (G3DSA:3.20.20.GENE3D); IPR013780 (G3DSA:2.60.40.GENE3D); PTHR11452:SF58 (PANTHER); IPR002241 (PANTHER); IPR002241 (CDD); SSF51011 (SUPERFAMILY); IPR017853 (SUPERFAMILY)	P:GO:0005975; F:GO:0003824; F:GO:0004553	P:carbohydrate metabolic process; F:catalytic activity; F:hydrolase activity, hydrolyzing O-glycosyl compounds
95	DN12817_c5_g1_i4_68885	290.333	38894	42.3333	15.3333	16.6667	7	49.3	2.14		TRUE	[INTERPRO, BLASTED, MAPPED, ANNOTATED]	Non-lysosomal glucosylceramidase		1048	20	1.89831e-133	70.36	2	P:GO:0005975; F:GO:0004553	P:carbohydrate metabolic process; F:hydrolase activity, hydrolyzing O-glycosyl compounds	EC:3.2.1	Glycosylases	IPR024462 (PFAM); mobidb-lite (MOBIDB_LITE); PTHR12654 (PANTHER); PTHR12654:SF0 (PANTHER)	no GO terms	no GO terms
96	DN12338_c1_g4_i3_39471	428	24725	42	14.6667	14.3333	9	62.1333	3.57	1	TRUE	[INTERPRO, BLASTED, MAPPED, ANNOTATED]	aldo keto reductase family 1 member B4		641	20	7.05391e-96	78.33	2	F:GO:0047834; C:GO:0016020	F:D-threo-aldose 1-dehydrogenase activity; C:membrane	EC:1.1.1.122	D-threo-aldose 1-dehydrogenase	IPR020471 (PRINTS); IPR036812 (G3DSA:3.20.20.GENE3D); IPR023210 (PFAM); PTHR11732 (PANTHER); PTHR11732:SF482 (PANTHER); IPR036812 (SUPERFAMILY)	F:GO:0016491; F:GO:0047834	F:oxidoreductase activity; F:D-threo-aldose 1-dehydrogenase activity
97	DN12374_c0_g1_i14_39910	221	27058	42	16	13.3333	10.6667	47.7333	7.08		TRUE	[INTERPRO, BLASTED, MAPPED, ANNOTATED]	carbonyl reductase 1		719	20	3.80031e-74	84.55	1	F:GO:0016491	F:oxidoreductase activity	EC:1	Oxidoreductases	IPR002347 (PRINTS); IPR002347 (PFAM); G3DSA:3.40.50.720 (GENE3D); PTHR43963 (PANTHER); IPR036291 (SUPERFAMILY)	F:GO:0016491	F:oxidoreductase activity
98	DN10270_c0_g1_i1_26816	264	111327	41.6667	15	33.6667	11	38.2667	0.5		TRUE	[INTERPRO, BLASTED, MAPPED, ANNOTATED]	puromycin sensitive aminopeptidase		2945	19	0	68.3	4	P:GO:0006508; F:GO:0004177; F:GO:0008237; F:GO:0008270	P:proteolysis; F:aminopeptidase activity; F:metallopeptidase activity; F:zinc ion binding	EC:3.4.11	Acting on peptide bonds (peptidases)	IPR001930 (PRINTS); IPR024571 (PFAM); IPR027268 (G3DSA:1.10.390.GENE3D); PF17900 (PFAM); IPR042097 (G3DSA:2.60.40.GENE3D); G3DSA:1.25.50.20 (GENE3D); IPR014782 (PFAM); G3DSA:2.60.40.1910 (GENE3D); PTHR11533:SF174 (PANTHER); PTHR11533 (PANTHER); IPR034016 (CDD); SSF55486 (SUPERFAMILY); IPR042097 (SUPERFAMILY)	P:GO:0006508; F:GO:0008237; F:GO:0008270	P:proteolysis; F:metallopeptidase activity; F:zinc ion binding
99	DN10593_c0_g1_i11_28936	529	44436	41.6667	20	21.3333	11.3333	57.1	3.85		TRUE	[INTERPRO, BLASTED, MAPPED, ANNOTATED]	putative zinc binding dehydrogenase		1214	20	0	75.62	2	F:GO:0016491; F:GO:0046872	F:oxidoreductase activity; F:metal ion binding	EC:1	Oxidoreductases	IPR020843 (SMART); IPR013154 (PFAM); IPR013149 (PFAM); G3DSA:3.40.50.720 (GENE3D); G3DSA:3.90.180.10 (GENE3D); PTHR43981 (PANTHER); PTHR43981:SF2 (PANTHER); cd08290 (CDD); IPR036291 (SUPERFAMILY); IPR011032 (SUPERFAMILY)	F:GO:0016491	F:oxidoreductase activity
100	DN10838_c0_g3_i1_12137	236.333	37233	41.3333	14.3333	15.3333	7.66667	48.2333	2.3		TRUE	[INTERPRO, BLASTED, MAPPED, ANNOTATED]	S-formylglutathione hydrolase		976	20	2.01347e-145	74.24	6	P:GO:0006508; P:GO:0046294; F:GO:0008233; F:GO:0018738; F:GO:0052689; C:GO:0005737	P:proteolysis; P:formaldehyde catabolic process; F:peptidase activity; F:S-formylglutathione hydrolase activity; F:carboxylic ester hydrolase activity; C:cytoplasm	EC:3.1.2.12; EC:3.4; EC:3.1.1.1	S-formylglutathione hydrolase; Acting on peptide bonds (peptidases); Carboxylesterase	IPR029058 (G3DSA:3.40.50.GENE3D); IPR014186 (TIGRFAM); IPR000801 (PFAM); IPR014186 (PANTHER); IPR029058 (SUPERFAMILY)	P:GO:0046294; F:GO:0018738	P:formaldehyde catabolic process; F:S-formylglutathione hydrolase activity
101	DN10965_c0_g1_i6_14413	1079	30139	41	26	10.3333	7.33333	39.7667	7.09		TRUE	[INTERPRO, BLASTED, MAPPED, ANNOTATED]	Non-lysosomal glucosylceramidase		778	20	4.08385e-118	67.6	1	F:GO:0004553	F:hydrolase activity, hydrolyzing O-glycosyl compounds			IPR006775 (PFAM); PTHR12654 (PANTHER); PTHR12654:SF0 (PANTHER)	F:GO:0004553	F:hydrolase activity, hydrolyzing O-glycosyl compounds
102	DN12196_c0_g1_i5_41450	170.333	23133	41	8.33333	17	8	70.7	1.96		TRUE	[INTERPRO, BLASTED, MAPPED, ANNOTATED]	aldo keto reductase family 1 member B4		598	20	1.50473e-97	80.27	1	F:GO:0047834	F:D-threo-aldose 1-dehydrogenase activity	EC:1.1.1.122	D-threo-aldose 1-dehydrogenase	IPR020471 (PRINTS); IPR023210 (PFAM); IPR036812 (G3DSA:3.20.20.GENE3D); PTHR11732 (PANTHER); cd19071 (CDD); IPR036812 (SUPERFAMILY)	F:GO:0016491; F:GO:0047834	F:oxidoreductase activity; F:D-threo-aldose 1-dehydrogenase activity
103	DN12581_c0_g2_i1_73131	424.667	85224	41	16	23.3333	10.3333	34.8	0.76		TRUE	[INTERPRO, BLASTED, MAPPED, ANNOTATED]	Heat shock 70 kDa protein 4		2318	20	0	93.95	4	P:GO:0006457; F:GO:0005524; F:GO:0016887; F:GO:0051082	P:protein folding; F:ATP binding; F:ATP hydrolysis activity; F:unfolded protein binding			PR00301 (PRINTS); G3DSA:3.30.420.40 (GENE3D); G3DSA:3.30.420.40 (GENE3D); IPR029048 (G3DSA:1.20.1270.GENE3D); IPR029047 (G3DSA:2.60.34.GENE3D); G3DSA:3.30.30.30 (GENE3D); G3DSA:3.90.640.10 (GENE3D); IPR013126 (PFAM); mobidb-lite (MOBIDB_LITE); PTHR19375:SF210 (PANTHER); IPR013126 (PANTHER); cd10233 (CDD); IPR029047 (SUPERFAMILY); IPR043129 (SUPERFAMILY); IPR043129 (SUPERFAMILY); IPR029048 (SUPERF…	F:GO:0005524; F:GO:0016887	F:ATP binding; F:ATP hydrolysis activity
104	DN10752_c0_g1_i4_35883	333	14409	40.3333	18.3333	10	5.66667	74.3	44.31		TRUE	[INTERPRO, BLASTED, MAPPED, ANNOTATED]	carbonyl reductase 1		394	20	6.01971e-51	81.04	1	F:GO:0016491	F:oxidoreductase activity	EC:1	Oxidoreductases	G3DSA:3.40.50.720 (GENE3D); PTHR43963:SF4 (PANTHER); PTHR43963 (PANTHER)	no GO terms	no GO terms
105	DN10792_c0_g1_i2_22319	245.333	244126	40.3333	7.33333	34	6.33333	21.3	0.13		TRUE	[INTERPRO, BLASTED, MAPPED, ANNOTATED]	ankyrin 23:unc44		6696	20	0	77.59	4	P:GO:0007165; F:GO:0005515; C:GO:0005856; C:GO:0016020	P:signal transduction; F:protein binding; C:cytoskeleton; C:membrane			IPR002110 (PRINTS); IPR002110 (SMART); IPR000906 (SMART); IPR000906 (PFAM); IPR020683 (PFAM); G3DSA:2.60.220.30 (GENE3D); G3DSA:2.60.40.2660 (GENE3D); IPR040745 (PFAM); G3DSA:2.60.220.30 (GENE3D); IPR036770 (G3DSA:1.25.40.GENE3D); IPR000488 (PFAM); IPR011029 (G3DSA:1.10.533.GENE3D); IPR036770 (G3DSA:1.25.40.GENE3D); IPR036770 (G3DSA:1.25.40.GENE3D); IPR036770 (G3DSA:1.25.40.GENE3D); IPR002110 (PF…	P:GO:0007165; F:GO:0005515	P:signal transduction; F:protein binding
106	DN10361_c0_g1_i1_17166	384.667	95646	40	16	28.3333	12	43.0333	0.71		TRUE	[INTERPRO, BLASTED, MAPPED, ANNOTATED]	transitional endoplasmic reticulum atpase		2588	20	0	94.34	3	P:GO:0051301; F:GO:0005524; F:GO:0016887	P:cell division; F:ATP binding; F:ATP hydrolysis activity	EC:3	Hydrolases	IPR004201 (SMART); IPR003338 (SMART); IPR003593 (SMART); IPR027417 (G3DSA:3.40.50.GENE3D); IPR015415 (PFAM); IPR027417 (G3DSA:3.40.50.GENE3D); G3DSA:1.10.8.60 (GENE3D); G3DSA:2.40.40.20 (GENE3D); IPR041569 (PFAM); G3DSA:3.10.330.10 (GENE3D); IPR003338 (PFAM); IPR005938 (TIGRFAM); G3DSA:6.10.20.150 (GENE3D); IPR004201 (PFAM); IPR003959 (PFAM); mobidb-lite (MOBIDB_LITE); mobidb-lite (MOBIDB_LITE); …	F:GO:0005524; F:GO:0016787; F:GO:0016887	F:ATP binding; F:hydrolase activity; F:ATP hydrolysis activity
107	DN11022_c1_g3_i6_16354	315.333	41639	40	14.6667	19.3333	10	47.5667	1.92		TRUE	[INTERPRO, BLASTED, MAPPED, ANNOTATED]	aldo keto reductase family 1 member B4		1104	20	1.36293e-136	73.73	1	F:GO:0047834	F:D-threo-aldose 1-dehydrogenase activity	EC:1	Oxidoreductases	IPR020471 (PRINTS); IPR023210 (PFAM); IPR020471 (PIRSF); IPR036812 (G3DSA:3.20.20.GENE3D); PTHR11732:SF482 (PANTHER); PTHR11732 (PANTHER); IPR036812 (SUPERFAMILY)	F:GO:0016491; F:GO:0047834	F:oxidoreductase activity; F:D-threo-aldose 1-dehydrogenase activity
108	DN2084_c0_g1_i1_26571	372.333	73868	39.3333	18.3333	26	14	41.8667	1.97		TRUE	[INTERPRO, BLASTED, MAPPED, ANNOTATED]	Basement membrane-specific heparan sulfate proteoglycan core protein		2016	20	0	60.94	2	P:GO:0009987; C:GO:0016021	P:cellular process; C:integral component of membrane			mobidb-lite (MOBIDB_LITE); IPR007110 (PROSITE_PROFILES); IPR007110 (PROSITE_PROFILES)	no GO terms	no GO terms
109	DN10705_c0_g1_i2_36129	181	13222	39	13	11	5.66667	60.7333	6.94		TRUE	[INTERPRO, BLASTED, MAPPED, ANNOTATED]	aldo keto reductase family 1 member B4		356	20	9.00732e-53	83.94	2	F:GO:0047834; C:GO:0016021	F:D-threo-aldose 1-dehydrogenase activity; C:integral component of membrane	EC:1.1.1.122	D-threo-aldose 1-dehydrogenase	IPR036812 (G3DSA:3.20.20.GENE3D); IPR023210 (PFAM); IPR020471 (PANTHER); PTHR43827:SF3 (PANTHER); IPR036812 (SUPERFAMILY)	F:GO:0016491; F:GO:0047834	F:oxidoreductase activity; F:D-threo-aldose 1-dehydrogenase activity
110	DN10777_c0_g1_i1_9813	192.667	40276	39	12.3333	20	7	49.3333	1.38		TRUE	[INTERPRO, BLASTED, MAPPED, ANNOTATED]	aldo keto reductase family 1 member B4		1068	20	1.73129e-153	76.26	1	F:GO:0047834	F:D-threo-aldose 1-dehydrogenase activity	EC:1.1.1.122	D-threo-aldose 1-dehydrogenase	IPR020471 (PRINTS); IPR023210 (PFAM); IPR036812 (G3DSA:3.20.20.GENE3D); IPR020471 (PIRSF); PTHR11732 (PANTHER); PTHR11732:SF482 (PANTHER); cd19071 (CDD); IPR036812 (SUPERFAMILY)	F:GO:0016491; F:GO:0047834	F:oxidoreductase activity; F:D-threo-aldose 1-dehydrogenase activity
111	DN11742_c2_g2_i7_61421	244	35201	39	13.6667	14.3333	9.33333	49.4667	1.95	3	TRUE	[INTERPRO, BLASTED, MAPPED, ANNOTATED]	aldo keto reductase family 1 member B4		928	20	1.16326e-127	80.41	1	F:GO:0047834	F:D-threo-aldose 1-dehydrogenase activity	EC:1.1.1.122	D-threo-aldose 1-dehydrogenase	IPR020471 (PRINTS); IPR036812 (G3DSA:3.20.20.GENE3D); IPR023210 (PFAM); IPR020471 (PIRSF); PTHR11732:SF482 (PANTHER); PTHR11732 (PANTHER); cd19071 (CDD); IPR036812 (SUPERFAMILY)	F:GO:0016491; F:GO:0047834	F:oxidoreductase activity; F:D-threo-aldose 1-dehydrogenase activity
112	DN11977_c0_g1_i2_72857	587	76067	39	23.6667	23.6667	14	39.5	1.76		TRUE	[INTERPRO, BLASTED, MAPPED, ANNOTATED]	H17g protein tegumental antigen		1955	20	0	87.15	4	F:GO:0003779; C:GO:0005737; C:GO:0005856; C:GO:0005886	F:actin binding; C:cytoplasm; C:cytoskeleton; C:plasma membrane			IPR000798 (PRINTS); IPR019749 (PRINTS); IPR019749 (SMART); IPR018980 (SMART); G3DSA:1.20.5.450 (GENE3D); IPR019748 (PFAM); G3DSA:3.10.20.90 (GENE3D); IPR014352 (G3DSA:1.20.80.GENE3D); IPR011993 (G3DSA:2.30.29.GENE3D); IPR008954 (G3DSA:6.10.360.GENE3D); IPR011174 (PIRSF); IPR011259 (PFAM); IPR018980 (PFAM); IPR018979 (PFAM); mobidb-lite (MOBIDB_LITE); mobidb-lite (MOBIDB_LITE); PTHR23281 (PANTHER)…	F:GO:0003779; F:GO:0008092; C:GO:0005856	F:actin binding; F:cytoskeletal protein binding; C:cytoskeleton
113	DN12307_c2_g1_i3_39943	265.333	36254	38.6667	12.6667	11	5.33333	34.7	1.85		TRUE	[INTERPRO, BLASTED, MAPPED, ANNOTATED]	aldo keto reductase family 1 member B4		948	20	5.64946e-144	79.48	1	F:GO:0047834	F:D-threo-aldose 1-dehydrogenase activity	EC:1.1.1.122	D-threo-aldose 1-dehydrogenase	IPR020471 (PRINTS); IPR020471 (PIRSF); IPR036812 (G3DSA:3.20.20.GENE3D); IPR023210 (PFAM); PTHR11732:SF482 (PANTHER); PTHR11732 (PANTHER); cd19071 (CDD); IPR036812 (SUPERFAMILY)	F:GO:0016491; F:GO:0047834	F:oxidoreductase activity; F:D-threo-aldose 1-dehydrogenase activity
114	DN12789_c0_g1_i5_70580	180.667	214299	38.6667	9	35.6667	8.33333	23.2667	0.15		TRUE	[INTERPRO, BLASTED, MAPPED, ANNOTATED]	alpha 2 macroglobulin		5841	20	0	60.99	5	P:GO:0007154; P:GO:0010466; F:GO:0004866; C:GO:0005615; C:GO:0016020	P:cell communication; P:negative regulation of peptidase activity; F:endopeptidase inhibitor activity; C:extracellular space; C:membrane			IPR009048 (SMART); IPR000742 (SMART); IPR001774 (SMART); IPR001599 (SMART); IPR011626 (PFAM); IPR013783 (G3DSA:2.60.40.GENE3D); G3DSA:2.20.130.20 (GENE3D); IPR041555 (PFAM); G3DSA:2.10.25.140 (GENE3D); G3DSA:1.50.10.20 (GENE3D); IPR036595 (G3DSA:2.60.40.GENE3D); G3DSA:2.60.120.1540 (GENE3D); IPR001599 (PFAM); G3DSA:2.10.25.10 (GENE3D); IPR001774 (PFAM); G3DSA:2.60.40.1930 (GENE3D); G3DSA:2.60.40.…	P:GO:0007154; F:GO:0004866; C:GO:0005576; C:GO:0005615; C:GO:0016020	P:cell communication; F:endopeptidase inhibitor activity; C:extracellular region; C:extracellular space; C:membrane
115	DN11129_c1_g6_i1_23892	278.333	28013	38.3333	13.6667	17.3333	7	62.7333	3.32	1	TRUE	[INTERPRO, BLASTED, MAPPED, ANNOTATED]	aldo keto reductase family 1 member B4		743	20	1.18427e-87	74.75	1	F:GO:0047834	F:D-threo-aldose 1-dehydrogenase activity	EC:1	Oxidoreductases	IPR020471 (PRINTS); IPR023210 (PFAM); IPR036812 (G3DSA:3.20.20.GENE3D); PTHR11732 (PANTHER); PTHR11732:SF482 (PANTHER); cd19071 (CDD); IPR036812 (SUPERFAMILY)	F:GO:0016491; F:GO:0047834	F:oxidoreductase activity; F:D-threo-aldose 1-dehydrogenase activity
116	DN11460_c1_g2_i9_56745	455.667	36487	38.3333	23	14.6667	11.6667	49.2	3.77	1	TRUE	[INTERPRO, BLASTED, MAPPED]	Non-lysosomal glucosylceramidase		976	20	4.62023e-149	63.53	2	P:GO:0005975; F:GO:0004553	P:carbohydrate metabolic process; F:hydrolase activity, hydrolyzing O-glycosyl compounds			IPR024462 (PFAM); mobidb-lite (MOBIDB_LITE); PTHR12654 (PANTHER)	no GO terms	no GO terms
117	DN10464_c0_g1_i9_34496	606.333	24717	38	18	12.3333	7.33333	69.3	4.19		TRUE	[INTERPRO, BLASTED, MAPPED, ANNOTATED]	Non-lysosomal glucosylceramidase		648	20	1.03698e-100	69.1	1	F:GO:0004553	F:hydrolase activity, hydrolyzing O-glycosyl compounds			IPR006775 (PFAM); IPR024462 (PFAM); PTHR12654 (PANTHER); PTHR12654:SF0 (PANTHER)	F:GO:0004553	F:hydrolase activity, hydrolyzing O-glycosyl compounds
118	DN10373_c1_g1_i11_3785	281.667	24573	37.6667	13	12.6667	6.33333	60.4333	3.08		TRUE	[INTERPRO, BLASTED, MAPPED, ANNOTATED]	Glutathione S-transferase	Mu	625	20	5.44112e-81	74.24	3	P:GO:0006749; F:GO:0005515; F:GO:0016740	P:glutathione metabolic process; F:protein binding; F:transferase activity	EC:2	Transferases	G3DSA:1.20.1050.10 (GENE3D); G3DSA:3.40.30.10 (GENE3D); IPR004046 (PFAM); IPR004045 (PFAM); SFLDG00363 (SFLD); SFLDG01205 (SFLD); PTHR11571:SF222 (PANTHER); PTHR11571 (PANTHER); IPR004045 (PROSITE_PROFILES); IPR010987 (PROSITE_PROFILES); cd03075 (CDD); IPR036282 (SUPERFAMILY); IPR036249 (SUPERFAMILY)	P:GO:0006749; F:GO:0005515	P:glutathione metabolic process; F:protein binding
119	DN12260_c6_g1_i1_43756	339.333	111113	37.6667	15.3333	28.6667	12.3333	31.5	0.79		TRUE	[INTERPRO, BLASTED, MAPPED, ANNOTATED]	6 phosphofructokinase		3010	20	0	87.23	6	P:GO:0006002; P:GO:0061615; F:GO:0003872; F:GO:0005524; F:GO:0046872; C:GO:0005737	P:fructose 6-phosphate metabolic process; P:glycolytic process through fructose-6-phosphate; F:6-phosphofructokinase activity; F:ATP binding; F:metal ion binding; C:cytoplasm	EC:2.7.1.11	6-phosphofructokinase	IPR022953 (PRINTS); IPR000023 (PFAM); G3DSA:3.40.50.450 (GENE3D); IPR009161 (PIRSF); IPR009161 (TIGRFAM); G3DSA:3.40.50.450 (GENE3D); IPR035966 (G3DSA:3.40.50.GENE3D); IPR035966 (G3DSA:3.40.50.GENE3D); PTHR13697 (PANTHER); IPR009161 (HAMAP); IPR035966 (SUPERFAMILY); IPR035966 (SUPERFAMILY)	P:GO:0006002; P:GO:0006096; F:GO:0003872; F:GO:0005524; C:GO:0005737	P:fructose 6-phosphate metabolic process; P:glycolytic process; F:6-phosphofructokinase activity; F:ATP binding; C:cytoplasm
120	DN10666_c0_g1_i4_33078	619.667	14393	37.3333	16.6667	8.66667	3.66667	65.9	18.42		TRUE	[INTERPRO, BLASTED, MAPPED, ANNOTATED]	aldo keto reductase family 1 member B4		387	20	2.49027e-44	75.7	2	F:GO:0047834; C:GO:0016020	F:D-threo-aldose 1-dehydrogenase activity; C:membrane	EC:1.1.1.122	D-threo-aldose 1-dehydrogenase	IPR020471 (PRINTS); IPR036812 (G3DSA:3.20.20.GENE3D); IPR023210 (PFAM); PTHR11732:SF399 (PANTHER); PTHR11732 (PANTHER); IPR036812 (SUPERFAMILY)	F:GO:0016491; F:GO:0047834	F:oxidoreductase activity; F:D-threo-aldose 1-dehydrogenase activity
121	DN10464_c0_g1_i2_34495	552.333	28114	37	16.6667	13.3333	8	64.6	3.29	1	TRUE	[INTERPRO, BLASTED, MAPPED, ANNOTATED]	Non-lysosomal glucosylceramidase		736	20	9.14197e-111	69.48	1	F:GO:0004553	F:hydrolase activity, hydrolyzing O-glycosyl compounds			IPR006775 (PFAM); PTHR12654:SF0 (PANTHER); PTHR12654 (PANTHER)	F:GO:0004553	F:hydrolase activity, hydrolyzing O-glycosyl compounds
122	DN10695_c0_g1_i1_32894	276	41191	37	11.6667	15	7.33333	37.1667	1.34		TRUE	[INTERPRO, BLASTED, MAPPED, ANNOTATED]	aldo keto reductase family 1 member B4		1079	20	2.32321e-142	76.14	2	F:GO:0047834; C:GO:0016020	F:D-threo-aldose 1-dehydrogenase activity; C:membrane	EC:1	Oxidoreductases	IPR020471 (PRINTS); IPR020471 (PIRSF); IPR023210 (PFAM); IPR036812 (G3DSA:3.20.20.GENE3D); PTHR11732:SF482 (PANTHER); PTHR11732 (PANTHER); cd19071 (CDD); IPR036812 (SUPERFAMILY)	F:GO:0016491; F:GO:0047834	F:oxidoreductase activity; F:D-threo-aldose 1-dehydrogenase activity
123	DN11460_c1_g2_i4_56742	425.333	32887	37	19.3333	18.3333	12.3333	68	3.67		TRUE	[INTERPRO, BLASTED, MAPPED]	Non-lysosomal glucosylceramidase		875	20	4.62294e-121	62.79	2	P:GO:0005975; F:GO:0004553	P:carbohydrate metabolic process; F:hydrolase activity, hydrolyzing O-glycosyl compounds			IPR024462 (PFAM); PTHR12654 (PANTHER)	no GO terms	no GO terms
124	DN10569_c1_g6_i1_3482	270.667	41550	36.3333	13.6667	19.3333	9	49.6	1.71		TRUE	[INTERPRO, BLASTED, MAPPED, ANNOTATED]	aldo keto reductase family 1 member B4		1097	20	0	82.13	2	F:GO:0047834; C:GO:0016021	F:D-threo-aldose 1-dehydrogenase activity; C:integral component of membrane	EC:1.1.1.122	D-threo-aldose 1-dehydrogenase	IPR020471 (PRINTS); IPR023210 (PFAM); IPR036812 (G3DSA:3.20.20.GENE3D); IPR020471 (PIRSF); PTHR11732 (PANTHER); PTHR11732:SF482 (PANTHER); cd19071 (CDD); IPR036812 (SUPERFAMILY)	F:GO:0016491; F:GO:0047834	F:oxidoreductase activity; F:D-threo-aldose 1-dehydrogenase activity
125	DN12755_c5_g1_i7_70853	376	14660	35.6667	16.6667	12.6667	8	68.9	11.26	3	TRUE	[INTERPRO, BLASTED, MAPPED, ANNOTATED]	aldo keto reductase family 1 member B4		381	20	2.80805e-63	84.11	1	F:GO:0047834	F:D-threo-aldose 1-dehydrogenase activity	EC:1.1.1.122	D-threo-aldose 1-dehydrogenase	IPR020471 (PRINTS); IPR036812 (G3DSA:3.20.20.GENE3D); IPR023210 (PFAM); PTHR11732 (PANTHER); PTHR11732:SF482 (PANTHER); IPR036812 (SUPERFAMILY)	F:GO:0016491; F:GO:0047834	F:oxidoreductase activity; F:D-threo-aldose 1-dehydrogenase activity
126	DN9107_c0_g1_i1_32351	439.667	74753	35.6667	14.3333	25.3333	9	42	0.83		TRUE	[INTERPRO, BLASTED, MAPPED, ANNOTATED]	transketolase		2047	20	0	86.31	2	F:GO:0004802; F:GO:0046872	F:transketolase activity; F:metal ion binding	EC:2.2.1.1	Transketolase	IPR005475 (SMART); IPR033248 (PFAM); G3DSA:3.40.50.970 (GENE3D); IPR005475 (PFAM); IPR005474 (PFAM); G3DSA:3.40.50.970 (GENE3D); IPR009014 (G3DSA:3.40.50.GENE3D); PTHR43195 (PANTHER); IPR005474 (CDD); cd07033 (CDD); IPR029061 (SUPERFAMILY); IPR029061 (SUPERFAMILY); IPR009014 (SUPERFAMILY)	F:GO:0003824	F:catalytic activity
127	DN11419_c2_g2_i1_19216	574	28423	35.3333	18.3333	12.3333	8.33333	67.4333	4.27	6	TRUE	[INTERPRO, BLASTED, MAPPED, ANNOTATED]	Non-lysosomal glucosylceramidase		748	20	1.95387e-114	68.78	1	F:GO:0004553	F:hydrolase activity, hydrolyzing O-glycosyl compounds			IPR006775 (PFAM); PTHR12654 (PANTHER); PTHR12654:SF0 (PANTHER)	F:GO:0004553	F:hydrolase activity, hydrolyzing O-glycosyl compounds
128	DN12360_c3_g2_i1_39692	364.667	45864	35	15	17.3333	9.33333	45.7333	1.84	6	TRUE	[INTERPRO, BLASTED, MAPPED, ANNOTATED]	aldo keto reductase family 1 member B4		1216	20	8.89038e-148	77.58	2	F:GO:0047834; C:GO:0016020	F:D-threo-aldose 1-dehydrogenase activity; C:membrane	EC:1.1.1.122	D-threo-aldose 1-dehydrogenase	IPR020471 (PRINTS); IPR023210 (PFAM); IPR020471 (PIRSF); IPR036812 (G3DSA:3.20.20.GENE3D); PTHR11732 (PANTHER); PTHR11732:SF482 (PANTHER); cd19071 (CDD); IPR036812 (SUPERFAMILY)	F:GO:0016491; F:GO:0047834	F:oxidoreductase activity; F:D-threo-aldose 1-dehydrogenase activity
129	DN12676_c0_g1_i9_72045	278.333	48114	35	17	17.6667	11.6667	47.2667	1.53		TRUE	[INTERPRO, BLASTED, MAPPED, ANNOTATED]	Annexin A6		1278	20	0	76.17	5	P:GO:0006281; F:GO:0000166; F:GO:0003824; F:GO:0005509; F:GO:0005544	P:DNA repair; F:nucleotide binding; F:catalytic activity; F:calcium ion binding; F:calcium-dependent phospholipid binding			IPR001464 (PRINTS); IPR018502 (SMART); IPR037104 (G3DSA:1.10.220.GENE3D); IPR037104 (G3DSA:1.10.220.GENE3D); IPR018502 (PFAM); IPR037104 (G3DSA:1.10.220.GENE3D); PTHR10502 (PANTHER); IPR018502 (PROSITE_PROFILES); IPR018502 (PROSITE_PROFILES); IPR018502 (PROSITE_PROFILES); IPR037104 (SUPERFAMILY)	F:GO:0005509; F:GO:0005544	F:calcium ion binding; F:calcium-dependent phospholipid binding
130	DN10422_c0_g1_i1_8585	265.333	163731	34.6667	11.6667	29	9.33333	25.8	0.32		TRUE	[INTERPRO, BLASTED, MAPPED, ANNOTATED]	Calcium-transporting ATPase sarcoplasmic/endoplasmic reticulum type		4398	20	0	92.34	5	P:GO:0070588; F:GO:0005388; F:GO:0005524; C:GO:0016021; C:GO:0033017	P:calcium ion transmembrane transport; F:P-type calcium transporter activity; F:ATP binding; C:integral component of membrane; C:sarcoplasmic reticulum membrane	EC:7.2.2.10	P-type Ca(2+) transporter	PR00119 (PRINTS); IPR004014 (SMART); PF13246 (PFAM); G3DSA:1.20.1110.10 (GENE3D); IPR023214 (G3DSA:3.40.50.GENE3D); IPR023299 (G3DSA:3.40.1110.GENE3D); IPR006068 (PFAM); PF08282 (PFAM); G3DSA:2.70.150.10 (GENE3D); IPR005782 (TIGRFAM); PF00122 (PFAM); IPR004014 (PFAM); IPR001757 (TIGRFAM); IPR044492 (SFLD); SFLDG00002 (SFLD); PTHR42861 (PANTHER); PTHR42861:SF18 (PANTHER); cd02083 (CDD); IPR023299 …	P:GO:0006816; F:GO:0000166; F:GO:0005215; F:GO:0005388; F:GO:0005524; F:GO:0140603; C:GO:0016021	P:calcium ion transport; F:nucleotide binding; F:transporter activity; F:P-type calcium transporter activity; F:ATP binding; F:obsolete ATP hydrolysis activity; C:integral component of membrane
131	DN10410_c1_g1_i1_8676	386.333	20870	34.3333	16	13	9	59.5333	9.89		TRUE	[INTERPRO, BLASTED, MAPPED, ANNOTATED]	aldo keto reductase family 1 member B4		551	20	4.79624e-79	79.49	2	F:GO:0047834; C:GO:0016021	F:D-threo-aldose 1-dehydrogenase activity; C:integral component of membrane	EC:1.1.1.122	D-threo-aldose 1-dehydrogenase	IPR020471 (PRINTS); IPR023210 (PFAM); IPR036812 (G3DSA:3.20.20.GENE3D); PTHR11732 (PANTHER); PTHR11732:SF482 (PANTHER); IPR036812 (SUPERFAMILY)	F:GO:0016491; F:GO:0047834	F:oxidoreductase activity; F:D-threo-aldose 1-dehydrogenase activity
132	DN12611_c1_g1_i7_71798	337.333	34694	34.3333	14.3333	13	6.66667	48.4333	1.07		TRUE	[INTERPRO, BLASTED, MAPPED, ANNOTATED]	Non-lysosomal glucosylceramidase		927	20	1.19738e-152	70.37	2	P:GO:0005975; F:GO:0004553	P:carbohydrate metabolic process; F:hydrolase activity, hydrolyzing O-glycosyl compounds	EC:3.2.1	Glycosylases	IPR024462 (PFAM); PTHR12654 (PANTHER); PS51257 (PROSITE_PROFILES)	no GO terms	no GO terms
133	DN10678_c0_g1_i2_20182	525	52954	34	18	11.3333	6	29.3333	1.63		TRUE	[INTERPRO, BLASTED, MAPPED, ANNOTATED]	Alpha N acetylgalactosaminidase		1400	20	0	75.76	7	P:GO:0005975; P:GO:0006629; F:GO:0004553; F:GO:0016740; C:GO:0005764; C:GO:0005783; C:GO:0016020	P:carbohydrate metabolic process; P:lipid metabolic process; F:hydrolase activity, hydrolyzing O-glycosyl compounds; F:transferase activity; C:lysosome; C:endoplasmic reticulum; C:membrane	EC:2; EC:3.2.1	Transferases; Glycosylases	IPR002241 (PRINTS); IPR002241 (PFAM); IPR013785 (G3DSA:3.20.20.GENE3D); IPR002241 (PANTHER); PTHR11452:SF58 (PANTHER); IPR002241 (CDD); IPR017853 (SUPERFAMILY)	P:GO:0005975; F:GO:0003824; F:GO:0004553	P:carbohydrate metabolic process; F:catalytic activity; F:hydrolase activity, hydrolyzing O-glycosyl compounds
134	DN11170_c0_g1_i9_24064	459	94712	34	15.6667	24	10	32.2	0.67		TRUE	[INTERPRO, BLASTED, MAPPED, ANNOTATED]	beta D xylosidase 2		2562	20	0	73.62	2	P:GO:0045493; F:GO:0009044	P:xylan catabolic process; F:xylan 1,4-beta-xylosidase activity	EC:3.2.1.37	Xylan 1,4-beta-xylosidase	IPR001764 (PRINTS); IPR026891 (SMART); IPR013783 (G3DSA:2.60.40.GENE3D); IPR002772 (PFAM); IPR001764 (PFAM); IPR036881 (G3DSA:3.40.50.GENE3D); IPR026891 (PFAM); IPR036962 (G3DSA:3.20.20.GENE3D); IPR044993 (PANTHER); PTHR42721:SF32 (PANTHER); IPR017853 (SUPERFAMILY); IPR036881 (SUPERFAMILY)	P:GO:0005975; P:GO:0045493; F:GO:0004553; F:GO:0009044	P:carbohydrate metabolic process; P:xylan catabolic process; F:hydrolase activity, hydrolyzing O-glycosyl compounds; F:xylan 1,4-beta-xylosidase activity
135	DN11673_c0_g1_i1_42908	454	50683	33.6667	19.6667	19	10.6667	54.1333	2.31		TRUE	[INTERPRO, BLASTED, MAPPED, ANNOTATED]	pyruvate dehydrogenase E1 component subunit		1357	20	0	84.77	8	P:GO:0006086; P:GO:0051603; F:GO:0004298; F:GO:0004739; C:GO:0005737; C:GO:0005839; C:GO:0016021; C:GO:0043231	P:acetyl-CoA biosynthetic process from pyruvate; P:proteolysis involved in cellular protein catabolic process; F:threonine-type endopeptidase activity; F:pyruvate dehydrogenase (acetyl-transferring) activity; C:cytoplasm; C:proteasome core complex; C:integral component of membrane; C:intracellular membrane-bounded organelle	EC:3.4.25; EC:1.2.4.1	Acting on peptide bonds (peptidases); Pyruvate dehydrogenase (acetyl-transferring)	IPR017597 (TIGRFAM); G3DSA:3.40.50.970 (GENE3D); IPR001017 (PFAM); PTHR11516 (PANTHER); PTHR11516:SF55 (PANTHER); cd02000 (CDD); IPR029061 (SUPERFAMILY)	P:GO:0006086; F:GO:0004739; F:GO:0016624; C:GO:0043231	P:acetyl-CoA biosynthetic process from pyruvate; F:pyruvate dehydrogenase (acetyl-transferring) activity; F:oxidoreductase activity, acting on the aldehyde or oxo group of donors, disulfide as acceptor; C:intracellular membrane-bounded organelle
136	DN10053_c1_g1_i2_15413	411.667	58727	33.3333	13.6667	17	8	37.0333	1.03		TRUE	[INTERPRO, BLASTED]	Family S33 non-peptidase ue (S33 family)		1588	20	0	79.14						IPR004142 (PFAM); IPR029058 (G3DSA:3.40.50.GENE3D); PTHR11034:SF40 (PANTHER); IPR004142 (PANTHER); IPR029058 (SUPERFAMILY)	no GO terms	no GO terms
137	DN10117_c0_g2_i1_74391	170	61366	33.3333	8.33333	21.6667	5.66667	37.3	0.78		TRUE	[INTERPRO, BLASTED, MAPPED, ANNOTATED]	cystathionine gamma-lyase		1677	20	0	77.62	6	P:GO:0019344; P:GO:0019346; F:GO:0004123; F:GO:0030170; F:GO:0044540; F:GO:0080146	P:cysteine biosynthetic process; P:transsulfuration; F:cystathionine gamma-lyase activity; F:pyridoxal phosphate binding; F:L-cystine L-cysteine-lyase (deaminating); F:L-cysteine desulfhydrase activity	EC:4.4.1.1	Cystathionine gamma-lyase	IPR000277 (PIRSF); IPR000277 (PFAM); IPR015421 (G3DSA:3.40.640.GENE3D); IPR015422 (G3DSA:3.90.1150.GENE3D); PTHR11808:SF15 (PANTHER); IPR000277 (PANTHER); IPR000277 (CDD); IPR015424 (SUPERFAMILY)	P:GO:0019346; F:GO:0003824; F:GO:0030170	P:transsulfuration; F:catalytic activity; F:pyridoxal phosphate binding
138	DN10600_c0_g1_i1_33030	356	65361	33.3333	13.3333	20	7.66667	45.7	0.8		TRUE	[INTERPRO, BLASTED, MAPPED, ANNOTATED]	cystathionine beta-synthase-like isoform X2		1767	20	0	66.21	1	P:GO:0006535	P:cysteine biosynthetic process from serine			IPR036052 (G3DSA:3.40.50.GENE3D); IPR001926 (PFAM); G3DSA:3.10.580.10 (GENE3D); IPR036052 (G3DSA:3.40.50.GENE3D); PTHR10314:SF177 (PANTHER); PTHR10314 (PANTHER); cd01561 (CDD); SSF54631 (SUPERFAMILY); IPR036052 (SUPERFAMILY)	no GO terms	no GO terms
139	DN10786_c1_g2_i11_10292	285.333	30472	33.3333	12.3333	15.3333	6.66667	49.9	2.84		TRUE	[INTERPRO, BLASTED, MAPPED, ANNOTATED]	Glutathione S-transferase	Mu	793	20	1.0271e-88	73.27	3	P:GO:0006749; F:GO:0005515; F:GO:0016740	P:glutathione metabolic process; F:protein binding; F:transferase activity	EC:2	Transferases	IPR004045 (PFAM); G3DSA:1.20.1050.10 (GENE3D); IPR004046 (PFAM); G3DSA:3.40.30.10 (GENE3D); SFLDG01205 (SFLD); IPR040079 (SFLD); PTHR11571:SF222 (PANTHER); PTHR11571 (PANTHER); IPR004045 (PROSITE_PROFILES); IPR010987 (PROSITE_PROFILES); cd03075 (CDD); IPR036282 (SUPERFAMILY); IPR036249 (SUPERFAMILY)	P:GO:0006749; F:GO:0005515	P:glutathione metabolic process; F:protein binding
140	DN11280_c0_g3_i1_60806	728.5	122566	33.3333	17.6667	21	11.6667	21.5333	0.98		TRUE	[INTERPRO, BLASTED, MAPPED, ANNOTATED]	calpain A		3311	20	0	82.77	4	P:GO:0006508; F:GO:0004198; F:GO:0005509; C:GO:0016021	P:proteolysis; F:calcium-dependent cysteine-type endopeptidase activity; F:calcium ion binding; C:integral component of membrane	EC:3.4.22	Acting on peptide bonds (peptidases)	IPR022684 (PRINTS); IPR001300 (SMART); IPR022683 (SMART); G3DSA:2.60.120.380 (GENE3D); IPR022682 (PFAM); G3DSA:3.90.70.10 (GENE3D); IPR001300 (PFAM); PTHR10183:SF396 (PANTHER); PTHR10183 (PANTHER); IPR001300 (PROSITE_PROFILES); IPR001300 (CDD); IPR033883 (CDD); IPR038765 (SUPERFAMILY); IPR036213 (SUPERFAMILY)	P:GO:0006508; F:GO:0004198	P:proteolysis; F:calcium-dependent cysteine-type endopeptidase activity
141	DN12817_c5_g2_i2_68883	743	40757	33.3333	16.6667	13	4.66667	37.5	5.02		TRUE	[INTERPRO, BLASTED, MAPPED, ANNOTATED]	non lysosomal glucosylceramidase		1059	20	1.34141e-161	69.27	2	P:GO:0005975; F:GO:0004553	P:carbohydrate metabolic process; F:hydrolase activity, hydrolyzing O-glycosyl compounds			IPR006775 (PFAM); IPR012341 (G3DSA:1.50.10.GENE3D); PTHR12654 (PANTHER); PTHR12654:SF0 (PANTHER); IPR008928 (SUPERFAMILY)	P:GO:0005975; F:GO:0004553	P:carbohydrate metabolic process; F:hydrolase activity, hydrolyzing O-glycosyl compounds
142	DN9937_c0_g1_i1_30096	309	134237	33.3333	13.6667	28.6667	12.6667	27.0333	0.51		TRUE	[INTERPRO, BLASTED, MAPPED, ANNOTATED]	Kinesin heavy chain		3581	20	0	82.71	5	P:GO:0007018; F:GO:0003777; F:GO:0005524; F:GO:0008017; C:GO:0005874	P:microtubule-based movement; F:microtubule motor activity; F:ATP binding; F:microtubule binding; C:microtubule			IPR001752 (PRINTS); IPR001752 (SMART); IPR036961 (G3DSA:3.40.850.GENE3D); G3DSA:6.10.250.1590 (GENE3D); IPR001752 (PFAM); mobidb-lite (MOBIDB_LITE); mobidb-lite (MOBIDB_LITE); mobidb-lite (MOBIDB_LITE); PTHR47968:SF31 (PANTHER); PTHR47968 (PANTHER); PTHR47968 (PANTHER); IPR001752 (PROSITE_PROFILES); cd01369 (CDD); IPR027417 (SUPERFAMILY)	P:GO:0007018; F:GO:0003777; F:GO:0005524; F:GO:0008017	P:microtubule-based movement; F:microtubule motor activity; F:ATP binding; F:microtubule binding
143	DN10593_c0_g1_i5_28935	508.667	44684	33	19.3333	16.3333	10.6667	48.2	3.16	4	TRUE	[INTERPRO, BLASTED, MAPPED, ANNOTATED]	putative zinc binding dehydrogenase		1206	20	0	75	2	F:GO:0016491; F:GO:0046872	F:oxidoreductase activity; F:metal ion binding	EC:1	Oxidoreductases	IPR020843 (SMART); IPR013149 (PFAM); IPR013154 (PFAM); G3DSA:3.40.50.720 (GENE3D); G3DSA:3.90.180.10 (GENE3D); PTHR43981 (PANTHER); PTHR43981:SF2 (PANTHER); cd08290 (CDD); IPR011032 (SUPERFAMILY); IPR036291 (SUPERFAMILY)	F:GO:0016491	F:oxidoreductase activity
144	DN10878_c0_g1_i2_24978	415.333	34796	33	22	10.6667	6.33333	41.8333	3.3		TRUE	[INTERPRO, BLASTED, MAPPED, ANNOTATED]	Non-lysosomal glucosylceramidase		915	20	1.18492e-87	67.08	2	P:GO:0005975; F:GO:0004553	P:carbohydrate metabolic process; F:hydrolase activity, hydrolyzing O-glycosyl compounds	EC:3.2.1	Glycosylases	IPR006775 (PFAM); PTHR12654 (PANTHER); PTHR12654:SF0 (PANTHER); IPR008928 (SUPERFAMILY)	P:GO:0005975; F:GO:0004553	P:carbohydrate metabolic process; F:hydrolase activity, hydrolyzing O-glycosyl compounds
145	DN11765_c0_g1_i9_61103	322.333	22546	33	13	14	7.66667	63.3333	4.28		TRUE	[INTERPRO, BLASTED, MAPPED, ANNOTATED]	aldo keto reductase family 1 member B4		600	20	7.88636e-87	77.15	2	F:GO:0047834; C:GO:0016020	F:D-threo-aldose 1-dehydrogenase activity; C:membrane	EC:1.1.1.122	D-threo-aldose 1-dehydrogenase	IPR020471 (PRINTS); IPR023210 (PFAM); IPR036812 (G3DSA:3.20.20.GENE3D); PTHR11732:SF482 (PANTHER); PTHR11732 (PANTHER); IPR036812 (SUPERFAMILY)	F:GO:0016491; F:GO:0047834	F:oxidoreductase activity; F:D-threo-aldose 1-dehydrogenase activity
146	DN12341_c1_g3_i1_64791	299.333	78590	33	12.3333	23.6667	9.66667	39.3667	0.7		TRUE	[INTERPRO, BLASTED, MAPPED, ANNOTATED]	phosphoglucomutase		2134	20	0	81.49	7	P:GO:0006006; P:GO:0090502; F:GO:0000287; F:GO:0003676; F:GO:0004523; F:GO:0016868; C:GO:0016020	P:glucose metabolic process; P:RNA phosphodiester bond hydrolysis, endonucleolytic; F:magnesium ion binding; F:nucleic acid binding; F:RNA-DNA hybrid ribonuclease activity; F:intramolecular transferase activity, phosphotransferases; C:membrane	EC:3.1.30; EC:3.1.26.4; EC:5.4.2	Acting on ester bonds; Ribonuclease H; Intramolecular transferases	IPR005841 (PRINTS); G3DSA:3.40.120.10 (GENE3D); G3DSA:3.40.120.10 (GENE3D); G3DSA:3.30.310.50 (GENE3D); IPR005846 (PFAM); IPR005845 (PFAM); G3DSA:3.40.120.10 (GENE3D); IPR005844 (PFAM); mobidb-lite (MOBIDB_LITE); PTHR22573 (PANTHER); IPR036900 (SUPERFAMILY); IPR016055 (SUPERFAMILY); IPR016055 (SUPERFAMILY); IPR016055 (SUPERFAMILY)	P:GO:0005975; P:GO:0071704; F:GO:0016868	P:carbohydrate metabolic process; P:organic substance metabolic process; F:intramolecular transferase activity, phosphotransferases
147	DN8972_c0_g1_i1_2323	355.667	47621	33	13.3333	19	10	49.1	1.23		TRUE	[INTERPRO, BLASTED, MAPPED, ANNOTATED]	actin modulator protein		1249	20	0	84.23	2	P:GO:0051693; F:GO:0051015	P:actin filament capping; F:actin filament binding			IPR007122 (PRINTS); IPR007122 (SMART); IPR029006 (G3DSA:3.40.20.GENE3D); IPR029006 (G3DSA:3.40.20.GENE3D); IPR029006 (G3DSA:3.40.20.GENE3D); IPR007123 (PFAM); PTHR11977:SF109 (PANTHER); IPR007122 (PANTHER); cd11290 (CDD); SSF55753 (SUPERFAMILY); SSF55753 (SUPERFAMILY); SSF55753 (SUPERFAMILY)	F:GO:0051015	F:actin filament binding
148	DN10606_c0_g1_i3_32997	62	240286	32.6667	2.66667	26.3333	2.66667	17.5667	0.06		TRUE	[INTERPRO, BLASTED, ANNOTATED]	multiple pdz domain protein		6366	20	0	70.47	1	F:GO:0005515	F:protein binding			IPR001478 (SMART); IPR036034 (G3DSA:2.30.42.GENE3D); IPR036034 (G3DSA:2.30.42.GENE3D); IPR036034 (G3DSA:2.30.42.GENE3D); IPR001478 (PFAM); IPR036034 (G3DSA:2.30.42.GENE3D); IPR036034 (G3DSA:2.30.42.GENE3D); IPR036034 (G3DSA:2.30.42.GENE3D); IPR036034 (G3DSA:2.30.42.GENE3D); IPR036034 (G3DSA:2.30.42.GENE3D); IPR036034 (G3DSA:2.30.42.GENE3D); IPR036034 (G3DSA:2.30.42.GENE3D); IPR041489 (PFAM); mobi…	F:GO:0005515	F:protein binding
149	DN11808_c0_g1_i10_55857	185.333	20513	32.6667	12	11	5.66667	57.9333	6.17		TRUE	[INTERPRO, BLASTED, MAPPED, ANNOTATED]	aldo keto reductase family 1 member B4		552	20	6.11615e-63	78.12	1	F:GO:0047834	F:D-threo-aldose 1-dehydrogenase activity	EC:1.1.1.122	D-threo-aldose 1-dehydrogenase	IPR036812 (G3DSA:3.20.20.GENE3D); IPR023210 (PFAM); PTHR11732 (PANTHER); PTHR11732:SF482 (PANTHER); IPR036812 (SUPERFAMILY)	F:GO:0047834	F:D-threo-aldose 1-dehydrogenase activity
150	DN11808_c0_g1_i19_55863	300	13483	32.6667	11.3333	5.33333	2.66667	36.9333	11.09		TRUE	[INTERPRO, BLASTED, MAPPED, ANNOTATED]	aldo keto reductase family 1 member B4		363	20	2.84986e-30	79.62	1	F:GO:0047834	F:D-threo-aldose 1-dehydrogenase activity	EC:1.1.1.122	D-threo-aldose 1-dehydrogenase	IPR036812 (G3DSA:3.20.20.GENE3D); IPR036812 (SUPERFAMILY)	no GO terms	no GO terms
151	DN12373_c1_g1_i14_39625	270.333	26178	32.6667	13.3333	10.6667	6.33333	50.9333	2.32		TRUE	[INTERPRO, BLASTED, MAPPED, ANNOTATED]	S-formylglutathione hydrolase		696	20	2.22291e-110	74.73	4	P:GO:0046294; F:GO:0018738; F:GO:0052689; C:GO:0005737	P:formaldehyde catabolic process; F:S-formylglutathione hydrolase activity; F:carboxylic ester hydrolase activity; C:cytoplasm	EC:3.1.2.12; EC:3.1.1.1	S-formylglutathione hydrolase; Carboxylesterase	IPR029058 (G3DSA:3.40.50.GENE3D); IPR000801 (PFAM); IPR014186 (PANTHER); IPR029058 (SUPERFAMILY)	P:GO:0046294; F:GO:0018738	P:formaldehyde catabolic process; F:S-formylglutathione hydrolase activity
152	DN9283_c0_g1_i2_72652	579.333	48604	32.6667	20	17.3333	11.3333	56.3333	2.97		TRUE	[INTERPRO, BLASTED, MAPPED, ANNOTATED]	titin		1333	20	0	79.2	5	P:GO:0006468; F:GO:0004672; F:GO:0005515; F:GO:0005524; C:GO:0005886	P:protein phosphorylation; F:protein kinase activity; F:protein binding; F:ATP binding; C:plasma membrane	EC:2.7.1	Transferring phosphorus-containing groups	IPR003961 (SMART); IPR003599 (SMART); IPR003598 (SMART); PF13927 (PFAM); IPR013098 (PFAM); IPR013783 (G3DSA:2.60.40.GENE3D); IPR013783 (G3DSA:2.60.40.GENE3D); IPR013783 (G3DSA:2.60.40.GENE3D); IPR013783 (G3DSA:2.60.40.GENE3D); IPR003961 (PFAM); IPR039696 (PANTHER); IPR003961 (PROSITE_PROFILES); IPR003961 (PROSITE_PROFILES); IPR003961 (PROSITE_PROFILES); IPR007110 (PROSITE_PROFILES); IPR007110 (PR…	F:GO:0005515	F:protein binding
153	DN11165_c0_g1_i1_24177	326	42390	32.3333	18.6667	20	13.3333	54.3	3.49		TRUE	[INTERPRO, BLASTED, MAPPED, ANNOTATED]	aldo keto reductase family 1 member B4		1127	20	1.17422e-170	79.2	2	F:GO:0047834; C:GO:0016021	F:D-threo-aldose 1-dehydrogenase activity; C:integral component of membrane	EC:1.1.1.122	D-threo-aldose 1-dehydrogenase	IPR020471 (PRINTS); IPR020471 (PIRSF); IPR036812 (G3DSA:3.20.20.GENE3D); IPR023210 (PFAM); PTHR11732 (PANTHER); PTHR11732:SF482 (PANTHER); cd19071 (CDD); IPR036812 (SUPERFAMILY)	F:GO:0016491; F:GO:0047834	F:oxidoreductase activity; F:D-threo-aldose 1-dehydrogenase activity
154	DN11163_c0_g1_i4_24144	152.667	34880	32	11	9.33333	5.66667	29.1	1.72		TRUE	[INTERPRO, BLASTED, MAPPED, ANNOTATED]	Glutathione S-transferase	Mu	925	20	7.67897e-103	76.52	3	P:GO:0006749; F:GO:0004364; F:GO:0005515	P:glutathione metabolic process; F:glutathione transferase activity; F:protein binding	EC:2.5.1.18	Glutathione transferase	IPR003081 (PRINTS); G3DSA:1.20.1050.10 (GENE3D); G3DSA:3.40.30.10 (GENE3D); IPR004046 (PFAM); IPR004045 (PFAM); IPR040079 (SFLD); PTHR11571:SF240 (PANTHER); PTHR11571 (PANTHER); IPR010987 (PROSITE_PROFILES); IPR004045 (PROSITE_PROFILES); IPR036282 (SUPERFAMILY); IPR036249 (SUPERFAMILY)	P:GO:0006749; F:GO:0004364; F:GO:0005515	P:glutathione metabolic process; F:glutathione transferase activity; F:protein binding
155	DN12383_c0_g1_i2_39680	484.667	45318	32	16.6667	18.3333	7.33333	53.8667	1.87		TRUE	[INTERPRO, BLASTED, MAPPED, ANNOTATED]	Dehydrogenase:reductase SDR family		1234	20	0	77.79	1	F:GO:0016491	F:oxidoreductase activity	EC:1	Oxidoreductases	IPR002347 (PRINTS); IPR002347 (PRINTS); G3DSA:3.40.50.720 (GENE3D); IPR002347 (PFAM); PTHR44147 (PANTHER); IPR036291 (SUPERFAMILY)	F:GO:0016491	F:oxidoreductase activity
156	DN10764_c0_g1_i4_10260	503.333	16574	31.6667	20	8.66667	6.66667	59.5667	12.57		TRUE	[INTERPRO, BLASTED, MAPPED, ANNOTATED]	Glutathione S transferase	Mu	423	20	2.68863e-45	75.82	3	P:GO:0006749; F:GO:0004364; F:GO:0005515	P:glutathione metabolic process; F:glutathione transferase activity; F:protein binding	EC:2.5.1.18	Glutathione transferase	G3DSA:1.20.1050.130 (GENE3D); IPR004045 (PFAM); PTHR11571:SF137 (PANTHER); PTHR11571 (PANTHER); IPR004045 (PROSITE_PROFILES); IPR010987 (PROSITE_PROFILES); IPR036282 (SUPERFAMILY); IPR036249 (SUPERFAMILY)	P:GO:0006749; F:GO:0005515	P:glutathione metabolic process; F:protein binding
157	DN6193_c0_g1_i1_38489	346	77686	31.6667	14.6667	23	10.3333	40.5667	1.02		TRUE	[INTERPRO, BLASTED, MAPPED, ANNOTATED]	succinate dehydrogenase ubiquinone		2124	20	0	93.82	5	P:GO:0006099; P:GO:0022900; F:GO:0008177; F:GO:0050660; C:GO:0005743	P:tricarboxylic acid cycle; P:electron transport chain; F:succinate dehydrogenase (ubiquinone) activity; F:flavin adenine dinucleotide binding; C:mitochondrial inner membrane	EC:1.3.5.1	Succinate dehydrogenase (quinone)	IPR036188 (G3DSA:3.50.50.GENE3D); IPR003953 (PFAM); IPR014006 (TIGRFAM); PIRSF000171 (PIRSF); IPR015939 (PFAM); IPR011281 (TIGRFAM); G3DSA:4.10.80.40 (GENE3D); G3DSA:1.20.58.100 (GENE3D); IPR027477 (G3DSA:3.90.700.GENE3D); PTHR11632:SF51 (PANTHER); IPR030664 (PANTHER); IPR037099 (SUPERFAMILY); IPR036188 (SUPERFAMILY); IPR027477 (SUPERFAMILY)	P:GO:0006099; P:GO:0022900; F:GO:0016491; F:GO:0016627; F:GO:0050660	P:tricarboxylic acid cycle; P:electron transport chain; F:oxidoreductase activity; F:oxidoreductase activity, acting on the CH-CH group of donors; F:flavin adenine dinucleotide binding
158	DN6375_c0_g1_i1_15550	414.667	59623	31.6667	15.3333	21.6667	10.3333	46.7667	1.36		TRUE	[INTERPRO, BLASTED, MAPPED, ANNOTATED]	protein disulfide isomerase A3		1581	20	0	69.88	3	F:GO:0003756; C:GO:0005788; C:GO:0016021	F:protein disulfide isomerase activity; C:endoplasmic reticulum lumen; C:integral component of membrane	EC:5.3.4.1	Protein disulfide-isomerase	PR00421 (PRINTS); PF13848 (PFAM); G3DSA:3.40.30.10 (GENE3D); IPR005792 (TIGRFAM); IPR013766 (PFAM); G3DSA:3.40.30.10 (GENE3D); G3DSA:3.40.30.10 (GENE3D); G3DSA:3.40.30.10 (GENE3D); IPR005788 (TIGRFAM); PTHR18929:SF210 (PANTHER); PTHR18929 (PANTHER); IPR013766 (PROSITE_PROFILES); IPR013766 (PROSITE_PROFILES); cd02995 (CDD); cd02961 (CDD); IPR036249 (SUPERFAMILY); IPR036249 (SUPERFAMILY); IPR036249…	F:GO:0003756	F:protein disulfide isomerase activity
159	DN7514_c0_g1_i1_48758	392	36412	31.6667	18	14	9	46.9333	2.69		TRUE	[INTERPRO, BLASTED, MAPPED, ANNOTATED]	triosephosphate isomerase		999	20	5.82647e-167	89.02	6	P:GO:0006094; P:GO:0006096; F:GO:0004807; F:GO:0008929; C:GO:0005737; C:GO:0016021	P:gluconeogenesis; P:glycolytic process; F:triose-phosphate isomerase activity; F:methylglyoxal synthase activity; C:cytoplasm; C:integral component of membrane	EC:5.3.1.1; EC:4.2.3.3	Triose-phosphate isomerase; Methylglyoxal synthase	IPR000652 (TIGRFAM); IPR000652 (PFAM); IPR013785 (G3DSA:3.20.20.GENE3D); PTHR21139:SF17 (PANTHER); IPR000652 (PANTHER); IPR022896 (HAMAP); IPR000652 (PROSITE_PROFILES); IPR000652 (CDD); IPR035990 (SUPERFAMILY)	P:GO:0006096; F:GO:0003824; F:GO:0004807	P:glycolytic process; F:catalytic activity; F:triose-phosphate isomerase activity
160	DN11842_c2_g2_i8_55993	300.333	22900	31.3333	10.6667	12.6667	6	55.6333	2.42		TRUE	[INTERPRO, BLASTED, MAPPED, ANNOTATED]	aldo keto reductase family 1 member B4		607	20	1.29242e-72	78.4	1	F:GO:0047834	F:D-threo-aldose 1-dehydrogenase activity	EC:1.1.1.122	D-threo-aldose 1-dehydrogenase	IPR036812 (G3DSA:3.20.20.GENE3D); IPR023210 (PFAM); PTHR11732 (PANTHER); PTHR11732:SF482 (PANTHER); IPR036812 (SUPERFAMILY)	F:GO:0047834	F:D-threo-aldose 1-dehydrogenase activity
161	DN12281_c0_g4_i1_43394	320.333	25507	31.3333	12.3333	11.6667	5.66667	62.1667	2.42		TRUE	[INTERPRO, BLASTED, MAPPED, ANNOTATED]	non lysosomal glucosylceramidase		654	20	1.09763e-95	70.88	2	P:GO:0005975; F:GO:0004553	P:carbohydrate metabolic process; F:hydrolase activity, hydrolyzing O-glycosyl compounds	EC:3.2.1	Glycosylases	IPR006775 (PFAM); PTHR12654 (PANTHER); PTHR12654:SF0 (PANTHER); IPR008928 (SUPERFAMILY)	P:GO:0005975; F:GO:0004553	P:carbohydrate metabolic process; F:hydrolase activity, hydrolyzing O-glycosyl compounds
162	DN8196_c0_g1_i1_27920	454.667	36144	31.3333	19	11.6667	7.66667	37.8333	2.72		TRUE	[INTERPRO, BLASTED, MAPPED, ANNOTATED]	hydroxyacylglutathione hydrolase		980	20	1.17375e-153	76.28	3	P:GO:0019243; F:GO:0004416; F:GO:0046872	P:methylglyoxal catabolic process to D-lactate via S-lactoyl-glutathione; F:hydroxyacylglutathione hydrolase activity; F:metal ion binding	EC:3.1.2.6	Hydroxyacylglutathione hydrolase	IPR001279 (SMART); IPR036866 (G3DSA:3.60.15.GENE3D); IPR032282 (PFAM); IPR017782 (PIRSF); IPR017782 (TIGRFAM); IPR001279 (PFAM); PTHR11935 (PANTHER); IPR017782 (HAMAP); IPR035680 (CDD); IPR036866 (SUPERFAMILY)	P:GO:0019243; F:GO:0004416	P:methylglyoxal catabolic process to D-lactate via S-lactoyl-glutathione; F:hydroxyacylglutathione hydrolase activity
163	DN10466_c0_g1_i1_34659	53.3333	391666	31	1	29.6667	1	11.4667	0.01		TRUE	[INTERPRO, BLASTED, MAPPED, ANNOTATED]	titin		10389	20	0	70.58	5	P:GO:0006468; F:GO:0004672; F:GO:0005515; F:GO:0005524; C:GO:0005886	P:protein phosphorylation; F:protein kinase activity; F:protein binding; F:ATP binding; C:plasma membrane	EC:2.7.1	Transferring phosphorus-containing groups	IPR003599 (SMART); IPR003961 (SMART); IPR003598 (SMART); IPR000719 (SMART); G3DSA:3.30.200.20 (GENE3D); IPR013783 (G3DSA:2.60.40.GENE3D); IPR013098 (PFAM); IPR003961 (PFAM); IPR013783 (G3DSA:2.60.40.GENE3D); G3DSA:1.10.510.10 (GENE3D); IPR000719 (PFAM); IPR013783 (G3DSA:2.60.40.GENE3D); IPR013783 (G3DSA:2.60.40.GENE3D); IPR013783 (G3DSA:2.60.40.GENE3D); IPR013783 (G3DSA:2.60.40.GENE3D); IPR013783…	P:GO:0006468; F:GO:0004672; F:GO:0005515; F:GO:0005524	P:protein phosphorylation; F:protein kinase activity; F:protein binding; F:ATP binding
164	DN10761_c1_g1_i7_35792	203	22169	31	8	13.3333	6	65.9667	2.55		TRUE	[INTERPRO, BLASTED, MAPPED, ANNOTATED]	aldo keto reductase family 1 member B4		578	20	2.12658e-90	80.6	1	F:GO:0047834	F:D-threo-aldose 1-dehydrogenase activity	EC:1.1.1.122	D-threo-aldose 1-dehydrogenase	IPR020471 (PRINTS); IPR023210 (PFAM); IPR036812 (G3DSA:3.20.20.GENE3D); PTHR11732 (PANTHER); PTHR11732:SF482 (PANTHER); cd19071 (CDD); IPR036812 (SUPERFAMILY)	F:GO:0016491; F:GO:0047834	F:oxidoreductase activity; F:D-threo-aldose 1-dehydrogenase activity
165	DN10922_c1_g1_i2_14238	46.6667	36929	31	4.66667	12	3.66667	41.1	0.29		TRUE	[INTERPRO, BLASTED, MAPPED, ANNOTATED]	Deoxyhypusine hydroxylase		1031	20	2.19812e-148	74.07	3	P:GO:0008612; F:GO:0019135; F:GO:0046872	P:peptidyl-lysine modification to peptidyl-hypusine; F:deoxyhypusine monooxygenase activity; F:metal ion binding	EC:1.14.99.29	Deoxyhypusine monooxygenase	IPR004155 (SMART); IPR011989 (G3DSA:1.25.10.GENE3D); IPR011989 (G3DSA:1.25.10.GENE3D); PF13646 (PFAM); PTHR12697:SF34 (PANTHER); PTHR12697 (PANTHER); IPR016024 (SUPERFAMILY)	no GO terms	no GO terms
166	DN6869_c0_g1_i1_12728	491.667	39544	31	19.3333	16.3333	10.6667	49.1667	2.62		TRUE	[INTERPRO, BLASTED, MAPPED, ANNOTATED]	3 oxoacyl acyl carrier protein reductase		1093	20	4.56622e-142	82.14	4	P:GO:0015031; F:GO:0016491; C:GO:0005789; C:GO:0016021	P:protein transport; F:oxidoreductase activity; C:endoplasmic reticulum membrane; C:integral component of membrane	EC:1	Oxidoreductases	IPR002347 (PRINTS); IPR002347 (PRINTS); G3DSA:3.40.50.720 (GENE3D); PF13561 (PFAM); PTHR43975 (PANTHER); IPR036291 (SUPERFAMILY)	F:GO:0016491	F:oxidoreductase activity
167	DN10260_c0_g1_i1_1254	477	35088	30.6667	17.6667	13.6667	8.66667	79.1667	4.08	1	TRUE	[INTERPRO, NO-BLAST]	---NA---		986									no IPS match	no IPS match	no IPS match
168	DN11808_c0_g2_i1_55855	198	27098	30.6667	9.33333	6.66667	4	28.2667	1.53		TRUE	[INTERPRO, BLASTED, MAPPED, ANNOTATED]	aldo keto reductase family 1 member B4		708	20	1.3792e-89	79.92	1	F:GO:0047834	F:D-threo-aldose 1-dehydrogenase activity	EC:1.1.1.122	D-threo-aldose 1-dehydrogenase	IPR020471 (PRINTS); IPR036812 (G3DSA:3.20.20.GENE3D); IPR023210 (PFAM); PTHR11732:SF482 (PANTHER); PTHR11732 (PANTHER); cd19071 (CDD); IPR036812 (SUPERFAMILY)	F:GO:0016491; F:GO:0047834	F:oxidoreductase activity; F:D-threo-aldose 1-dehydrogenase activity
169	DN1715_c0_g1_i1_4051	282	21978	30.6667	13.3333	9	5	39.0667	2.11		TRUE	[INTERPRO, BLASTED, MAPPED, ANNOTATED]	Peptidyl-prolyl cis-trans isomerase		596	20	3.85704e-93	85.54	5	P:GO:0000413; P:GO:0006457; F:GO:0003755; C:GO:0005737; C:GO:0016021	P:protein peptidyl-prolyl isomerization; P:protein folding; F:peptidyl-prolyl cis-trans isomerase activity; C:cytoplasm; C:integral component of membrane	EC:5.2.1.8	Peptidylprolyl isomerase	IPR002130 (PRINTS); IPR024936 (PIRSF); IPR002130 (PFAM); IPR029000 (G3DSA:2.40.100.GENE3D); PTHR11071 (PANTHER); PTHR11071:SF503 (PANTHER); IPR002130 (PROSITE_PROFILES); cd01926 (CDD); IPR029000 (SUPERFAMILY)	P:GO:0000413; F:GO:0003755	P:protein peptidyl-prolyl isomerization; F:peptidyl-prolyl cis-trans isomerase activity
170	DN9932_c0_g2_i1_42834	271	59924	30.6667	17	18	11.3333	40.1	1.35		TRUE	[INTERPRO, BLASTED, MAPPED, ANNOTATED]	UDP glucose 4 epimerase		1635	20	0	84.16	3	P:GO:0006012; F:GO:0003974; F:GO:0003978	P:galactose metabolic process; F:UDP-N-acetylglucosamine 4-epimerase activity; F:UDP-glucose 4-epimerase activity	EC:5.1.3.7; EC:5.1.3.2	UDP-N-acetylglucosamine 4-epimerase; UDP-glucose 4-epimerase	PR01713 (PRINTS); G3DSA:3.90.25.10 (GENE3D); G3DSA:3.40.50.720 (GENE3D); IPR005886 (TIGRFAM); IPR016040 (PFAM); PTHR43725 (PANTHER); PTHR43725:SF14 (PANTHER); IPR005886 (CDD); IPR036291 (SUPERFAMILY)	P:GO:0006012; F:GO:0003978	P:galactose metabolic process; F:UDP-glucose 4-epimerase activity
171	DN11218_c0_g1_i1_22994	352.333	46669	30.3333	12.6667	18.6667	8.66667	47.1	1.61		TRUE	[INTERPRO, BLASTED, MAPPED, ANNOTATED]	putative zinc binding dehydrogenase		1259	20	0	74.83	2	F:GO:0016491; F:GO:0046872	F:oxidoreductase activity; F:metal ion binding	EC:1	Oxidoreductases	IPR020843 (SMART); IPR013154 (PFAM); IPR013149 (PFAM); G3DSA:3.90.180.10 (GENE3D); G3DSA:3.40.50.720 (GENE3D); PTHR43981:SF2 (PANTHER); PTHR43981 (PANTHER); cd08290 (CDD); IPR036291 (SUPERFAMILY); IPR011032 (SUPERFAMILY)	F:GO:0016491	F:oxidoreductase activity
172	DN11692_c1_g1_i7_54162	112.667	30793	30.3333	6.66667	12.3333	6	44.8	1.05		TRUE	[INTERPRO, BLASTED, MAPPED, ANNOTATED]	Glutathione S-transferase	Mu	794	20	3.91792e-102	76.19	3	P:GO:0006749; F:GO:0004364; F:GO:0005515	P:glutathione metabolic process; F:glutathione transferase activity; F:protein binding	EC:2.5.1.18	Glutathione transferase	IPR004046 (PFAM); G3DSA:1.20.1050.10 (GENE3D); G3DSA:3.40.30.10 (GENE3D); IPR004045 (PFAM); SFLDG00363 (SFLD); SFLDG01205 (SFLD); PTHR11571 (PANTHER); PTHR11571:SF222 (PANTHER); IPR004045 (PROSITE_PROFILES); IPR010987 (PROSITE_PROFILES); cd03075 (CDD); IPR036249 (SUPERFAMILY); IPR036282 (SUPERFAMILY)	P:GO:0006749; F:GO:0005515	P:glutathione metabolic process; F:protein binding
173	DN11215_c1_g2_i6_22836	91.5	40516	30	4.33333	12.6667	3.66667	37.8667	0.73		TRUE	[INTERPRO, BLASTED, MAPPED, ANNOTATED]	aldo keto reductase family 1 member B4		1060	20	9.83285e-173	79.36	1	F:GO:0047834	F:D-threo-aldose 1-dehydrogenase activity	EC:1.1.1.122	D-threo-aldose 1-dehydrogenase	IPR020471 (PRINTS); IPR036812 (G3DSA:3.20.20.GENE3D); IPR023210 (PFAM); IPR020471 (PIRSF); PTHR11732:SF482 (PANTHER); PTHR11732 (PANTHER); cd19071 (CDD); IPR036812 (SUPERFAMILY)	F:GO:0016491; F:GO:0047834	F:oxidoreductase activity; F:D-threo-aldose 1-dehydrogenase activity
174	DN11460_c1_g2_i3_56741	727	37055	30	20.3333	9.66667	6	45.0667	2.93		TRUE	[INTERPRO, BLASTED, MAPPED]	Non-lysosomal glucosylceramidase		997	20	9.19694e-153	62.7	2	P:GO:0005975; F:GO:0004553	P:carbohydrate metabolic process; F:hydrolase activity, hydrolyzing O-glycosyl compounds			IPR024462 (PFAM); PTHR12654 (PANTHER)	no GO terms	no GO terms
175	DN6973_c0_g1_i1_30577	461.333	65221	30	15.3333	18	8	39.7667	1.81		TRUE	[INTERPRO, BLASTED, MAPPED, ANNOTATED]	Sarcoplasmic calcium-binding protein		1708	20	0	79.84	1	F:GO:0005509	F:calcium ion binding			IPR002048 (SMART); IPR002048 (PFAM); G3DSA:1.10.238.10 (GENE3D); PTHR10827 (PANTHER); PTHR10827:SF46 (PANTHER); IPR002048 (PROSITE_PROFILES); IPR002048 (PROSITE_PROFILES); IPR002048 (PROSITE_PROFILES); IPR011992 (SUPERFAMILY); IPR011992 (SUPERFAMILY)	F:GO:0005509	F:calcium ion binding
176	DN8700_c0_g1_i1_600	409	46587	30	17.6667	19	10.3333	39.2667	2.93		TRUE	[INTERPRO, BLASTED, MAPPED, ANNOTATED]	Annexin A7		1247	20	2.15357e-172	78.83	2	F:GO:0005509; F:GO:0005544	F:calcium ion binding; F:calcium-dependent phospholipid binding			IPR001464 (PRINTS); IPR018502 (SMART); IPR037104 (G3DSA:1.10.220.GENE3D); IPR018502 (PFAM); IPR037104 (G3DSA:1.10.220.GENE3D); IPR037104 (G3DSA:1.10.220.GENE3D); IPR037104 (G3DSA:1.10.220.GENE3D); PTHR10502:SF226 (PANTHER); PTHR10502 (PANTHER); IPR018502 (PROSITE_PROFILES); IPR018502 (PROSITE_PROFILES); IPR018502 (PROSITE_PROFILES); IPR018502 (PROSITE_PROFILES); IPR037104 (SUPERFAMILY)	F:GO:0005509; F:GO:0005544	F:calcium ion binding; F:calcium-dependent phospholipid binding
177	DN9537_c0_g1_i2_1135	310.667	219059	30	13.6667	26.6667	12.3333	17.4	0.3		TRUE	[INTERPRO, BLASTED, MAPPED, ANNOTATED]	clathrin heavy chain		5763	20	0	92.41	8	P:GO:0006886; P:GO:0016192; F:GO:0005198; F:GO:0032051; C:GO:0016021; C:GO:0030130; C:GO:0030132; C:GO:0071439	P:intracellular protein transport; P:vesicle-mediated transport; F:structural molecule activity; F:clathrin light chain binding; C:integral component of membrane; C:clathrin coat of trans-Golgi network vesicle; C:clathrin coat of coated pit; C:clathrin complex			IPR000547 (SMART); G3DSA:1.25.40.730 (GENE3D); IPR015348 (PFAM); IPR011990 (G3DSA:1.25.40.GENE3D); IPR016341 (PIRSF); IPR022365 (PFAM); PF13838 (PFAM); IPR000547 (PFAM); IPR016025 (G3DSA:2.130.10.GENE3D); PTHR10292 (PANTHER); PTHR10292:SF7 (PANTHER); IPR000547 (PROSITE_PROFILES); IPR000547 (PROSITE_PROFILES); IPR000547 (PROSITE_PROFILES); IPR000547 (PROSITE_PROFILES); IPR000547 (PROSITE_PROFILES)…	P:GO:0006886; P:GO:0016192; F:GO:0005198; F:GO:0005515; F:GO:0032051; C:GO:0030130; C:GO:0030132; C:GO:0071439	P:intracellular protein transport; P:vesicle-mediated transport; F:structural molecule activity; F:protein binding; F:clathrin light chain binding; C:clathrin coat of trans-Golgi network vesicle; C:clathrin coat of coated pit; C:clathrin complex
178	DN10754_c1_g2_i5_35855	989.5	22154	29.6667	18.3333	5.66667	2.66667	23.9333	2.08		TRUE	[INTERPRO, BLASTED, MAPPED, ANNOTATED]	aldo keto reductase family 1 member B4		595	20	2.99229e-39	62.12	1	F:GO:0047834	F:D-threo-aldose 1-dehydrogenase activity	EC:1	Oxidoreductases	IPR023210 (PFAM); IPR036812 (G3DSA:3.20.20.GENE3D); PTHR11732 (PANTHER); PTHR11732:SF165 (PANTHER); IPR036812 (SUPERFAMILY)	F:GO:0047834	F:D-threo-aldose 1-dehydrogenase activity
179	DN10325_c1_g7_i1_3824	237	31217	29.3333	9	9.66667	5.33333	36.3	1.25	3	TRUE	[INTERPRO, BLASTED, MAPPED, ANNOTATED]	Glutathione S-transferase	Mu	807	20	2.10094e-124	83.08	3	P:GO:0006749; F:GO:0004364; F:GO:0005515	P:glutathione metabolic process; F:glutathione transferase activity; F:protein binding	EC:2.5.1.18	Glutathione transferase	IPR003081 (PRINTS); G3DSA:3.40.30.10 (GENE3D); IPR004045 (PFAM); IPR004046 (PFAM); G3DSA:1.20.1050.10 (GENE3D); SFLDG00363 (SFLD); SFLDG01205 (SFLD); PTHR11571 (PANTHER); PTHR11571:SF222 (PANTHER); IPR010987 (PROSITE_PROFILES); IPR004045 (PROSITE_PROFILES); cd03075 (CDD); IPR036249 (SUPERFAMILY); IPR036282 (SUPERFAMILY)	P:GO:0006749; F:GO:0004364; F:GO:0005515	P:glutathione metabolic process; F:glutathione transferase activity; F:protein binding
180	DN10416_c0_g1_i1_46907	173.333	77731	29.3333	7.66667	17.3333	5.66667	28.1667	0.45		TRUE	[INTERPRO, BLASTED, MAPPED, ANNOTATED]	lipase maturation factor		2091	20	0	60.82	2	C:GO:0005783; C:GO:0016020	C:endoplasmic reticulum; C:membrane			IPR009613 (PFAM); PTHR14463:SF5 (PANTHER); IPR009613 (PANTHER)	no GO terms	no GO terms
181	DN11193_c0_g1_i17_62328	400.667	33428	29.3333	17	10.6667	7	45.3667	3.14		TRUE	[INTERPRO, BLASTED, MAPPED, ANNOTATED]	non lysosomal glucosylceramidase		898	20	2.34895e-89	65.25	1	F:GO:0004553	F:hydrolase activity, hydrolyzing O-glycosyl compounds			IPR006775 (PFAM); PTHR12654:SF0 (PANTHER); PTHR12654 (PANTHER)	F:GO:0004553	F:hydrolase activity, hydrolyzing O-glycosyl compounds
182	DN11300_c0_g1_i2_50254	153	225263	29.3333	6.66667	25.3333	5	17.5333	0.07		TRUE	[INTERPRO, BLASTED, MAPPED, ANNOTATED]	ankyrin :unc		6214	20	0	76.21	4	P:GO:0007165; F:GO:0005515; C:GO:0005856; C:GO:0016021	P:signal transduction; F:protein binding; C:cytoskeleton; C:integral component of membrane			IPR002110 (PRINTS); IPR002110 (SMART); IPR000906 (SMART); PF13637 (PFAM); IPR036770 (G3DSA:1.25.40.GENE3D); G3DSA:2.60.220.30 (GENE3D); IPR020683 (PFAM); IPR040745 (PFAM); IPR036770 (G3DSA:1.25.40.GENE3D); G3DSA:2.60.40.2660 (GENE3D); IPR011029 (G3DSA:1.10.533.GENE3D); IPR036770 (G3DSA:1.25.40.GENE3D); G3DSA:2.60.220.30 (GENE3D); IPR002110 (PFAM); IPR000906 (PFAM); mobidb-lite (MOBIDB_LITE); mobi…	P:GO:0007165; F:GO:0005515	P:signal transduction; F:protein binding
183	DN12258_c0_g1_i7_43653	234	41175	29.3333	12.3333	18	8.66667	43.5	1.53		TRUE	[INTERPRO, BLASTED, MAPPED, ANNOTATED]	Annexin A13 (Annexin XIII)		1084	20	1.31386e-171	76.59	5	P:GO:0006281; F:GO:0000166; F:GO:0003824; F:GO:0005509; F:GO:0005544	P:DNA repair; F:nucleotide binding; F:catalytic activity; F:calcium ion binding; F:calcium-dependent phospholipid binding			IPR001464 (PRINTS); IPR018502 (SMART); IPR018502 (PFAM); IPR037104 (G3DSA:1.10.220.GENE3D); IPR037104 (G3DSA:1.10.220.GENE3D); IPR037104 (G3DSA:1.10.220.GENE3D); PTHR10502 (PANTHER); IPR018502 (PROSITE_PROFILES); IPR018502 (PROSITE_PROFILES); IPR018502 (PROSITE_PROFILES); IPR037104 (SUPERFAMILY)	F:GO:0005509; F:GO:0005544	F:calcium ion binding; F:calcium-dependent phospholipid binding
184	DN10833_c10_g3_i2_37753	388.333	21756	29	15	9.33333	5.33333	48.3333	2.15		TRUE	[INTERPRO, BLASTED, MAPPED, ANNOTATED]	Non-lysosomal glucosylceramidase		579	20	1.55567e-50	67.88	2	P:GO:0005975; F:GO:0004553	P:carbohydrate metabolic process; F:hydrolase activity, hydrolyzing O-glycosyl compounds	EC:3.2.1	Glycosylases	IPR024462 (PFAM); PTHR12654:SF0 (PANTHER); PTHR12654 (PANTHER)	no GO terms	no GO terms
185	DN11904_c0_g1_i5_58517	176.333	144348	29	9	25.3333	9	22.7333	0.25		TRUE	[INTERPRO, BLASTED, MAPPED, ANNOTATED]	alpha 2 macroglobulin		3865	20	0	63.07	4	P:GO:0010466; F:GO:0004866; C:GO:0005615; C:GO:0016020	P:negative regulation of peptidase activity; F:endopeptidase inhibitor activity; C:extracellular space; C:membrane			IPR001599 (SMART); IPR009048 (SMART); G3DSA:2.20.130.20 (GENE3D); IPR036595 (G3DSA:2.60.40.GENE3D); IPR011626 (PFAM); G3DSA:1.50.10.20 (GENE3D); IPR001599 (PFAM); IPR009048 (PFAM); IPR013783 (G3DSA:2.60.40.GENE3D); G3DSA:2.60.120.1540 (GENE3D); mobidb-lite (MOBIDB_LITE); mobidb-lite (MOBIDB_LITE); PTHR11412 (PANTHER); IPR036595 (SUPERFAMILY); IPR008930 (SUPERFAMILY)	F:GO:0004866; C:GO:0005576; C:GO:0005615	F:endopeptidase inhibitor activity; C:extracellular region; C:extracellular space
186	DN6177_c0_g1_i1_38518	379.333	53376	29	12.3333	20.6667	9.66667	53.1667	1.61		TRUE	[INTERPRO, BLASTED, MAPPED, ANNOTATED]	thymidine phosphorylase		1467	20	0	73.35	6	P:GO:0006206; P:GO:0006213; F:GO:0004645; F:GO:0009032; F:GO:0016154; C:GO:0016020	P:pyrimidine nucleobase metabolic process; P:pyrimidine nucleoside metabolic process; F:1,4-alpha-oligoglucan phosphorylase activity; F:thymidine phosphorylase activity; F:pyrimidine-nucleoside phosphorylase activity; C:membrane	EC:2.4.1.1; EC:2.4.2.2; EC:2.4.2.4	Glycogen phosphorylase; Pyrimidine-nucleoside phosphorylase; Thymidine phosphorylase	IPR013102 (SMART); IPR000053 (PIRSF); G3DSA:1.20.970.10 (GENE3D); IPR013102 (PFAM); IPR000312 (PFAM); IPR035902 (G3DSA:3.40.1030.GENE3D); IPR017459 (PFAM); IPR018090 (TIGRFAM); IPR036566 (G3DSA:3.90.1170.GENE3D); IPR000053 (PANTHER); IPR036566 (SUPERFAMILY); IPR036320 (SUPERFAMILY); IPR035902 (SUPERFAMILY)	P:GO:0006206; P:GO:0006213; F:GO:0004645; F:GO:0016154; F:GO:0016757; F:GO:0016763	P:pyrimidine nucleobase metabolic process; P:pyrimidine nucleoside metabolic process; F:1,4-alpha-oligoglucan phosphorylase activity; F:pyrimidine-nucleoside phosphorylase activity; F:glycosyltransferase activity; F:pentosyltransferase activity
187	DN10280_c0_g3_i4_26887	321.667	27902	28.6667	12	9.33333	5	46.0667	1.76	3	TRUE	[INTERPRO, BLASTED, MAPPED, ANNOTATED]	Non-lysosomal glucosylceramidase		744	20	5.93323e-84	71.69	2	P:GO:0005975; F:GO:0004553	P:carbohydrate metabolic process; F:hydrolase activity, hydrolyzing O-glycosyl compounds	EC:3.2.1	Glycosylases	IPR024462 (PFAM); PTHR12654:SF0 (PANTHER); PTHR12654 (PANTHER)	no GO terms	no GO terms
188	DN10280_c0_g3_i5_26888	210.667	26022	28.6667	11.3333	10.3333	6	62	1.97	3	TRUE	[INTERPRO, BLASTED, MAPPED, ANNOTATED]	Non-lysosomal glucosylceramidase		703	20	3.57152e-73	69.76	2	P:GO:0005975; F:GO:0004553	P:carbohydrate metabolic process; F:hydrolase activity, hydrolyzing O-glycosyl compounds	EC:3.2.1	Glycosylases	IPR024462 (PFAM); PTHR12654:SF0 (PANTHER); PTHR12654 (PANTHER)	no GO terms	no GO terms
189	DN10965_c0_g1_i5_14412	334.333	19634	28.6667	15	14.6667	10.3333	82.4	8.15		TRUE	[INTERPRO, BLASTED, MAPPED]	Non-lysosomal glucosylceramidase		516	20	9.14422e-73	68.27	2	P:GO:0005975; F:GO:0004553	P:carbohydrate metabolic process; F:hydrolase activity, hydrolyzing O-glycosyl compounds			PTHR12654 (PANTHER)	no GO terms	no GO terms
190	DN11349_c0_g1_i5_50283	160	49201	28.6667	12	17.6667	9.66667	39.1333	1.33		TRUE	[INTERPRO, BLASTED, MAPPED, ANNOTATED]	galactokinase		1342	20	0	72.05	5	P:GO:0006012; P:GO:0046835; F:GO:0004335; F:GO:0005524; C:GO:0005737	P:galactose metabolic process; P:carbohydrate phosphorylation; F:galactokinase activity; F:ATP binding; C:cytoplasm	EC:2.7.1.6	Galactokinase	PR00959 (PRINTS); IPR000705 (PRINTS); IPR013750 (PFAM); IPR036554 (G3DSA:3.30.70.GENE3D); IPR006206 (PIRSF); IPR014721 (G3DSA:3.30.230.GENE3D); IPR006204 (PFAM); IPR000705 (TIGRFAM); IPR019539 (PFAM); PTHR10457 (PANTHER); IPR000705 (PTHR10457:PANTHER); IPR036554 (SUPERFAMILY); IPR020568 (SUPERFAMILY)	P:GO:0006012; P:GO:0046835; F:GO:0004335; F:GO:0005524; F:GO:0016301; F:GO:0016773; C:GO:0005737	P:galactose metabolic process; P:carbohydrate phosphorylation; F:galactokinase activity; F:ATP binding; F:kinase activity; F:phosphotransferase activity, alcohol group as acceptor; C:cytoplasm
191	DN12213_c4_g2_i1_43642	89.3333	37337	28.6667	6.33333	10.6667	4.33333	28.2333	0.81		TRUE	[INTERPRO, BLASTED, MAPPED, ANNOTATED]	aldo keto reductase family 1 member B4		982	20	5.4137e-140	78.6	1	F:GO:0047834	F:D-threo-aldose 1-dehydrogenase activity	EC:1.1.1.122	D-threo-aldose 1-dehydrogenase	IPR020471 (PRINTS); IPR020471 (PIRSF); IPR036812 (G3DSA:3.20.20.GENE3D); IPR023210 (PFAM); PTHR11732 (PANTHER); PTHR11732:SF482 (PANTHER); cd19071 (CDD); IPR036812 (SUPERFAMILY)	F:GO:0016491; F:GO:0047834	F:oxidoreductase activity; F:D-threo-aldose 1-dehydrogenase activity
192	DN7989_c0_g1_i1_32666	371.333	67238	28.6667	12	21	8.33333	42.2667	1.04		TRUE	[INTERPRO, BLASTED, MAPPED, ANNOTATED]	ATP synthase subunit alpha mitochondrial		1853	20	0	94.61	4	P:GO:0015986; F:GO:0005524; F:GO:0046933; C:GO:0045261	P:ATP synthesis coupled proton transport; F:ATP binding; F:proton-transporting ATP synthase activity, rotational mechanism; C:proton-transporting ATP synthase complex, catalytic core F(1)	EC:7.1.2.2; EC:6	H(+)-transporting two-sector ATPase; Ligases	IPR027417 (G3DSA:3.40.50.GENE3D); IPR000793 (PFAM); IPR000194 (PFAM); IPR023366 (G3DSA:2.40.30.GENE3D); IPR038376 (G3DSA:1.20.150.GENE3D); IPR005294 (PIRSF); IPR005294 (TIGRFAM); IPR004100 (PFAM); PTHR48082 (PANTHER); PTHR48082:SF3 (PANTHER); IPR005294 (HAMAP); IPR000793 (CDD); IPR033732 (CDD); cd18116 (CDD); IPR036121 (SUPERFAMILY); SSF47917 (SUPERFAMILY); IPR027417 (SUPERFAMILY)	P:GO:0015986; P:GO:0046034; P:GO:1902600; F:GO:0005524; F:GO:0032559; F:GO:0046933; C:GO:0045261	P:ATP synthesis coupled proton transport; P:ATP metabolic process; P:proton transmembrane transport; F:ATP binding; F:adenyl ribonucleotide binding; F:proton-transporting ATP synthase activity, rotational mechanism; C:proton-transporting ATP synthase complex, catalytic core F(1)
193	DN8156_c0_g1_i2_52113	454.333	178301	28.6667	14	20	9	12.5667	0.24		TRUE	[INTERPRO, BLASTED, MAPPED, ANNOTATED]	Rho-associated protein kinase 2		4973	20	0	69.83	5	P:GO:0006468; P:GO:0035556; F:GO:0004674; F:GO:0005524; F:GO:0106310	P:protein phosphorylation; P:intracellular signal transduction; F:protein serine/threonine kinase activity; F:ATP binding; F:protein serine kinase activity	EC:2.7.1	Transferring phosphorus-containing groups	IPR001849 (SMART); IPR002219 (SMART); IPR000719 (SMART); IPR000719 (PFAM); G3DSA:1.10.510.10 (GENE3D); G3DSA:3.30.60.20 (GENE3D); G3DSA:3.30.200.20 (GENE3D); mobidb-lite (MOBIDB_LITE); mobidb-lite (MOBIDB_LITE); PTHR22988 (PANTHER); PTHR22988 (PANTHER); IPR029875 (PTHR22988:PANTHER); IPR000961 (PROSITE_PROFILES); IPR000719 (PROSITE_PROFILES); IPR002219 (PROSITE_PROFILES); IPR002219 (CDD); cd05573…	P:GO:0006468; P:GO:0035556; F:GO:0004672; F:GO:0004674; F:GO:0005524	P:protein phosphorylation; P:intracellular signal transduction; F:protein kinase activity; F:protein serine/threonine kinase activity; F:ATP binding
194	DN10710_c1_g1_i18_36299	229.333	15647	28.3333	12	9	7	70.7	7.66	4	TRUE	[INTERPRO, BLASTED, MAPPED, ANNOTATED]	Glutathione S-transferase	Mu	401	20	3.6382e-43	77.32	3	P:GO:0006749; F:GO:0004364; F:GO:0005515	P:glutathione metabolic process; F:glutathione transferase activity; F:protein binding	EC:2.5.1.18	Glutathione transferase	G3DSA:1.20.1050.130 (GENE3D); IPR004045 (PFAM); PTHR11571:SF137 (PANTHER); PTHR11571 (PANTHER); IPR010987 (PROSITE_PROFILES); IPR004045 (PROSITE_PROFILES); IPR036249 (SUPERFAMILY); IPR036282 (SUPERFAMILY)	P:GO:0006749; F:GO:0005515	P:glutathione metabolic process; F:protein binding
195	DN12373_c1_g1_i5_39623	148	36444	28.3333	10	10	5.33333	36.3333	1.01		TRUE	[INTERPRO, BLASTED, MAPPED, ANNOTATED]	S-formylglutathione hydrolase		973	20	6.44442e-96	78.2	4	P:GO:0046294; F:GO:0018738; F:GO:0052689; C:GO:0005737	P:formaldehyde catabolic process; F:S-formylglutathione hydrolase activity; F:carboxylic ester hydrolase activity; C:cytoplasm	EC:3.1.2.12; EC:3.1.1.1	S-formylglutathione hydrolase; Carboxylesterase	IPR000801 (PFAM); IPR029058 (G3DSA:3.40.50.GENE3D); IPR014186 (PANTHER); IPR029058 (SUPERFAMILY)	P:GO:0046294; F:GO:0018738	P:formaldehyde catabolic process; F:S-formylglutathione hydrolase activity
196	DN8664_c0_g1_i1_13160	232.333	72671	28.3333	11.3333	20.3333	9	32.2333	0.7		TRUE	[INTERPRO, BLASTED, MAPPED, ANNOTATED]	glycerol kinase		1978	20	0	79.36	3	P:GO:0016310; P:GO:0019563; F:GO:0004370	P:phosphorylation; P:glycerol catabolic process; F:glycerol kinase activity	EC:2.7.1.30	Glycerol kinase	G3DSA:3.30.420.40 (GENE3D); IPR018484 (PFAM); G3DSA:3.30.420.40 (GENE3D); IPR018485 (PFAM); PTHR10196:SF69 (PANTHER); PTHR10196 (PANTHER); IPR043129 (SUPERFAMILY); IPR043129 (SUPERFAMILY)	P:GO:0005975; F:GO:0016773	P:carbohydrate metabolic process; F:phosphotransferase activity, alcohol group as acceptor
197	DN8799_c0_g1_i1_619	123.667	77380	28	7.33333	23.3333	6.66667	33.5333	0.45		TRUE	[INTERPRO, BLASTED, MAPPED, ANNOTATED]	Molecular chaperone DnaK		2157	20	0	94.29	4	P:GO:0006457; F:GO:0005524; F:GO:0016887; F:GO:0051082	P:protein folding; F:ATP binding; F:ATP hydrolysis activity; F:unfolded protein binding			PR00301 (PRINTS); IPR012725 (TIGRFAM); G3DSA:3.30.420.40 (GENE3D); IPR013126 (PFAM); IPR029047 (G3DSA:2.60.34.GENE3D); IPR029048 (G3DSA:1.20.1270.GENE3D); G3DSA:3.30.30.30 (GENE3D); G3DSA:3.90.640.10 (GENE3D); G3DSA:3.30.420.40 (GENE3D); mobidb-lite (MOBIDB_LITE); mobidb-lite (MOBIDB_LITE); IPR013126 (PANTHER); PTHR19375:SF451 (PANTHER); IPR012725 (HAMAP); cd11733 (CDD); IPR029047 (SUPERFAMILY); …	P:GO:0006457; F:GO:0005524; F:GO:0016887; F:GO:0051082	P:protein folding; F:ATP binding; F:ATP hydrolysis activity; F:unfolded protein binding
198	DN11398_c1_g2_i5_13346	263	13337	27.6667	11	10	5	64.9	11.33	2	TRUE	[INTERPRO, BLASTED, MAPPED, ANNOTATED]	aldo keto reductase family 1 member B4		344	20	3.33371e-56	82.63	1	F:GO:0047834	F:D-threo-aldose 1-dehydrogenase activity	EC:1.1.1.122	D-threo-aldose 1-dehydrogenase	IPR020471 (PRINTS); IPR023210 (PFAM); IPR036812 (G3DSA:3.20.20.GENE3D); PTHR11732 (PANTHER); PTHR11732:SF421 (PANTHER); IPR036812 (SUPERFAMILY)	F:GO:0016491; F:GO:0047834	F:oxidoreductase activity; F:D-threo-aldose 1-dehydrogenase activity
199	DN10491_c0_g3_i2_21343	194.333	102551	27.3333	11	22.3333	9.66667	34.2667	0.46		TRUE	[INTERPRO, BLASTED, ANNOTATED]	programmed cell death 6 interacting protein		2764	20	0	74.54	1	F:GO:0005515	F:protein binding			IPR004328 (SMART); IPR004328 (PFAM); IPR038499 (G3DSA:1.25.40.GENE3D); IPR025304 (PFAM); G3DSA:1.20.140.50 (GENE3D); G3DSA:1.20.120.560 (GENE3D); mobidb-lite (MOBIDB_LITE); mobidb-lite (MOBIDB_LITE); mobidb-lite (MOBIDB_LITE); PTHR23030 (PANTHER); IPR004328 (PROSITE_PROFILES)	F:GO:0005515	F:protein binding
200	DN11774_c0_g4_i3_60995	113	17976	27	7	9.66667	4.33333	62.6667	1.81		TRUE	[INTERPRO, BLASTED, MAPPED, ANNOTATED]	aldo keto reductase family 1 member B4		475	20	5.14776e-64	76.69	2	F:GO:0047834; C:GO:0016020	F:D-threo-aldose 1-dehydrogenase activity; C:membrane	EC:1.1.1.122	D-threo-aldose 1-dehydrogenase	IPR020471 (PRINTS); IPR036812 (G3DSA:3.20.20.GENE3D); IPR023210 (PFAM); PTHR11732 (PANTHER); PTHR11732:SF482 (PANTHER); IPR036812 (SUPERFAMILY)	F:GO:0016491; F:GO:0047834	F:oxidoreductase activity; F:D-threo-aldose 1-dehydrogenase activity
201	DN11965_c0_g1_i13_46278	195.667	29624	27	9.33333	6.33333	5	31.2	1.11		TRUE	[INTERPRO, BLASTED, MAPPED, ANNOTATED]	Non-lysosomal glucosylceramidase		786	20	3.32601e-87	65.2	1	F:GO:0004553	F:hydrolase activity, hydrolyzing O-glycosyl compounds			IPR006775 (PFAM); PTHR12654:SF0 (PANTHER); PTHR12654 (PANTHER)	F:GO:0004553	F:hydrolase activity, hydrolyzing O-glycosyl compounds
202	DN12233_c0_g2_i3_43790	490.5	48257	26.6667	13	10	5.33333	25.6	2.28		TRUE	[INTERPRO, BLASTED, MAPPED]	Non-lysosomal glucosylceramidase		1294	20	1.96753e-173	66.97	2	P:GO:0005975; F:GO:0004553	P:carbohydrate metabolic process; F:hydrolase activity, hydrolyzing O-glycosyl compounds			IPR024462 (PFAM); PTHR12654 (PANTHER)	no GO terms	no GO terms
203	DN1582_c0_g1_i1_13844	303.333	66558	26.6667	12.3333	21.6667	10.6667	41.5667	0.78		TRUE	[INTERPRO, BLASTED, MAPPED, ANNOTATED]	heat shock protein 60		1856	20	0	92.45	3	P:GO:0042026; F:GO:0005524; F:GO:0016887	P:protein refolding; F:ATP binding; F:ATP hydrolysis activity			IPR001844 (PRINTS); IPR027410 (G3DSA:3.30.260.GENE3D); IPR001844 (TIGRFAM); IPR027409 (G3DSA:3.50.7.GENE3D); IPR002423 (PFAM); IPR027413 (G3DSA:1.10.560.GENE3D); PTHR45633 (PANTHER); PTHR45633:SF3 (PANTHER); IPR001844 (HAMAP); IPR001844 (CDD); IPR027410 (SUPERFAMILY); IPR027413 (SUPERFAMILY); IPR027409 (SUPERFAMILY)	P:GO:0042026; F:GO:0005524; F:GO:0016887	P:protein refolding; F:ATP binding; F:ATP hydrolysis activity
204	DN10280_c0_g3_i7_26890	226	25540	26.3333	10	11	5.66667	65	1.67		TRUE	[INTERPRO, BLASTED, MAPPED, ANNOTATED]	Non-lysosomal glucosylceramidase		681	20	4.41021e-81	72.52	2	P:GO:0005975; F:GO:0004553	P:carbohydrate metabolic process; F:hydrolase activity, hydrolyzing O-glycosyl compounds	EC:3.2.1	Glycosylases	IPR024462 (PFAM); PTHR12654:SF0 (PANTHER); PTHR12654 (PANTHER)	no GO terms	no GO terms
205	DN10666_c0_g1_i13_33082	58.3333	13992	26.3333	4.33333	10	4	74.0667	1.39	4	TRUE	[INTERPRO, BLASTED, MAPPED, ANNOTATED]	aldo keto reductase family 1 member B4		366	20	3.42863e-55	75.58	1	F:GO:0047834	F:D-threo-aldose 1-dehydrogenase activity	EC:1.1.1.122	D-threo-aldose 1-dehydrogenase	IPR023210 (PFAM); IPR036812 (G3DSA:3.20.20.GENE3D); PTHR11732 (PANTHER); PTHR11732:SF421 (PANTHER); IPR036812 (SUPERFAMILY)	F:GO:0047834	F:D-threo-aldose 1-dehydrogenase activity
206	DN10900_c0_g1_i1_65109	109.333	144857	26.3333	6.66667	23.6667	5.66667	19.9333	0.17		TRUE	[INTERPRO, BLASTED, MAPPED, ANNOTATED]	talin 2		3988	20	0	70.82	9	P:GO:0006897; P:GO:0007010; F:GO:0003779; F:GO:0005200; F:GO:0030276; C:GO:0001726; C:GO:0005737; C:GO:0005856; C:GO:0005925	P:endocytosis; P:cytoskeleton organization; F:actin binding; F:structural constituent of cytoskeleton; F:clathrin binding; C:ruffle; C:cytoplasm; C:cytoskeleton; C:focal adhesion			IPR002558 (SMART); IPR002558 (PFAM); G3DSA:1.20.120.230 (GENE3D); G3DSA:1.20.1420.10 (GENE3D); G3DSA:1.20.1410.10 (GENE3D); G3DSA:1.20.1420.10 (GENE3D); mobidb-lite (MOBIDB_LITE); mobidb-lite (MOBIDB_LITE); mobidb-lite (MOBIDB_LITE); PTHR19981:SF1 (PANTHER); PTHR19981 (PANTHER); PTHR19981 (PANTHER); IPR002558 (PROSITE_PROFILES); IPR035964 (SUPERFAMILY)	F:GO:0003779	F:actin binding
207	DN11298_c0_g4_i5_22781	168	19352	26.3333	8.33333	9.33333	4.66667	53.9667	2.62	2	TRUE	[INTERPRO, BLASTED, MAPPED, ANNOTATED]	Glutathione S transferase	Mu	495	20	9.47743e-55	71.56	3	P:GO:0006749; F:GO:0005515; F:GO:0016740	P:glutathione metabolic process; F:protein binding; F:transferase activity	EC:2	Transferases	IPR004045 (PFAM); G3DSA:1.20.1050.130 (GENE3D); IPR040079 (SFLD); PTHR11571:SF240 (PANTHER); PTHR11571 (PANTHER); IPR004045 (PROSITE_PROFILES); cd03075 (CDD); IPR036282 (SUPERFAMILY); IPR036249 (SUPERFAMILY)	P:GO:0006749; F:GO:0005515	P:glutathione metabolic process; F:protein binding
208	DN12609_c1_g2_i4_72054	447	31604	26	10.6667	11.6667	6	46.3	3.47		TRUE	[INTERPRO, BLASTED, MAPPED, ANNOTATED]	aldo keto reductase family 1 member B4		831	20	2.41843e-107	78.4	1	F:GO:0047834	F:D-threo-aldose 1-dehydrogenase activity	EC:1.1.1.122	D-threo-aldose 1-dehydrogenase	IPR020471 (PRINTS); IPR036812 (G3DSA:3.20.20.GENE3D); IPR023210 (PFAM); PTHR11732:SF482 (PANTHER); PTHR11732 (PANTHER); cd19071 (CDD); IPR036812 (SUPERFAMILY)	F:GO:0016491; F:GO:0047834	F:oxidoreductase activity; F:D-threo-aldose 1-dehydrogenase activity
209	DN10373_c1_g1_i10_3783	166	30243	25.6667	6	8.66667	2.66667	30.4	1.08		TRUE	[INTERPRO, BLASTED, MAPPED, ANNOTATED]	Glutathione S-transferase	Mu	820	20	3.02234e-90	74.25	3	P:GO:0006749; F:GO:0004364; F:GO:0005515	P:glutathione metabolic process; F:glutathione transferase activity; F:protein binding	EC:2	Transferases	IPR003081 (PRINTS); G3DSA:3.40.30.10 (GENE3D); IPR004046 (PFAM); G3DSA:1.20.1050.10 (GENE3D); IPR004045 (PFAM); SFLDG00363 (SFLD); SFLDG01205 (SFLD); PTHR11571:SF240 (PANTHER); PTHR11571 (PANTHER); IPR010987 (PROSITE_PROFILES); IPR004045 (PROSITE_PROFILES); cd03075 (CDD); IPR036249 (SUPERFAMILY); IPR036282 (SUPERFAMILY)	P:GO:0006749; F:GO:0004364; F:GO:0005515	P:glutathione metabolic process; F:glutathione transferase activity; F:protein binding
210	DN11098_c0_g2_i1_52906	202.333	14957	25.6667	11.3333	7.66667	4	50.1333	4.13	3	TRUE	[INTERPRO, BLASTED, MAPPED, ANNOTATED]	Dynein light chain 2, cytoplasmic		391	20	3.97463e-54	92.93	4	P:GO:0007017; C:GO:0005737; C:GO:0005874; C:GO:0030286	P:microtubule-based process; C:cytoplasm; C:microtubule; C:dynein complex			IPR001372 (SMART); IPR037177 (G3DSA:3.30.740.GENE3D); IPR001372 (PFAM); PTHR11886:SF62 (PANTHER); IPR001372 (PANTHER); IPR037177 (SUPERFAMILY)	P:GO:0007017; C:GO:0030286	P:microtubule-based process; C:dynein complex
211	DN11200_c0_g1_i15_23020	236.333	32208	25.6667	10	9.33333	5.66667	35.6	4.86		TRUE	[INTERPRO, BLASTED, MAPPED, ANNOTATED]	Glutathione S-transferase	Mu	844	20	7.28529e-92	72.89	3	P:GO:0006749; F:GO:0005515; F:GO:0016740	P:glutathione metabolic process; F:protein binding; F:transferase activity	EC:2	Transferases	IPR004045 (PFAM); G3DSA:1.20.1050.130 (GENE3D); IPR004046 (PFAM); SFLDG00363 (SFLD); SFLDG01205 (SFLD); PTHR11571 (PANTHER); PTHR11571:SF240 (PANTHER); IPR004045 (PROSITE_PROFILES); IPR010987 (PROSITE_PROFILES); cd03075 (CDD); IPR036282 (SUPERFAMILY); IPR036249 (SUPERFAMILY)	P:GO:0006749; F:GO:0005515	P:glutathione metabolic process; F:protein binding
212	DN11215_c1_g2_i7_22837	125	20739	25.6667	8.66667	11.6667	7	50.5333	2.86		TRUE	[INTERPRO, BLASTED, MAPPED, ANNOTATED]	aldo keto reductase family 1 member B4		540	20	1.32295e-80	77.5	2	F:GO:0047834; C:GO:0016020	F:D-threo-aldose 1-dehydrogenase activity; C:membrane	EC:1.1.1.122	D-threo-aldose 1-dehydrogenase	IPR020471 (PRINTS); IPR023210 (PFAM); IPR036812 (G3DSA:3.20.20.GENE3D); PTHR11732:SF482 (PANTHER); PTHR11732 (PANTHER); IPR036812 (SUPERFAMILY)	F:GO:0016491; F:GO:0047834	F:oxidoreductase activity; F:D-threo-aldose 1-dehydrogenase activity
213	DN11612_c0_g1_i9_54026	330.333	42286	25.6667	10.3333	14.6667	7.33333	41.1	0.97		TRUE	[INTERPRO, BLASTED, MAPPED, ANNOTATED]	uridine phosphorylase 1		1139	20	5.51401e-157	78.21	5	P:GO:0009116; P:GO:0009166; F:GO:0004850; C:GO:0005737; C:GO:0016021	P:nucleoside metabolic process; P:nucleotide catabolic process; F:uridine phosphorylase activity; C:cytoplasm; C:integral component of membrane	EC:2.4.2.3	Uridine phosphorylase	IPR010059 (TIGRFAM); IPR000845 (PFAM); IPR035994 (G3DSA:3.40.50.GENE3D); PTHR43691 (PANTHER); PTHR43691:SF3 (PANTHER); IPR010059 (CDD); IPR035994 (SUPERFAMILY)	P:GO:0009116; P:GO:0009166; F:GO:0003824; F:GO:0004850; C:GO:0005737	P:nucleoside metabolic process; P:nucleotide catabolic process; F:catalytic activity; F:uridine phosphorylase activity; C:cytoplasm
214	DN1202_c0_g1_i1_62670	534	22786	25.6667	17.6667	9	6	47.5667	14.59	3	TRUE	[INTERPRO, BLASTED, MAPPED, ANNOTATED]	Profilin allergen		642	20	6.88746e-60	64.17	1	F:GO:0003779	F:actin binding			IPR005455 (SMART); IPR005455 (PFAM); G3DSA:3.30.450.30 (GENE3D); IPR036140 (SUPERFAMILY)	F:GO:0003779	F:actin binding
215	DN10661_c0_g1_i5_33175	97	31184	25.3333	3.66667	9.33333	3	34.8333	0.5		TRUE	[INTERPRO, BLASTED, MAPPED, ANNOTATED]	Glutathione S-transferase	Mu	800	20	5.48356e-87	72.83	3	P:GO:0006749; F:GO:0005515; F:GO:0016740	P:glutathione metabolic process; F:protein binding; F:transferase activity	EC:2	Transferases	G3DSA:3.40.30.10 (GENE3D); G3DSA:1.20.1050.10 (GENE3D); IPR004046 (PFAM); IPR004045 (PFAM); SFLDG01205 (SFLD); SFLDG00363 (SFLD); PTHR11571 (PANTHER); PTHR11571:SF222 (PANTHER); IPR010987 (PROSITE_PROFILES); IPR004045 (PROSITE_PROFILES); cd03075 (CDD); IPR036282 (SUPERFAMILY); IPR036249 (SUPERFAMILY)	P:GO:0006749; F:GO:0005515	P:glutathione metabolic process; F:protein binding
216	DN10707_c1_g1_i3_10096	188.333	10247	25.3333	13.3333	6.66667	4.66667	70.3667	9.35	1	TRUE	[INTERPRO, BLASTED, MAPPED, ANNOTATED]	aldo keto reductase family 1 member B4		272	20	3.16013e-37	83.11	2	F:GO:0047834; C:GO:0016021	F:D-threo-aldose 1-dehydrogenase activity; C:integral component of membrane	EC:1.1.1.122	D-threo-aldose 1-dehydrogenase	IPR036812 (G3DSA:3.20.20.GENE3D); IPR036812 (SUPERFAMILY)	no GO terms	no GO terms
217	DN12273_c0_g1_i14_43814	147	39715	25.3333	8.66667	12	6.33333	35.6667	2.32		TRUE	[INTERPRO, BLASTED, MAPPED, ANNOTATED]	aldo keto reductase family 1 member B4		1037	20	1.37467e-160	78.37	1	F:GO:0047834	F:D-threo-aldose 1-dehydrogenase activity	EC:1.1.1.122	D-threo-aldose 1-dehydrogenase	IPR020471 (PRINTS); IPR023210 (PFAM); IPR036812 (G3DSA:3.20.20.GENE3D); IPR020471 (PIRSF); PTHR11732:SF482 (PANTHER); PTHR11732 (PANTHER); cd19071 (CDD); IPR036812 (SUPERFAMILY)	F:GO:0016491; F:GO:0047834	F:oxidoreductase activity; F:D-threo-aldose 1-dehydrogenase activity
218	DN2795_c0_g1_i1_59943	276.333	46725	25.3333	14.6667	15.3333	9	46.6667	1.78		TRUE	[INTERPRO, BLASTED, MAPPED, ANNOTATED]	probable transaldolase		1238	20	0	86.43	4	P:GO:0005975; P:GO:0006098; F:GO:0004801; C:GO:0005737	P:carbohydrate metabolic process; P:pentose-phosphate shunt; F:transaldolase activity; C:cytoplasm	EC:2.2.1.2	Transaldolase	IPR013785 (G3DSA:3.20.20.GENE3D); IPR001585 (PFAM); IPR004730 (TIGRFAM); IPR004730 (PTHR10683:PANTHER); IPR001585 (PANTHER); IPR004730 (HAMAP); IPR004730 (CDD); SSF51569 (SUPERFAMILY)	P:GO:0005975; P:GO:0006098; F:GO:0003824; F:GO:0004801; C:GO:0005737	P:carbohydrate metabolic process; P:pentose-phosphate shunt; F:catalytic activity; F:transaldolase activity; C:cytoplasm
219	DN5019_c0_g1_i1_184	243.333	24845	25.3333	11.6667	9	5	47.75	2.53	43.1	TRUE	[INTERPRO, BLASTED, MAPPED, ANNOTATED]	nucleoside diphosphate kinase		677	20	7.5788e-97	87.04	9	P:GO:0006165; P:GO:0006183; P:GO:0006228; P:GO:0006241; F:GO:0004550; F:GO:0005524; F:GO:0046872; C:GO:0005737; C:GO:0016021	P:nucleoside diphosphate phosphorylation; P:GTP biosynthetic process; P:UTP biosynthetic process; P:CTP biosynthetic process; F:nucleoside diphosphate kinase activity; F:ATP binding; F:metal ion binding; C:cytoplasm; C:integral component of membrane	EC:2.7.4.6	Nucleoside-diphosphate kinase	IPR001564 (PRINTS); IPR034907 (SMART); IPR036850 (G3DSA:3.30.70.GENE3D); IPR034907 (PFAM); PTHR11349:SF103 (PANTHER); PTHR11349 (PANTHER); PTHR11349:SF103 (PANTHER); IPR001564 (HAMAP); cd04413 (CDD); IPR036850 (SUPERFAMILY)	P:GO:0006165; P:GO:0006183; P:GO:0006228; P:GO:0006241; F:GO:0004550	P:nucleoside diphosphate phosphorylation; P:GTP biosynthetic process; P:UTP biosynthetic process; P:CTP biosynthetic process; F:nucleoside diphosphate kinase activity
220	DN11965_c0_g1_i12_46277	331	33075	25	14.3333	6.33333	5	27.2	1.86	5	TRUE	[INTERPRO, BLASTED, MAPPED, ANNOTATED]	non lysosomal glucosylceramidase		898	20	2.09185e-87	68.13	2	P:GO:0005975; F:GO:0004553	P:carbohydrate metabolic process; F:hydrolase activity, hydrolyzing O-glycosyl compounds	EC:3.2.1	Glycosylases	IPR006775 (PFAM); PTHR12654 (PANTHER); PTHR12654:SF0 (PANTHER)	F:GO:0004553	F:hydrolase activity, hydrolyzing O-glycosyl compounds
221	DN12396_c0_g1_i4_64745	341	46372	25	10.6667	15.3333	7.33333	36.9333	0.86		TRUE	[INTERPRO, BLASTED, MAPPED, ANNOTATED]	uridine phosphorylase 1		1243	20	6.72441e-151	78.33	5	P:GO:0009116; P:GO:0009166; F:GO:0004850; C:GO:0005737; C:GO:0016021	P:nucleoside metabolic process; P:nucleotide catabolic process; F:uridine phosphorylase activity; C:cytoplasm; C:integral component of membrane	EC:2.4.2.3	Uridine phosphorylase	IPR000845 (PFAM); IPR010059 (TIGRFAM); IPR035994 (G3DSA:3.40.50.GENE3D); PTHR43691 (PANTHER); PTHR43691:SF3 (PANTHER); IPR010059 (CDD); IPR035994 (SUPERFAMILY)	P:GO:0009116; P:GO:0009166; F:GO:0003824; F:GO:0004850; C:GO:0005737	P:nucleoside metabolic process; P:nucleotide catabolic process; F:catalytic activity; F:uridine phosphorylase activity; C:cytoplasm
222	DN3362_c0_g1_i1_3620	299.667	79962	25	13	21.3333	11.3333	33.9333	0.62		TRUE	[INTERPRO, BLASTED, MAPPED, ANNOTATED]	Disorganized muscle protein		2155	20	0	75.42	5	P:GO:0006468; F:GO:0004672; F:GO:0005524; C:GO:0005886; C:GO:0016021	P:protein phosphorylation; F:protein kinase activity; F:ATP binding; C:plasma membrane; C:integral component of membrane	EC:2.7.1	Transferring phosphorus-containing groups	IPR003598 (SMART); IPR003599 (SMART); IPR013783 (G3DSA:2.60.40.GENE3D); IPR013783 (G3DSA:2.60.40.GENE3D); IPR013098 (PFAM); IPR013783 (G3DSA:2.60.40.GENE3D); PTHR45080 (PANTHER); PTHR45080 (PANTHER); PTHR45080:SF8 (PANTHER); PTHR45080:SF8 (PANTHER); IPR007110 (PROSITE_PROFILES); IPR007110 (PROSITE_PROFILES); IPR007110 (PROSITE_PROFILES); cd00096 (CDD); cd00096 (CDD); cd00096 (CDD); IPR036179 (SUP…	no GO terms	no GO terms
223	DN11457_c1_g2_i2_56889	118	35604	24.6667	5.66667	9.66667	4.33333	29.9	1.23		TRUE	[INTERPRO, BLASTED, MAPPED, ANNOTATED]	Glutathione S-transferase	Mu	929	20	1.92719e-79	74.24	3	P:GO:0006749; F:GO:0005515; F:GO:0016740	P:glutathione metabolic process; F:protein binding; F:transferase activity	EC:2	Transferases	G3DSA:1.20.1050.10 (GENE3D); IPR004046 (PFAM); G3DSA:3.40.30.10 (GENE3D); IPR004045 (PFAM); IPR040079 (SFLD); PTHR11571:SF240 (PANTHER); PTHR11571 (PANTHER); IPR010987 (PROSITE_PROFILES); IPR004045 (PROSITE_PROFILES); IPR036249 (SUPERFAMILY); IPR036282 (SUPERFAMILY)	P:GO:0006749; F:GO:0005515	P:glutathione metabolic process; F:protein binding
224	DN12196_c0_g1_i8_41451	182	23302	24.6667	5.66667	10.6667	4.33333	38.9667	3.38		TRUE	[INTERPRO, BLASTED, MAPPED, ANNOTATED]	aldo keto reductase family 1 member B4		604	20	1.65112e-93	80.14	1	F:GO:0047834	F:D-threo-aldose 1-dehydrogenase activity	EC:1.1.1.122	D-threo-aldose 1-dehydrogenase	IPR020471 (PRINTS); IPR023210 (PFAM); IPR036812 (G3DSA:3.20.20.GENE3D); PTHR11732 (PANTHER); PTHR11732:SF482 (PANTHER); cd19071 (CDD); IPR036812 (SUPERFAMILY)	F:GO:0016491; F:GO:0047834	F:oxidoreductase activity; F:D-threo-aldose 1-dehydrogenase activity
225	DN924_c0_g1_i1_26022	273.667	23452	24.6667	14.6667	6.66667	6.33333	31	4.68	1	TRUE	[INTERPRO, BLASTED, MAPPED, ANNOTATED]	Dynein light chain 1, cytoplasmic		641	20	2.92187e-50	74.36	4	P:GO:0007017; C:GO:0005737; C:GO:0005874; C:GO:0030286	P:microtubule-based process; C:cytoplasm; C:microtubule; C:dynein complex			IPR001372 (SMART); IPR037177 (G3DSA:3.30.740.GENE3D); IPR001372 (PFAM); IPR037177 (SUPERFAMILY)	P:GO:0007017; C:GO:0030286	P:microtubule-based process; C:dynein complex
226	DN10436_c0_g1_i1_34321	274	29957	24.3333	13	14.6667	7.66667	47.3333	2.93		TRUE	[INTERPRO, BLASTED, MAPPED, ANNOTATED]	Rho GDP-dissociation inhibitor		803	20	2.19631e-109	74.6	3	P:GO:0050790; F:GO:0005094; C:GO:0005737	P:regulation of catalytic activity; F:Rho GDP-dissociation inhibitor activity; C:cytoplasm			IPR000406 (PFAM); IPR024792 (G3DSA:2.70.50.GENE3D); PTHR10980:SF3 (PANTHER); IPR000406 (PANTHER); IPR014756 (SUPERFAMILY)	F:GO:0005094; C:GO:0005737	F:Rho GDP-dissociation inhibitor activity; C:cytoplasm
227	DN11129_c1_g3_i3_23893	408.333	21579	24.3333	13.3333	11.3333	6	63.8	2.68		TRUE	[INTERPRO, BLASTED, MAPPED, ANNOTATED]	aldo keto reductase family 1 member B4		577	20	1.19831e-61	79.84	1	F:GO:0047834	F:D-threo-aldose 1-dehydrogenase activity	EC:1.1.1.122	D-threo-aldose 1-dehydrogenase	IPR020471 (PRINTS); IPR036812 (G3DSA:3.20.20.GENE3D); IPR023210 (PFAM); PTHR11732 (PANTHER); PTHR11732:SF482 (PANTHER); IPR036812 (SUPERFAMILY)	F:GO:0016491; F:GO:0047834	F:oxidoreductase activity; F:D-threo-aldose 1-dehydrogenase activity
228	DN11631_c1_g6_i1_54266	428.667	21108	24.3333	11.6667	10.3333	6.66667	62.4333	4.08		TRUE	[INTERPRO, BLASTED, MAPPED, ANNOTATED]	aldo keto reductase family 1 member B4		568	20	2.90511e-61	75.22	2	F:GO:0047834; C:GO:0016021	F:D-threo-aldose 1-dehydrogenase activity; C:integral component of membrane	EC:1.1.1.122	D-threo-aldose 1-dehydrogenase	IPR023210 (PFAM); IPR036812 (G3DSA:3.20.20.GENE3D); IPR020471 (PANTHER); PTHR43827:SF3 (PANTHER); IPR036812 (SUPERFAMILY)	F:GO:0016491; F:GO:0047834	F:oxidoreductase activity; F:D-threo-aldose 1-dehydrogenase activity
229	DN12359_c3_g1_i4_39457	178.5	24162	24.3333	7.66667	8	4.66667	36.0667	4.38	6	TRUE	[INTERPRO, BLASTED, MAPPED, ANNOTATED]	aldo keto reductase family 1 member B4		642	20	6.78866e-81	81.44	1	F:GO:0047834	F:D-threo-aldose 1-dehydrogenase activity	EC:1.1.1.122	D-threo-aldose 1-dehydrogenase	IPR020471 (PRINTS); IPR036812 (G3DSA:3.20.20.GENE3D); IPR023210 (PFAM); PTHR11732:SF482 (PANTHER); PTHR11732 (PANTHER); cd19071 (CDD); IPR036812 (SUPERFAMILY)	F:GO:0016491; F:GO:0047834	F:oxidoreductase activity; F:D-threo-aldose 1-dehydrogenase activity
230	DN9145_c0_g1_i1_32319	299.333	84093	24.3333	11.3333	18.6667	8.66667	27.0667	0.58		TRUE	[INTERPRO, BLASTED, MAPPED, ANNOTATED]	Leukotriene A-4 hydrolase		2213	20	0	82.47	3	P:GO:0006508; F:GO:0008237; F:GO:0008270	P:proteolysis; F:metallopeptidase activity; F:zinc ion binding	EC:3.4	Acting on peptide bonds (peptidases)	IPR001930 (PRINTS); IPR015211 (SMART); IPR042097 (G3DSA:2.60.40.GENE3D); IPR014782 (PFAM); G3DSA:3.30.2010.30 (GENE3D); IPR015211 (PFAM); PF17900 (PFAM); IPR027268 (G3DSA:1.10.390.GENE3D); IPR038502 (G3DSA:1.25.40.GENE3D); PTHR45726:SF3 (PANTHER); IPR034015 (PANTHER); IPR034015 (CDD); SSF55486 (SUPERFAMILY); IPR016024 (SUPERFAMILY); IPR042097 (SUPERFAMILY)	P:GO:0006508; F:GO:0008237; F:GO:0008270	P:proteolysis; F:metallopeptidase activity; F:zinc ion binding
231	DN10468_c1_g1_i1_34499	192	22694	24	8.66667	10	6	47.3	2.02	6	TRUE	[INTERPRO, BLASTED, MAPPED, ANNOTATED]	aldo keto reductase family 1 member B4		596	20	4.71462e-79	80.05	1	F:GO:0047834	F:D-threo-aldose 1-dehydrogenase activity	EC:1.1.1.122	D-threo-aldose 1-dehydrogenase	IPR020471 (PRINTS); IPR023210 (PFAM); IPR036812 (G3DSA:3.20.20.GENE3D); PTHR11732:SF482 (PANTHER); PTHR11732 (PANTHER); cd19071 (CDD); IPR036812 (SUPERFAMILY)	F:GO:0016491; F:GO:0047834	F:oxidoreductase activity; F:D-threo-aldose 1-dehydrogenase activity
232	DN10752_c0_g1_i10_35888	259.5	25171	24	9.66667	6.33333	4.33333	32.6	7.3		TRUE	[INTERPRO, BLASTED, MAPPED, ANNOTATED]	carbonyl reductase 1		678	20	4.23596e-90	82.77	1	F:GO:0016491	F:oxidoreductase activity	EC:1	Oxidoreductases	IPR002347 (PRINTS); IPR002347 (PFAM); G3DSA:3.40.50.720 (GENE3D); PTHR43963:SF4 (PANTHER); PTHR43963 (PANTHER); IPR036291 (SUPERFAMILY)	F:GO:0016491	F:oxidoreductase activity
233	DN12300_c0_g1_i17_39701	194.5	17182	24	7.33333	4.33333	2.66667	29.4333	1.93		TRUE	[INTERPRO, BLASTED, MAPPED, ANNOTATED]	Glutathione S-transferase	Mu	453	20	1.87589e-39	72.97	3	P:GO:0006749; F:GO:0005515; F:GO:0016740	P:glutathione metabolic process; F:protein binding; F:transferase activity	EC:2	Transferases	IPR004045 (PFAM); G3DSA:1.20.1050.130 (GENE3D); PTHR11571 (PANTHER); PTHR11571:SF240 (PANTHER); IPR004045 (PROSITE_PROFILES); IPR036249 (SUPERFAMILY); IPR036282 (SUPERFAMILY)	P:GO:0006749; F:GO:0005515	P:glutathione metabolic process; F:protein binding
234	DN9799_c0_g1_i1_46050	294.667	18914	24	14.6667	6.66667	5.33333	30.4	6.18		TRUE	[INTERPRO, BLASTED, MAPPED, ANNOTATED]	Dynein light chain 1, cytoplasmic		508	20	1.57477e-50	73.89	4	P:GO:0007017; C:GO:0005737; C:GO:0005874; C:GO:0030286	P:microtubule-based process; C:cytoplasm; C:microtubule; C:dynein complex			IPR001372 (SMART); IPR001372 (PFAM); IPR037177 (G3DSA:3.30.740.GENE3D); mobidb-lite (MOBIDB_LITE); mobidb-lite (MOBIDB_LITE); IPR037177 (SUPERFAMILY)	P:GO:0007017; C:GO:0030286	P:microtubule-based process; C:dynein complex
235	DN10666_c0_g1_i11_33081	95	18271	23.6667	7.66667	9.66667	4.66667	67.5	1.76	4	TRUE	[INTERPRO, BLASTED, MAPPED, ANNOTATED]	aldo keto reductase family 1 member B4		483	20	3.24072e-60	74.7	1	F:GO:0047834	F:D-threo-aldose 1-dehydrogenase activity	EC:1.1.1.122	D-threo-aldose 1-dehydrogenase	IPR020471 (PRINTS); IPR036812 (G3DSA:3.20.20.GENE3D); IPR023210 (PFAM); PTHR11732:SF399 (PANTHER); PTHR11732 (PANTHER); IPR036812 (SUPERFAMILY)	F:GO:0016491; F:GO:0047834	F:oxidoreductase activity; F:D-threo-aldose 1-dehydrogenase activity
236	DN10963_c2_g5_i3_14507	77.3333	155619	23.6667	3.33333	22	3.33333	21.4333	0.09		TRUE	[INTERPRO, BLASTED, MAPPED, ANNOTATED]	coatomer subunit alpha		4157	20	0	81.72	6	P:GO:0006886; P:GO:0016192; F:GO:0005198; F:GO:0005515; C:GO:0000139; C:GO:0030126	P:intracellular protein transport; P:vesicle-mediated transport; F:structural molecule activity; F:protein binding; C:Golgi membrane; C:COPI vesicle coat			IPR020472 (PRINTS); IPR001680 (SMART); IPR015943 (G3DSA:2.130.10.GENE3D); G3DSA:1.25.40.470 (GENE3D); IPR016391 (PIRSF); IPR010714 (PFAM); IPR001680 (PFAM); IPR006692 (PFAM); mobidb-lite (MOBIDB_LITE); mobidb-lite (MOBIDB_LITE); PTHR19876:SF1 (PANTHER); PTHR19876 (PANTHER); IPR001680 (PROSITE_PROFILES); PS50294 (PROSITE_PROFILES); IPR001680 (PROSITE_PROFILES); PS50294 (PROSITE_PROFILES); IPR00168…	P:GO:0006886; P:GO:0016192; F:GO:0005198; F:GO:0005515; C:GO:0030117; C:GO:0030126	P:intracellular protein transport; P:vesicle-mediated transport; F:structural molecule activity; F:protein binding; C:membrane coat; C:COPI vesicle coat
237	DN12281_c0_g2_i1_43393	631	25136	23.6667	12	3.66667	3	19.2	2.96	5	TRUE	[INTERPRO, BLASTED, MAPPED, ANNOTATED]	Non-lysosomal glucosylceramidase		646	20	1.53766e-95	69.95	1	F:GO:0004553	F:hydrolase activity, hydrolyzing O-glycosyl compounds			IPR006775 (PFAM); PTHR12654:SF0 (PANTHER); PTHR12654 (PANTHER)	F:GO:0004553	F:hydrolase activity, hydrolyzing O-glycosyl compounds
238	DN4788_c0_g1_i1_8076	148	45771	23.6667	7	15.6667	4	55.7333	0.87		TRUE	[INTERPRO, BLASTED, MAPPED, ANNOTATED]	pyruvate dehydrogenase		1256	20	0	88.77	2	P:GO:0006086; F:GO:0004739	P:acetyl-CoA biosynthetic process from pyruvate; F:pyruvate dehydrogenase (acetyl-transferring) activity	EC:1.2.4.1	Pyruvate dehydrogenase (acetyl-transferring)	IPR005475 (SMART); IPR009014 (G3DSA:3.40.50.GENE3D); IPR005475 (PFAM); IPR033248 (PFAM); G3DSA:3.40.50.970 (GENE3D); PTHR11624:SF96 (PANTHER); IPR027110 (PANTHER); cd07036 (CDD); IPR009014 (SUPERFAMILY); IPR029061 (SUPERFAMILY)	P:GO:0006086; F:GO:0003824; F:GO:0004739	P:acetyl-CoA biosynthetic process from pyruvate; F:catalytic activity; F:pyruvate dehydrogenase (acetyl-transferring) activity
239	DN8903_c0_g1_i1_52178	276.333	60574	23.6667	11.6667	19.6667	10	39.4	0.61		TRUE	[INTERPRO, BLASTED, MAPPED, ANNOTATED]	Putative aminopeptidase W07G4.4		1665	20	0	81.54	4	P:GO:0006508; F:GO:0030145; F:GO:0070006; C:GO:0005737	P:proteolysis; F:manganese ion binding; F:metalloaminopeptidase activity; C:cytoplasm	EC:3.4.11	Acting on peptide bonds (peptidases)	IPR011356 (PRINTS); G3DSA:3.40.630.10 (GENE3D); IPR000819 (PFAM); IPR011356 (PANTHER); PTHR11963:SF23 (PANTHER); IPR043472 (SUPERFAMILY); SSF53187 (SUPERFAMILY)	P:GO:0006508; P:GO:0019538; F:GO:0030145; F:GO:0070006; C:GO:0005737	P:proteolysis; P:protein metabolic process; F:manganese ion binding; F:metalloaminopeptidase activity; C:cytoplasm
240	DN9975_c0_g1_i2_4443	249.333	49004	23.6667	10	12	5.66667	32.5	1.66		TRUE	[INTERPRO, BLASTED, MAPPED, ANNOTATED]	Non-lysosomal glucosylceramidase		1310	20	5.31294e-175	67.73	2	P:GO:0005975; F:GO:0004553	P:carbohydrate metabolic process; F:hydrolase activity, hydrolyzing O-glycosyl compounds	EC:3.2.1	Glycosylases	IPR024462 (PFAM); PTHR12654 (PANTHER)	no GO terms	no GO terms
241	DN10491_c0_g1_i3_59313	380.333	61196	23.3333	11.3333	17.3333	8.33333	39.5	0.69		TRUE	[INTERPRO, BLASTED, MAPPED, ANNOTATED]	dihydrolipoamide dehydrogenase		1694	20	0	87.55	3	P:GO:0045454; F:GO:0004148; F:GO:0050660	P:cell redox homeostasis; F:dihydrolipoyl dehydrogenase activity; F:flavin adenine dinucleotide binding	EC:1.8.1.4	Dihydrolipoyl dehydrogenase	PR00411 (PRINTS); PR00368 (PRINTS); IPR036188 (G3DSA:3.50.50.GENE3D); IPR001100 (PIRSF); IPR006258 (TIGRFAM); IPR023753 (PFAM); IPR036188 (G3DSA:3.50.50.GENE3D); IPR004099 (PFAM); IPR016156 (G3DSA:3.30.390.GENE3D); PTHR22912:SF151 (PANTHER); PTHR22912 (PANTHER); IPR036188 (SUPERFAMILY); IPR016156 (SUPERFAMILY)	P:GO:0045454; F:GO:0004148; F:GO:0016491; F:GO:0050660	P:cell redox homeostasis; F:dihydrolipoyl dehydrogenase activity; F:oxidoreductase activity; F:flavin adenine dinucleotide binding
242	DN12238_c0_g1_i10_43650	257	28229	23.3333	10.6667	10	4.66667	50.5333	1.44		TRUE	[INTERPRO, BLASTED, MAPPED]	Non-lysosomal glucosylceramidase		757	20	7.61207e-114	65.03	2	P:GO:0005975; F:GO:0004553	P:carbohydrate metabolic process; F:hydrolase activity, hydrolyzing O-glycosyl compounds			IPR024462 (PFAM); PTHR12654 (PANTHER)	no GO terms	no GO terms
243	DN12281_c0_g1_i1_43392	211.5	43382	23.3333	8.33333	8.33333	4	19.8333	0.94		TRUE	[INTERPRO, BLASTED, MAPPED, ANNOTATED]	non lysosomal glucosylceramidase		1121	20	3.82345e-170	68.33	2	P:GO:0005975; F:GO:0004553	P:carbohydrate metabolic process; F:hydrolase activity, hydrolyzing O-glycosyl compounds			IPR006775 (PFAM); IPR012341 (G3DSA:1.50.10.GENE3D); mobidb-lite (MOBIDB_LITE); PTHR12654:SF0 (PANTHER); PTHR12654 (PANTHER); IPR008928 (SUPERFAMILY)	P:GO:0005975; F:GO:0004553	P:carbohydrate metabolic process; F:hydrolase activity, hydrolyzing O-glycosyl compounds
244	DN1602_c0_g1_i1_69974	250.667	78018	23.3333	10	18	8	32.9333	0.33		TRUE	[INTERPRO, BLASTED, ANNOTATED]	Putative actin-interacting protein 1		2133	20	0	76.89	1	F:GO:0005515	F:protein binding			IPR001680 (SMART); IPR015943 (G3DSA:2.130.10.GENE3D); IPR015943 (G3DSA:2.130.10.GENE3D); IPR001680 (PFAM); PTHR19856 (PANTHER); PTHR19856:SF0 (PANTHER); IPR001680 (PROSITE_PROFILES); IPR001680 (PROSITE_PROFILES); IPR001680 (PROSITE_PROFILES); PS50294 (PROSITE_PROFILES); PS50294 (PROSITE_PROFILES); IPR001680 (PROSITE_PROFILES); PS50294 (PROSITE_PROFILES); IPR001680 (PROSITE_PROFILES); cd00200 (CDD…	F:GO:0005515	F:protein binding
245	DN10373_c1_g2_i11_3788	72.3333	34389	23	4.66667	6.66667	3.33333	25.8	0.58		TRUE	[INTERPRO, BLASTED, MAPPED, ANNOTATED]	Glutathione S-transferase	Mu	877	20	9.71892e-97	76.52	3	P:GO:0006749; F:GO:0004364; F:GO:0005515	P:glutathione metabolic process; F:glutathione transferase activity; F:protein binding	EC:2.5.1.18	Glutathione transferase	IPR003081 (PRINTS); G3DSA:1.20.1050.10 (GENE3D); G3DSA:3.40.30.10 (GENE3D); IPR004046 (PFAM); IPR004045 (PFAM); IPR040079 (SFLD); PTHR11571 (PANTHER); PTHR11571:SF240 (PANTHER); IPR010987 (PROSITE_PROFILES); IPR004045 (PROSITE_PROFILES); cd03075 (CDD); IPR036282 (SUPERFAMILY); IPR036249 (SUPERFAMILY)	P:GO:0006749; F:GO:0004364; F:GO:0005515	P:glutathione metabolic process; F:glutathione transferase activity; F:protein binding
246	DN10464_c0_g1_i12_34497	242.333	18398	23	12.3333	11.6667	8	81.2333	4.37		TRUE	[INTERPRO, BLASTED, MAPPED]	Non-lysosomal glucosylceramidase		482	20	2.09081e-64	71.16	2	P:GO:0005975; F:GO:0004553	P:carbohydrate metabolic process; F:hydrolase activity, hydrolyzing O-glycosyl compounds			mobidb-lite (MOBIDB_LITE); PTHR12654 (PANTHER)	no GO terms	no GO terms
247	DN11912_c0_g1_i1_72866	207.667	116441	23	5.33333	21.3333	5.33333	25.9667	0.21		TRUE	[INTERPRO, BLASTED, MAPPED, ANNOTATED]	alpha actinin sarcomeric		3115	20	0	83.6	2	F:GO:0003779; F:GO:0005509	F:actin binding; F:calcium ion binding			IPR002048 (SMART); IPR018159 (SMART); SM01184 (SMART); G3DSA:1.10.238.10 (GENE3D); IPR002017 (PFAM); IPR014837 (PFAM); G3DSA:1.20.58.60 (GENE3D); G3DSA:1.10.238.10 (GENE3D); G3DSA:1.20.58.60 (GENE3D); G3DSA:1.20.58.60 (GENE3D); G3DSA:1.20.58.60 (GENE3D); PTHR23167 (PANTHER); PTHR23167:SF25 (PANTHER); IPR002048 (PROSITE_PROFILES); cd00176 (CDD); cd00176 (CDD); SSF46966 (SUPERFAMILY); SSF46966 (SUP…	F:GO:0005509; F:GO:0005515	F:calcium ion binding; F:protein binding
248	DN12374_c0_g1_i12_39908	329.667	13473	23	13	7	3	43.3333	2.9		TRUE	[INTERPRO, BLASTED, MAPPED, ANNOTATED]	carbonyl reductase 1		362	20	2.0282e-45	90.08	1	F:GO:0016491	F:oxidoreductase activity	EC:1	Oxidoreductases	G3DSA:3.40.50.720 (GENE3D); PTHR43963:SF4 (PANTHER); PTHR43963 (PANTHER); IPR036291 (SUPERFAMILY)	no GO terms	no GO terms
249	DN12512_c1_g2_i13_73167	172.667	40519	23	7.66667	13.6667	5.33333	45.8	0.87		TRUE	[INTERPRO, BLASTED, MAPPED, ANNOTATED]	S-formylglutathione hydrolase		1100	20	2.31751e-93	76.24	6	P:GO:0006508; P:GO:0046294; F:GO:0008233; F:GO:0018738; F:GO:0052689; C:GO:0005737	P:proteolysis; P:formaldehyde catabolic process; F:peptidase activity; F:S-formylglutathione hydrolase activity; F:carboxylic ester hydrolase activity; C:cytoplasm	EC:3.1.2.12; EC:3.4; EC:3.1.1.1	S-formylglutathione hydrolase; Acting on peptide bonds (peptidases); Carboxylesterase	IPR000801 (PFAM); IPR029058 (G3DSA:3.40.50.GENE3D); IPR014186 (PANTHER); PTHR10061:SF0 (PANTHER); IPR029058 (SUPERFAMILY)	P:GO:0046294; F:GO:0018738	P:formaldehyde catabolic process; F:S-formylglutathione hydrolase activity
250	DN4827_c0_g3_i1_54450	265	37390	23	11.6667	14	7.33333	49.7333	1.54		TRUE	[INTERPRO, BLASTED, MAPPED, ANNOTATED]	Basement membrane-specific heparan sulfate proteoglycan core protein		1010	20	2.0828e-160	65.79	4	P:GO:0007155; P:GO:0007411; C:GO:0005886; C:GO:0016021	P:cell adhesion; P:axon guidance; C:plasma membrane; C:integral component of membrane			no IPS match	no IPS match	no IPS match
251	DN8035_c0_g1_i1_68364	233	63554	23	10	19.6667	9	44.7	0.74		TRUE	[INTERPRO, BLASTED, MAPPED, ANNOTATED]	T-complex protein 1 subunit beta		1756	20	0	92.02	5	P:GO:0006457; F:GO:0005524; F:GO:0016887; F:GO:0051082; C:GO:0005832	P:protein folding; F:ATP binding; F:ATP hydrolysis activity; F:unfolded protein binding; C:chaperonin-containing T-complex			IPR017998 (PRINTS); IPR027410 (G3DSA:3.30.260.GENE3D); IPR027409 (G3DSA:3.50.7.GENE3D); IPR027413 (G3DSA:1.10.560.GENE3D); IPR002423 (PFAM); IPR012716 (TIGRFAM); IPR017998 (PANTHER); IPR012716 (PTHR11353:PANTHER); IPR012716 (CDD); IPR027413 (SUPERFAMILY); IPR027410 (SUPERFAMILY); IPR027409 (SUPERFAMILY)	P:GO:0006457; F:GO:0005524; F:GO:0016887; F:GO:0051082; C:GO:0005829; C:GO:0005832	P:protein folding; F:ATP binding; F:ATP hydrolysis activity; F:unfolded protein binding; C:cytosol; C:chaperonin-containing T-complex
252	DN10222_c0_g1_i2_1259	300	43367	22.6667	8.66667	12.3333	4.66667	41.1333	0.8		TRUE	[INTERPRO, BLASTED]	alpha tocopherol transfer protein		1121	20	2.5084e-134	73.49						IPR036865 (G3DSA:3.40.525.GENE3D); IPR001251 (PFAM); PTHR10174 (PANTHER); IPR001251 (PROSITE_PROFILES); IPR001251 (CDD); IPR036865 (SUPERFAMILY)	no GO terms	no GO terms
253	DN10225_c1_g1_i1_26983	202.333	22950	22.6667	11	6.66667	3	33	1.59		TRUE	[INTERPRO, BLASTED, MAPPED, ANNOTATED]	Non-lysosomal glucosylceramidase		593	20	2.72614e-89	74.48	2	P:GO:0005975; F:GO:0004553	P:carbohydrate metabolic process; F:hydrolase activity, hydrolyzing O-glycosyl compounds	EC:3.2.1	Glycosylases	IPR006775 (PFAM); IPR012341 (G3DSA:1.50.10.GENE3D); PTHR12654:SF0 (PANTHER); PTHR12654 (PANTHER); IPR008928 (SUPERFAMILY)	P:GO:0005975; F:GO:0004553	P:carbohydrate metabolic process; F:hydrolase activity, hydrolyzing O-glycosyl compounds
254	DN5825_c0_g1_i2_10580	265	43829	22.6667	10.6667	14	7.33333	44.0333	0.92		TRUE	[INTERPRO, BLASTED, MAPPED, ANNOTATED]	SUCA ligase		1242	20	0	93.16	5	P:GO:0006099; F:GO:0000166; F:GO:0004775; F:GO:0004776; C:GO:0005739	P:tricarboxylic acid cycle; F:nucleotide binding; F:succinate-CoA ligase (ADP-forming) activity; F:succinate-CoA ligase (GDP-forming) activity; C:mitochondrion	EC:6.2.1.5; EC:6.2.1.4	Succinate--CoA ligase (ADP-forming); Succinate--CoA ligase (GDP-forming)	PR01798 (PRINTS); IPR003781 (SMART); IPR005811 (PFAM); IPR003781 (PFAM); G3DSA:3.40.50.720 (GENE3D); IPR005810 (PIRSF); IPR005810 (TIGRFAM); IPR016102 (G3DSA:3.40.50.GENE3D); PTHR11117 (PANTHER); PTHR11117:SF2 (PANTHER); IPR005810 (HAMAP); IPR036291 (SUPERFAMILY); IPR016102 (SUPERFAMILY)	F:GO:0003824	F:catalytic activity
255	DN12498_c0_g1_i3_71640	185.667	50361	22.3333	9	14.6667	7	35.0667	0.66		TRUE	[INTERPRO, BLASTED]	von Willebrand factor A domain-containing protein 5A		1370	20	0	78.02						IPR002035 (SMART); IPR002035 (PFAM); IPR036465 (G3DSA:3.40.50.GENE3D); PTHR45737:SF6 (PANTHER); PTHR45737 (PANTHER); IPR002035 (PROSITE_PROFILES); IPR036465 (SUPERFAMILY)	no GO terms	no GO terms
256	DN11619_c2_g2_i1_54147	297.333	38479	22	10.6667	12.3333	6.33333	44.7667	1.1		TRUE	[INTERPRO, BLASTED, MAPPED, ANNOTATED]	aldo keto reductase family 1 member B4		1017	20	8.19907e-97	78.14	1	F:GO:0047834	F:D-threo-aldose 1-dehydrogenase activity	EC:1.1.1.122	D-threo-aldose 1-dehydrogenase	IPR020471 (PRINTS); IPR036812 (G3DSA:3.20.20.GENE3D); IPR023210 (PFAM); PTHR11732 (PANTHER); PTHR11732:SF482 (PANTHER); cd19071 (CDD); IPR036812 (SUPERFAMILY)	F:GO:0016491; F:GO:0047834	F:oxidoreductase activity; F:D-threo-aldose 1-dehydrogenase activity
257	DN12374_c0_g1_i7_39905	342.5	20195	22	10	8	5.66667	40.9	4.44	2	TRUE	[INTERPRO, BLASTED, MAPPED, ANNOTATED]	carbonyl reductase 1		549	20	1.77786e-84	82.53	1	F:GO:0016491	F:oxidoreductase activity	EC:1	Oxidoreductases	IPR002347 (PRINTS); IPR002347 (PFAM); G3DSA:3.40.50.720 (GENE3D); PTHR43963:SF4 (PANTHER); PTHR43963 (PANTHER); IPR036291 (SUPERFAMILY)	F:GO:0016491	F:oxidoreductase activity
258	DN5201_c0_g1_i1_9389	205.667	65913	22	8.66667	19.3333	7.66667	37.9667	0.41		TRUE	[INTERPRO, BLASTED, MAPPED, ANNOTATED]	T-complex protein 1 subunit zeta		1800	20	0	93.03	5	P:GO:0006457; F:GO:0005524; F:GO:0016887; F:GO:0051082; C:GO:0005737	P:protein folding; F:ATP binding; F:ATP hydrolysis activity; F:unfolded protein binding; C:cytoplasm			IPR017998 (PRINTS); IPR027410 (G3DSA:3.30.260.GENE3D); IPR027413 (G3DSA:1.10.560.GENE3D); IPR002423 (PFAM); IPR012722 (TIGRFAM); IPR027409 (G3DSA:3.50.7.GENE3D); IPR017998 (PANTHER); PTHR11353:SF21 (PANTHER); IPR012722 (CDD); IPR027409 (SUPERFAMILY); IPR027410 (SUPERFAMILY); IPR027413 (SUPERFAMILY)	P:GO:0006457; F:GO:0005524; F:GO:0016887; F:GO:0051082	P:protein folding; F:ATP binding; F:ATP hydrolysis activity; F:unfolded protein binding
259	DN8610_c0_g1_i2_49846	374	27519	22	12	11.6667	7	56.5333	2.14		TRUE	[INTERPRO, BLASTED, MAPPED, ANNOTATED]	3 oxoacyl acyl carrier protein reductase		752	20	1.25169e-60	82.72	4	P:GO:0015031; F:GO:0016491; C:GO:0005789; C:GO:0016021	P:protein transport; F:oxidoreductase activity; C:endoplasmic reticulum membrane; C:integral component of membrane	EC:1	Oxidoreductases	IPR002347 (PRINTS); G3DSA:3.40.50.720 (GENE3D); IPR002347 (PFAM); PTHR43975:SF2 (PANTHER); PTHR43975 (PANTHER); IPR036291 (SUPERFAMILY)	F:GO:0016491	F:oxidoreductase activity
260	DN11215_c1_g3_i5_22838	253.333	24603	21.6667	9.33333	10.6667	6.33333	55.4	2.57	6	TRUE	[INTERPRO, BLASTED, MAPPED, ANNOTATED]	aldo keto reductase family 1 member B4		660	20	5.07531e-82	79.97	1	F:GO:0047834	F:D-threo-aldose 1-dehydrogenase activity	EC:1.1.1.122	D-threo-aldose 1-dehydrogenase	IPR020471 (PRINTS); IPR036812 (G3DSA:3.20.20.GENE3D); IPR023210 (PFAM); PTHR11732 (PANTHER); PTHR11732:SF482 (PANTHER); cd19071 (CDD); IPR036812 (SUPERFAMILY)	F:GO:0016491; F:GO:0047834	F:oxidoreductase activity; F:D-threo-aldose 1-dehydrogenase activity
261	DN11802_c0_g1_i2_55995	204.333	32322	21.6667	8.66667	12.6667	5	40.2	1.66		TRUE	[INTERPRO, BLASTED, MAPPED, ANNOTATED]	Glutathione S-transferase	Mu	834	20	5.11163e-91	73.91	3	P:GO:0006749; F:GO:0004364; F:GO:0005515	P:glutathione metabolic process; F:glutathione transferase activity; F:protein binding	EC:2	Transferases	IPR003081 (PRINTS); IPR004045 (PFAM); G3DSA:1.20.1050.10 (GENE3D); IPR004046 (PFAM); G3DSA:3.40.30.10 (GENE3D); SFLDG01205 (SFLD); IPR040079 (SFLD); PTHR11571 (PANTHER); PTHR11571:SF240 (PANTHER); IPR004045 (PROSITE_PROFILES); IPR010987 (PROSITE_PROFILES); cd03075 (CDD); IPR036282 (SUPERFAMILY); IPR036249 (SUPERFAMILY)	P:GO:0006749; F:GO:0004364; F:GO:0005515	P:glutathione metabolic process; F:glutathione transferase activity; F:protein binding
262	DN12289_c0_g1_i10_68516	109.667	28444	21.3333	6.33333	9.33333	4.33333	42.6667	1.17		TRUE	[INTERPRO, BLASTED, MAPPED, ANNOTATED]	non lysosomal glucosylceramidase		729	20	5.27885e-114	70.7	2	P:GO:0005975; F:GO:0004553	P:carbohydrate metabolic process; F:hydrolase activity, hydrolyzing O-glycosyl compounds	EC:3.2.1	Glycosylases	IPR012341 (G3DSA:1.50.10.GENE3D); IPR006775 (PFAM); PTHR12654 (PANTHER); PTHR12654:SF0 (PANTHER); IPR008928 (SUPERFAMILY)	P:GO:0005975; F:GO:0004553	P:carbohydrate metabolic process; F:hydrolase activity, hydrolyzing O-glycosyl compounds
263	DN12300_c0_g1_i32_39710	135	38879	21.3333	6.66667	8.33333	4.66667	21	1.26		TRUE	[INTERPRO, BLASTED, MAPPED, ANNOTATED]	Glutathione S-transferase	Mu	1077	20	1.2034e-49	68.03	3	P:GO:0006749; F:GO:0005515; F:GO:0016740	P:glutathione metabolic process; F:protein binding; F:transferase activity	EC:2	Transferases	IPR004045 (PFAM); G3DSA:1.20.1050.130 (GENE3D); IPR040079 (SFLD); PTHR11571 (PANTHER); PTHR11571:SF222 (PANTHER); IPR004045 (PROSITE_PROFILES); cd03075 (CDD); IPR036249 (SUPERFAMILY)	P:GO:0006749; F:GO:0005515	P:glutathione metabolic process; F:protein binding
264	DN4872_c0_g1_i1_43079	228	30237	21.3333	12.3333	13	9	48.9	2.5		TRUE	[INTERPRO, BLASTED, MAPPED, ANNOTATED]	peptidyl prolyl cis trans isomerase B		821	20	9.18901e-120	82.61	6	P:GO:0000413; P:GO:0006457; F:GO:0003755; C:GO:0005753; C:GO:0005783; C:GO:0016021	P:protein peptidyl-prolyl isomerization; P:protein folding; F:peptidyl-prolyl cis-trans isomerase activity; C:mitochondrial proton-transporting ATP synthase complex; C:endoplasmic reticulum; C:integral component of membrane	EC:5.2.1.8	Peptidylprolyl isomerase	IPR002130 (PRINTS); IPR002130 (PFAM); IPR024936 (PIRSF); IPR029000 (G3DSA:2.40.100.GENE3D); PTHR11071 (PANTHER); PTHR11071:SF477 (PANTHER); IPR002130 (PROSITE_PROFILES); IPR029000 (SUPERFAMILY)	P:GO:0000413; F:GO:0003755	P:protein peptidyl-prolyl isomerization; F:peptidyl-prolyl cis-trans isomerase activity
265	DN6832_c0_g1_i2_76806	195.667	41991	21.3333	8	15	6.66667	45.3333	0.98		TRUE	[INTERPRO, BLASTED, MAPPED, ANNOTATED]	inorganic pyrophosphatase		1110	20	0	84.35	4	P:GO:0006796; F:GO:0000287; F:GO:0004427; C:GO:0005737	P:phosphate-containing compound metabolic process; F:magnesium ion binding; F:inorganic diphosphatase activity; C:cytoplasm	EC:3.6.1.1	Inorganic diphosphatase	IPR008162 (PFAM); IPR036649 (G3DSA:3.90.80.GENE3D); IPR008162 (PANTHER); PTHR10286:SF50 (PANTHER); IPR008162 (CDD); IPR036649 (SUPERFAMILY)	P:GO:0006796; F:GO:0000287; F:GO:0004427; C:GO:0005737	P:phosphate-containing compound metabolic process; F:magnesium ion binding; F:inorganic diphosphatase activity; C:cytoplasm
266	DN11300_c0_g1_i3_50255	216.5	223526	21	5	17.6667	3.66667	13	0.14		TRUE	[INTERPRO, BLASTED, MAPPED, ANNOTATED]	ankyrin :unc		6169	20	0	77.12	4	P:GO:0007165; F:GO:0005515; C:GO:0005856; C:GO:0016021	P:signal transduction; F:protein binding; C:cytoskeleton; C:integral component of membrane			IPR002110 (PRINTS); IPR000906 (SMART); IPR002110 (SMART); IPR020683 (PFAM); IPR011029 (G3DSA:1.10.533.GENE3D); IPR002110 (PFAM); G3DSA:2.60.220.30 (GENE3D); IPR036770 (G3DSA:1.25.40.GENE3D); G3DSA:2.60.220.30 (GENE3D); IPR000906 (PFAM); PF13637 (PFAM); G3DSA:2.60.40.2660 (GENE3D); IPR040745 (PFAM); IPR036770 (G3DSA:1.25.40.GENE3D); mobidb-lite (MOBIDB_LITE); mobidb-lite (MOBIDB_LITE); mobidb-lite…	P:GO:0007165; F:GO:0005515	P:signal transduction; F:protein binding
267	DN11854_c1_g2_i1_56279	118.333	20561	21	8.66667	11	5.66667	50.7333	2.36		TRUE	[INTERPRO, BLASTED, MAPPED, ANNOTATED]	aldo keto reductase family 1 member B4		540	20	9.11974e-75	76.78	2	F:GO:0047834; C:GO:0016020	F:D-threo-aldose 1-dehydrogenase activity; C:membrane	EC:1.1.1.122	D-threo-aldose 1-dehydrogenase	IPR020471 (PRINTS); IPR023210 (PFAM); IPR036812 (G3DSA:3.20.20.GENE3D); PTHR11732:SF408 (PANTHER); PTHR11732 (PANTHER); IPR036812 (SUPERFAMILY)	F:GO:0016491; F:GO:0047834	F:oxidoreductase activity; F:D-threo-aldose 1-dehydrogenase activity
268	DN12623_c0_g3_i3_72304	76.3333	15095	21	5.66667	10	2.66667	63.5	0.84		TRUE	[INTERPRO, BLASTED, MAPPED, ANNOTATED]	Glutathione S transferase	Mu	412	20	1.06679e-48	69.86	3	P:GO:0006749; F:GO:0005515; F:GO:0016740	P:glutathione metabolic process; F:protein binding; F:transferase activity	EC:2	Transferases	IPR004045 (PFAM); G3DSA:1.20.1050.130 (GENE3D); IPR040079 (SFLD); PTHR11571 (PANTHER); PTHR11571:SF240 (PANTHER); IPR004045 (PROSITE_PROFILES); IPR036282 (SUPERFAMILY); IPR036249 (SUPERFAMILY)	P:GO:0006749; F:GO:0005515	P:glutathione metabolic process; F:protein binding
269	DN7231_c0_g1_i1_33982	133	208144	21	4.33333	18.3333	4	13.2333	0.21		TRUE	[INTERPRO, BLASTED, MAPPED]	hypothetical transcript		5576	18	0	60.17	1	C:GO:0005576	C:extracellular region			mobidb-lite (MOBIDB_LITE)	no GO terms	no GO terms
270	DN10070_c0_g1_i2_2060	304	51024	20.6667	9.33333	14	6.33333	41.4667	0.65		TRUE	[INTERPRO, BLASTED, MAPPED, ANNOTATED]	actin protein 3B		1355	20	0	92.65	4	P:GO:0034314; F:GO:0003779; F:GO:0005524; C:GO:0005885	P:Arp2/3 complex-mediated actin nucleation; F:actin binding; F:ATP binding; C:Arp2/3 protein complex			IPR004000 (SMART); G3DSA:3.30.420.40 (GENE3D); G3DSA:3.30.420.40 (GENE3D); IPR004000 (PFAM); G3DSA:3.90.640.10 (GENE3D); IPR015623 (PTHR11937:PANTHER); IPR004000 (PANTHER); cd00012 (CDD); IPR043129 (SUPERFAMILY); IPR043129 (SUPERFAMILY)	P:GO:0007015; P:GO:0034314; F:GO:0005524; C:GO:0005885	P:actin filament organization; P:Arp2/3 complex-mediated actin nucleation; F:ATP binding; C:Arp2/3 protein complex
271	DN11200_c0_g3_i1_23022	140.333	26846	20.6667	8.33333	11	5	44.1667	1.27		TRUE	[INTERPRO, BLASTED, MAPPED, ANNOTATED]	Glutathione S-transferase	Mu	687	20	1.36791e-108	79.38	3	P:GO:0006749; F:GO:0004364; F:GO:0005515	P:glutathione metabolic process; F:glutathione transferase activity; F:protein binding	EC:2.5.1.18	Glutathione transferase	IPR003081 (PRINTS); IPR004046 (PFAM); IPR004045 (PFAM); G3DSA:3.40.30.10 (GENE3D); G3DSA:1.20.1050.10 (GENE3D); SFLDG01205 (SFLD); SFLDG00363 (SFLD); PTHR11571:SF240 (PANTHER); PTHR11571 (PANTHER); IPR010987 (PROSITE_PROFILES); IPR004045 (PROSITE_PROFILES); cd03075 (CDD); IPR036249 (SUPERFAMILY); IPR036282 (SUPERFAMILY)	P:GO:0006749; F:GO:0004364; F:GO:0005515	P:glutathione metabolic process; F:glutathione transferase activity; F:protein binding
272	DN11743_c0_g1_i1_36638	117.333	44872	20.6667	9	17	8	43.9333	0.9		TRUE	[INTERPRO, BLASTED, MAPPED, ANNOTATED]	Basement membrane-specific heparan sulfate proteoglycan core protein		1203	20	0	67.95	4	P:GO:0007155; P:GO:0007411; C:GO:0005886; C:GO:0016021	P:cell adhesion; P:axon guidance; C:plasma membrane; C:integral component of membrane			no IPS match	no IPS match	no IPS match
273	DN11854_c1_g2_i4_56282	94.3333	20482	20.6667	4	12.6667	3.66667	51.8333	0.83		TRUE	[INTERPRO, BLASTED, MAPPED, ANNOTATED]	aldo keto reductase family 1 member B4		540	20	3.73731e-73	77.44	2	F:GO:0047834; C:GO:0016020	F:D-threo-aldose 1-dehydrogenase activity; C:membrane	EC:1.1.1.122	D-threo-aldose 1-dehydrogenase	IPR020471 (PRINTS); IPR023210 (PFAM); IPR036812 (G3DSA:3.20.20.GENE3D); PTHR11732 (PANTHER); PTHR11732:SF408 (PANTHER); IPR036812 (SUPERFAMILY)	F:GO:0016491; F:GO:0047834	F:oxidoreductase activity; F:D-threo-aldose 1-dehydrogenase activity
274	DN11954_c1_g2_i1_72969	173.333	16742	20.6667	9	7	4.66667	54.0667	2.01	3	TRUE	[INTERPRO, BLASTED, MAPPED, ANNOTATED]	Non-lysosomal glucosylceramidase		441	20	7.28366e-71	73.18	2	P:GO:0005975; F:GO:0004553	P:carbohydrate metabolic process; F:hydrolase activity, hydrolyzing O-glycosyl compounds	EC:3.2.1	Glycosylases	IPR024462 (PFAM); PTHR12654 (PANTHER)	no GO terms	no GO terms
275	DN7755_c0_g2_i1_37040	107.667	77602	20.6667	6.33333	16.6667	5.66667	27.8	0.34		TRUE	[INTERPRO, BLASTED, MAPPED, ANNOTATED]	serine--tRNA ligase, cytoplasmic		2058	20	0	81.6	4	P:GO:0006434; P:GO:0016525; F:GO:0004828; F:GO:0005524	P:seryl-tRNA aminoacylation; P:negative regulation of angiogenesis; F:serine-tRNA ligase activity; F:ATP binding	EC:6.1.1.11	Serine--tRNA ligase	IPR002317 (PRINTS); G3DSA:3.30.930.10 (GENE3D); IPR002314 (PFAM); IPR002317 (PIRSF); IPR015866 (PFAM); IPR002317 (TIGRFAM); IPR042103 (G3DSA:1.10.287.GENE3D); IPR002317 (PANTHER); IPR006195 (PROSITE_PROFILES); IPR033729 (CDD); SSF55681 (SUPERFAMILY); IPR010978 (SUPERFAMILY)	P:GO:0006418; P:GO:0006434; F:GO:0000166; F:GO:0004812; F:GO:0004828; F:GO:0005524	P:tRNA aminoacylation for protein translation; P:seryl-tRNA aminoacylation; F:nucleotide binding; F:aminoacyl-tRNA ligase activity; F:serine-tRNA ligase activity; F:ATP binding
276	DN8466_c0_g1_i1_58105	288.667	51714	20.6667	11.6667	13	8.33333	38.2	1.23		TRUE	[INTERPRO, BLASTED, MAPPED, ANNOTATED]	2-amino-3-ketobutyrate coenzyme A ligase, mitochondrial		1432	20	0	90.08	5	P:GO:0006567; P:GO:0009058; F:GO:0008890; F:GO:0016874; F:GO:0030170	P:threonine catabolic process; P:biosynthetic process; F:glycine C-acetyltransferase activity; F:ligase activity; F:pyridoxal phosphate binding	EC:6; EC:2.3.1.29	Ligases; Glycine C-acetyltransferase	IPR004839 (PFAM); IPR015421 (G3DSA:3.40.640.GENE3D); PTHR13693:SF90 (PANTHER); PTHR13693 (PANTHER); IPR015424 (SUPERFAMILY)	P:GO:0009058; F:GO:0003824; F:GO:0030170	P:biosynthetic process; F:catalytic activity; F:pyridoxal phosphate binding
277	DN10335_c1_g1_i3_29500	59.3333	244748	20.3333	2.33333	19.6667	2.33333	12.4	0.04		TRUE	[INTERPRO, BLASTED, MAPPED, ANNOTATED]	hemicentin 1		6531	20	0	79.73	4	P:GO:0007155; F:GO:0003824; F:GO:0005509; C:GO:0005576	P:cell adhesion; F:catalytic activity; F:calcium ion binding; C:extracellular region			PR01705 (PRINTS); IPR000742 (SMART); IPR000884 (SMART); IPR013106 (SMART); IPR001881 (SMART); IPR003598 (SMART); IPR003599 (SMART); IPR013783 (G3DSA:2.60.40.GENE3D); IPR013783 (G3DSA:2.60.40.GENE3D); PF13927 (PFAM); IPR013783 (G3DSA:2.60.40.GENE3D); G3DSA:2.10.25.10 (GENE3D); G3DSA:2.10.25.10 (GENE3D); IPR006605 (PFAM); IPR026823 (PFAM); IPR001881 (PFAM); IPR009017 (G3DSA:2.40.155.GENE3D); IPR013…	F:GO:0005509	F:calcium ion binding
278	DN11375_c0_g1_i14_13793	325	44533	20.3333	9	14.6667	5	44.8667	1.36		TRUE	[INTERPRO, BLASTED, MAPPED, ANNOTATED]	Dehydrogenase:reductase SDR family		1230	20	0	78.18	1	F:GO:0016491	F:oxidoreductase activity	EC:1	Oxidoreductases	IPR002347 (PRINTS); IPR002347 (PRINTS); G3DSA:3.40.50.720 (GENE3D); IPR002347 (PFAM); PTHR44147 (PANTHER); IPR036291 (SUPERFAMILY)	F:GO:0016491	F:oxidoreductase activity
279	DN6084_c0_g1_i1_30545	155.667	91178	20.3333	8	16.3333	7	24.5667	0.37		TRUE	[INTERPRO, BLASTED, MAPPED, ANNOTATED]	dipeptidyl peptidase 3		2428	20	0	79.55	5	P:GO:0006508; F:GO:0008239; F:GO:0046872; F:GO:0070006; C:GO:0005737	P:proteolysis; F:dipeptidyl-peptidase activity; F:metal ion binding; F:metalloaminopeptidase activity; C:cytoplasm	EC:3.4.11; EC:3.4.14.1; EC:3.4.14.5; EC:3.4.14.4; EC:3.4.14.2	Acting on peptide bonds (peptidases); Dipeptidyl-peptidase I; Dipeptidyl-peptidase IV; Dipeptidyl-peptidase III; Dipeptidyl-peptidase II	G3DSA:3.30.70.2600 (GENE3D); IPR039461 (PFAM); IPR005317 (PIRSF); G3DSA:3.30.540.30 (GENE3D); G3DSA:3.30.540.30 (GENE3D); IPR039461 (PANTHER); PTHR23422:SF11 (PANTHER)	P:GO:0006508; F:GO:0008239; F:GO:0070006; C:GO:0005737	P:proteolysis; F:dipeptidyl-peptidase activity; F:metalloaminopeptidase activity; C:cytoplasm
280	DN9306_c0_g1_i1_62619	180.333	48688	20.3333	7.33333	15.6667	6.66667	44.5	0.69		TRUE	[INTERPRO, BLASTED, MAPPED, ANNOTATED]	GDP mannose 46 dehydratase		1302	20	0	87.05	3	P:GO:0019673; P:GO:0042351; F:GO:0008446	P:GDP-mannose metabolic process; P:'de novo' GDP-L-fucose biosynthetic process; F:GDP-mannose 4,6-dehydratase activity	EC:4.2.1.47	GDP-mannose 4,6-dehydratase	IPR006368 (TIGRFAM); G3DSA:3.90.25.10 (GENE3D); G3DSA:3.40.50.720 (GENE3D); IPR016040 (PFAM); PTHR43715:SF1 (PANTHER); IPR006368 (PANTHER); IPR006368 (HAMAP); cd05260 (CDD); IPR036291 (SUPERFAMILY)	P:GO:0019673; F:GO:0008446	P:GDP-mannose metabolic process; F:GDP-mannose 4,6-dehydratase activity
281	DN10868_c1_g1_i3_11750	248	11744	20	9	9.33333	4.66667	78.5333	6.78		TRUE	[INTERPRO, BLASTED, MAPPED, ANNOTATED]	1,5-anhydro-D-fructose reductase		304	20	2.96064e-45	79.6	2	F:GO:0047834; C:GO:0016021	F:D-threo-aldose 1-dehydrogenase activity; C:integral component of membrane	EC:1.1.1.122	D-threo-aldose 1-dehydrogenase	IPR020471 (PRINTS); IPR036812 (G3DSA:3.20.20.GENE3D); IPR023210 (PFAM); PTHR11732 (PANTHER); PTHR11732:SF421 (PANTHER); IPR036812 (SUPERFAMILY)	F:GO:0016491; F:GO:0047834	F:oxidoreductase activity; F:D-threo-aldose 1-dehydrogenase activity
282	DN10980_c0_g1_i1_14290	107.667	95617	20	4	18.3333	4	28.7667	0.22		TRUE	[INTERPRO, BLASTED, MAPPED, ANNOTATED]	Threonyl tRNA synthetase C		2476	20	0	81.02	4	P:GO:0006435; F:GO:0004829; F:GO:0005524; C:GO:0005737	P:threonyl-tRNA aminoacylation; F:threonine-tRNA ligase activity; F:ATP binding; C:cytoplasm	EC:6.1.1.3	Threonine--tRNA ligase	IPR002320 (PRINTS); IPR002314 (PFAM); IPR004154 (PFAM); IPR002320 (TIGRFAM); IPR036621 (G3DSA:3.40.50.GENE3D); G3DSA:3.30.930.10 (GENE3D); IPR002320 (PANTHER); PTHR11451:SF36 (PANTHER); IPR006195 (PROSITE_PROFILES); IPR033728 (CDD); cd00860 (CDD); IPR018163 (SUPERFAMILY); SSF52954 (SUPERFAMILY); SSF55681 (SUPERFAMILY)	P:GO:0006418; P:GO:0006435; F:GO:0000166; F:GO:0004812; F:GO:0004829; F:GO:0005524; C:GO:0005737	P:tRNA aminoacylation for protein translation; P:threonyl-tRNA aminoacylation; F:nucleotide binding; F:aminoacyl-tRNA ligase activity; F:threonine-tRNA ligase activity; F:ATP binding; C:cytoplasm
283	DN11817_c3_g5_i1_69816	123.667	165222	20	2.66667	18	2	14.5667	0.08		TRUE	[INTERPRO, BLASTED, MAPPED, ANNOTATED]	Plasma membrane calcium-transporting ATPase 3		4498	20	0	82.78	5	P:GO:0070588; F:GO:0005388; F:GO:0005524; C:GO:0005886; C:GO:0016021	P:calcium ion transmembrane transport; F:P-type calcium transporter activity; F:ATP binding; C:plasma membrane; C:integral component of membrane	EC:7.2.2.10	P-type Ca(2+) transporter	PR00119 (PRINTS); IPR004014 (SMART); IPR023299 (G3DSA:3.40.1110.GENE3D); G3DSA:1.20.1110.10 (GENE3D); G3DSA:1.20.1110.10 (GENE3D); PF00702 (PFAM); IPR023214 (G3DSA:3.40.50.GENE3D); IPR006068 (PFAM); PF00122 (PFAM); IPR022141 (PFAM); IPR001757 (TIGRFAM); IPR006408 (TIGRFAM); PF13246 (PFAM); G3DSA:2.70.150.10 (GENE3D); IPR004014 (PFAM); G3DSA:1.20.1110.10 (GENE3D); SFLDG00002 (SFLD); IPR044492 (SFL…	P:GO:0070588; F:GO:0000166; F:GO:0005215; F:GO:0005388; F:GO:0005524; F:GO:0140603; C:GO:0016020; C:GO:0016021	P:calcium ion transmembrane transport; F:nucleotide binding; F:transporter activity; F:P-type calcium transporter activity; F:ATP binding; F:obsolete ATP hydrolysis activity; C:membrane; C:integral component of membrane
284	DN10419_c0_g1_i1_34472	116.333	131246	19.6667	6	18.3333	5.33333	20.3667	0.22		TRUE	[INTERPRO, BLASTED, MAPPED, ANNOTATED]	nardilysin		3468	20	0	67.7	3	P:GO:0006508; F:GO:0004222; F:GO:0046872	P:proteolysis; F:metalloendopeptidase activity; F:metal ion binding	EC:3.4.24	Acting on peptide bonds (peptidases)	IPR032632 (PFAM); G3DSA:3.30.830.10 (GENE3D); IPR007863 (PFAM); G3DSA:3.30.830.10 (GENE3D); G3DSA:3.30.830.10 (GENE3D); IPR011765 (PFAM); PTHR43690 (PANTHER); PTHR43690:SF18 (PANTHER); IPR011249 (SUPERFAMILY); IPR011249 (SUPERFAMILY); IPR011249 (SUPERFAMILY)	F:GO:0046872	F:metal ion binding
285	DN10734_c0_g1_i7_36199	300	34323	19.6667	11.3333	8	4	38.4667	1.09		TRUE	[INTERPRO, BLASTED, MAPPED, ANNOTATED]	Dehydrogenase:reductase SDR family		943	20	7.06411e-146	78.05	1	F:GO:0016491	F:oxidoreductase activity	EC:1	Oxidoreductases	IPR002347 (PRINTS); IPR002347 (PRINTS); G3DSA:3.40.50.720 (GENE3D); IPR002347 (PFAM); PTHR44147 (PANTHER); IPR036291 (SUPERFAMILY)	F:GO:0016491	F:oxidoreductase activity
286	DN11163_c0_g3_i8_24143	217	26044	19.6667	7.33333	4.66667	4	26.0667	1.62	4	TRUE	[INTERPRO, BLASTED, MAPPED, ANNOTATED]	Glutathione S-transferase	Mu	663	20	1.03494e-93	79.49	3	P:GO:0006749; F:GO:0004364; F:GO:0005515	P:glutathione metabolic process; F:glutathione transferase activity; F:protein binding	EC:2.5.1.18	Glutathione transferase	IPR004045 (PFAM); G3DSA:3.40.30.10 (GENE3D); G3DSA:1.20.1050.10 (GENE3D); IPR004046 (PFAM); IPR040079 (SFLD); PTHR11571:SF222 (PANTHER); PTHR11571 (PANTHER); IPR010987 (PROSITE_PROFILES); IPR004045 (PROSITE_PROFILES); IPR036282 (SUPERFAMILY); IPR036249 (SUPERFAMILY)	P:GO:0006749; F:GO:0005515	P:glutathione metabolic process; F:protein binding
287	DN11250_c1_g1_i4_23375	52.3333	10328	19.6667	2	7.33333	2	82.2667	0.78		TRUE	[INTERPRO, BLASTED, MAPPED, ANNOTATED]	aldo keto reductase family 1 member B4		284	20	1.45557e-36	74.67	1	F:GO:0047834	F:D-threo-aldose 1-dehydrogenase activity	EC:1.1.1.122	D-threo-aldose 1-dehydrogenase	IPR036812 (G3DSA:3.20.20.GENE3D); IPR023210 (PFAM); PTHR11732 (PANTHER); PTHR11732:SF399 (PANTHER); IPR036812 (SUPERFAMILY)	F:GO:0047834	F:D-threo-aldose 1-dehydrogenase activity
288	DN12496_c0_g1_i1_71379	243.5	219049	19.6667	7	17.3333	6.66667	12.2667	0.27		TRUE	[INTERPRO, BLASTED, MAPPED, ANNOTATED]	clathrin heavy chain		5748	20	0	93.05	8	P:GO:0006886; P:GO:0016192; F:GO:0005198; F:GO:0032051; C:GO:0016021; C:GO:0030130; C:GO:0030132; C:GO:0071439	P:intracellular protein transport; P:vesicle-mediated transport; F:structural molecule activity; F:clathrin light chain binding; C:integral component of membrane; C:clathrin coat of trans-Golgi network vesicle; C:clathrin coat of coated pit; C:clathrin complex			IPR000547 (SMART); IPR011990 (G3DSA:1.25.40.GENE3D); G3DSA:1.25.40.730 (GENE3D); IPR022365 (PFAM); IPR000547 (PFAM); IPR015348 (PFAM); PF13838 (PFAM); IPR016025 (G3DSA:2.130.10.GENE3D); IPR016341 (PIRSF); PTHR10292:SF7 (PANTHER); PTHR10292 (PANTHER); IPR000547 (PROSITE_PROFILES); IPR000547 (PROSITE_PROFILES); IPR000547 (PROSITE_PROFILES); IPR000547 (PROSITE_PROFILES); IPR000547 (PROSITE_PROFILES)…	P:GO:0006886; P:GO:0016192; F:GO:0005198; F:GO:0005515; F:GO:0032051; C:GO:0030130; C:GO:0030132; C:GO:0071439	P:intracellular protein transport; P:vesicle-mediated transport; F:structural molecule activity; F:protein binding; F:clathrin light chain binding; C:clathrin coat of trans-Golgi network vesicle; C:clathrin coat of coated pit; C:clathrin complex
289	DN9789_c0_g1_i1_45990	283.667	23114	19.6667	7.66667	8.66667	4	32.8333	0.97	1	TRUE	[INTERPRO, BLASTED, MAPPED, ANNOTATED]	Four and a half LIM domains-containing protein		600	20	2.37831e-61	80.42	1	F:GO:0046872	F:metal ion binding			IPR001781 (SMART); G3DSA:2.10.110.10 (GENE3D); IPR001781 (PFAM); G3DSA:2.10.110.10 (GENE3D); PTHR24205:SF4 (PANTHER); IPR037987 (PANTHER); IPR001781 (PROSITE_PROFILES); IPR001781 (PROSITE_PROFILES); SSF57716 (SUPERFAMILY); SSF57716 (SUPERFAMILY); SSF57716 (SUPERFAMILY)	no GO terms	no GO terms
290	DN10518_c0_g2_i2_28849	206.667	38469	19.3333	7.66667	13	7.33333	43.2333	1.1	1	TRUE	[INTERPRO, BLASTED, MAPPED, ANNOTATED]	Small heat shock protein p36		1021	20	0	84.45	1	C:GO:0005737	C:cytoplasm			IPR002068 (PFAM); G3DSA:6.10.20.50 (GENE3D); IPR008978 (G3DSA:2.60.40.GENE3D); IPR001436 (PANTHER); IPR001436 (PANTHER); PTHR45640:SF13 (PANTHER); PTHR45640:SF13 (PANTHER); IPR002068 (PROSITE_PROFILES); IPR002068 (PROSITE_PROFILES); cd06526 (CDD); cd06526 (CDD); IPR008978 (SUPERFAMILY); IPR008978 (SUPERFAMILY)	no GO terms	no GO terms
291	DN11880_c0_g1_i5_55770	225.667	29543	19.3333	6.33333	9.66667	3.33333	45.0667	0.9		TRUE	[INTERPRO, BLASTED, MAPPED, ANNOTATED]	lysosomal alpha glucosidase		794	20	5.12508e-124	70.4	4	P:GO:0005975; F:GO:0004553; F:GO:0030246; C:GO:0016020	P:carbohydrate metabolic process; F:hydrolase activity, hydrolyzing O-glycosyl compounds; F:carbohydrate binding; C:membrane	EC:3.2.1	Glycosylases	IPR013780 (G3DSA:2.60.40.GENE3D); IPR013780 (G3DSA:2.60.40.GENE3D); IPR000322 (PFAM); PTHR22762 (PANTHER); SSF51011 (SUPERFAMILY)	P:GO:0005975; F:GO:0004553	P:carbohydrate metabolic process; F:hydrolase activity, hydrolyzing O-glycosyl compounds
292	DN12007_c0_g1_i2_38684	138.667	87057	19.3333	4.66667	18	4.33333	30.1	0.3		TRUE	[INTERPRO, BLASTED, MAPPED, ANNOTATED]	Glutamine:fructose 6 phosphate aminotransferase		2354	20	0	79.29	4	P:GO:0006048; P:GO:0006541; F:GO:0004360; F:GO:0097367	P:UDP-N-acetylglucosamine biosynthetic process; P:glutamine metabolic process; F:glutamine-fructose-6-phosphate transaminase (isomerizing) activity; F:carbohydrate derivative binding	EC:2.6.1.16	Glutamine--fructose-6-phosphate transaminase (isomerizing)	IPR001347 (PFAM); G3DSA:3.40.50.10490 (GENE3D); IPR029055 (G3DSA:3.60.20.GENE3D); PF13522 (PFAM); PTHR10937:SF10 (PANTHER); PTHR10937 (PANTHER); IPR017932 (PROSITE_PROFILES); IPR001347 (PROSITE_PROFILES); IPR035466 (CDD); cd00714 (CDD); IPR029055 (SUPERFAMILY); SSF53697 (SUPERFAMILY)	P:GO:1901135; F:GO:0097367	P:carbohydrate derivative metabolic process; F:carbohydrate derivative binding
293	DN7158_c0_g1_i1_8989	249	37440	19.3333	11.3333	14.6667	10.3333	55.8	2.01		TRUE	[INTERPRO, BLASTED, MAPPED, ANNOTATED]	carbonyl reductase 1		996	20	0	81.56	1	F:GO:0016491	F:oxidoreductase activity	EC:1	Oxidoreductases	IPR002347 (PRINTS); IPR002347 (PFAM); G3DSA:3.40.50.720 (GENE3D); PTHR43963 (PANTHER); PTHR43963:SF4 (PANTHER); IPR036291 (SUPERFAMILY)	F:GO:0016491	F:oxidoreductase activity
294	DN10693_c3_g4_i2_33100	239.333	15723	19	6.33333	6.66667	2.66667	33.3	0.79		TRUE	[INTERPRO, BLASTED, MAPPED, ANNOTATED]	aldo keto reductase family 1 member B4		412	20	2.67518e-24	84.24	2	F:GO:0047834; C:GO:0016021	F:D-threo-aldose 1-dehydrogenase activity; C:integral component of membrane	EC:1.1.1.122	D-threo-aldose 1-dehydrogenase	IPR036812 (G3DSA:3.20.20.GENE3D); IPR023210 (PFAM); PTHR11732:SF389 (PANTHER); PTHR11732 (PANTHER); IPR036812 (SUPERFAMILY)	F:GO:0047834	F:D-threo-aldose 1-dehydrogenase activity
295	DN10887_c0_g1_i1_37630	209.667	28082	19	11.6667	12.6667	7.66667	56.3	2.84		TRUE	[INTERPRO, BLASTED, MAPPED, ANNOTATED]	Basement membrane-specific heparan sulfate proteoglycan core protein		759	20	7.42623e-94	61.16	2	P:GO:0009987; C:GO:0016020	P:cellular process; C:membrane			mobidb-lite (MOBIDB_LITE); mobidb-lite (MOBIDB_LITE)	no GO terms	no GO terms
296	DN10973_c0_g1_i1_50876	352	63670	19	8.33333	15	6	32.5667	0.5		TRUE	[INTERPRO, BLASTED, MAPPED, ANNOTATED]	T-complex protein 1 subunit eta		1752	20	0	92.23	7	P:GO:0006457; P:GO:0071569; F:GO:0005524; F:GO:0016887; F:GO:0051082; F:GO:0061666; C:GO:0005737	P:protein folding; P:protein ufmylation; F:ATP binding; F:ATP hydrolysis activity; F:unfolded protein binding; F:UFM1 ligase activity; C:cytoplasm	EC:2	Transferases	IPR017998 (PRINTS); IPR027410 (G3DSA:3.30.260.GENE3D); IPR027413 (G3DSA:1.10.560.GENE3D); IPR027409 (G3DSA:3.50.7.GENE3D); IPR002423 (PFAM); IPR012720 (TIGRFAM); mobidb-lite (MOBIDB_LITE); IPR017998 (PANTHER); IPR012720 (PTHR11353:PANTHER); IPR012720 (CDD); IPR027410 (SUPERFAMILY); IPR027413 (SUPERFAMILY); IPR027409 (SUPERFAMILY)	P:GO:0006457; F:GO:0005524; F:GO:0016887; F:GO:0051082	P:protein folding; F:ATP binding; F:ATP hydrolysis activity; F:unfolded protein binding
297	DN11479_c1_g2_i1_45003	281.333	36749	19	10.3333	11	7	43.7	1.58		TRUE	[INTERPRO, BLASTED, MAPPED, ANNOTATED]	stringent starvation protein A	ApGST-O4	958	20	1.48609e-111	69.42	7	P:GO:0006749; P:GO:0098869; F:GO:0004362; F:GO:0004364; F:GO:0005515; F:GO:0016757; C:GO:0016020	P:glutathione metabolic process; P:cellular oxidant detoxification; F:glutathione-disulfide reductase (NADPH) activity; F:glutathione transferase activity; F:protein binding; F:glycosyltransferase activity; C:membrane	EC:2.5.1.18; EC:2.4; EC:1.8.1.7; EC:1.8.1.8	Glutathione transferase; Glycosyltransferases; Glutathione-disulfide reductase; Protein-disulfide reductase	PF13410 (PFAM); G3DSA:3.40.30.10 (GENE3D); G3DSA:1.20.1050.10 (GENE3D); IPR004045 (PFAM); PTHR43968 (PANTHER); IPR004045 (PROSITE_PROFILES); PS51354 (PROSITE_PROFILES); cd00299 (CDD); IPR036249 (SUPERFAMILY); IPR036282 (SUPERFAMILY)	P:GO:0006749; F:GO:0005515	P:glutathione metabolic process; F:protein binding
298	DN11742_c2_g2_i11_61424	180.5	33294	19	6.66667	6.66667	4.33333	23.8667	1.35	1	TRUE	[INTERPRO, BLASTED, MAPPED, ANNOTATED]	aldo keto reductase family 1 member B4		888	20	5.58461e-85	79.14	1	F:GO:0047834	F:D-threo-aldose 1-dehydrogenase activity	EC:1.1.1.122	D-threo-aldose 1-dehydrogenase	IPR020471 (PRINTS); IPR036812 (G3DSA:3.20.20.GENE3D); IPR023210 (PFAM); PTHR11732 (PANTHER); PTHR11732:SF482 (PANTHER); cd19071 (CDD); IPR036812 (SUPERFAMILY)	F:GO:0016491; F:GO:0047834	F:oxidoreductase activity; F:D-threo-aldose 1-dehydrogenase activity
299	DN12775_c5_g2_i5_70675	109.667	18397	19	6	9.66667	4.33333	57.5333	2.84		TRUE	[INTERPRO, BLASTED, MAPPED, ANNOTATED]	aldo keto reductase family 1 member B4		473	20	1.91129e-72	79.35	2	F:GO:0047834; C:GO:0016020	F:D-threo-aldose 1-dehydrogenase activity; C:membrane	EC:1.1.1.122	D-threo-aldose 1-dehydrogenase	IPR020471 (PRINTS); IPR023210 (PFAM); IPR036812 (G3DSA:3.20.20.GENE3D); PTHR11732 (PANTHER); IPR036812 (SUPERFAMILY)	F:GO:0016491; F:GO:0047834	F:oxidoreductase activity; F:D-threo-aldose 1-dehydrogenase activity
300	DN6770_c0_g2_i1_11490	273	31309	19	10.3333	9.33333	6	37.25	1.24	31.7	TRUE	[INTERPRO, BLASTED, MAPPED, ANNOTATED]	cysteine and glycine rich protein 1		871	20	3.0722e-93	82.46	1	F:GO:0046872	F:metal ion binding			IPR001781 (SMART); IPR001781 (PFAM); G3DSA:2.10.110.10 (GENE3D); mobidb-lite (MOBIDB_LITE); PTHR24215:SF23 (PANTHER); PTHR24215 (PANTHER); IPR001781 (PROSITE_PROFILES); IPR001781 (PROSITE_PROFILES); cd09326 (CDD); SSF57716 (SUPERFAMILY); SSF57716 (SUPERFAMILY); SSF57716 (SUPERFAMILY); SSF57716 (SUPERFAMILY)	no GO terms	no GO terms
301	DN7531_c0_g1_i1_62458	144	101322	19	5.33333	17.6667	5	21.5333	0.25		TRUE	[INTERPRO, BLASTED, ANNOTATED]	thyroid hormone receptor interactor 10		2741	20	0	74.36	1	F:GO:0005515	F:protein binding			IPR027267 (G3DSA:1.20.1270.GENE3D); G3DSA:2.30.30.40 (GENE3D); mobidb-lite (MOBIDB_LITE); mobidb-lite (MOBIDB_LITE); PTHR23065 (PANTHER); PTHR23065:SF47 (PANTHER); IPR001452 (PROSITE_PROFILES); IPR027267 (SUPERFAMILY); IPR036028 (SUPERFAMILY)	F:GO:0005515	F:protein binding
302	DN10752_c0_g1_i11_35889	410.5	14850	18.6667	11.3333	5	3.66667	44.3667	13.54		TRUE	[INTERPRO, BLASTED, MAPPED, ANNOTATED]	carbonyl reductase 1		409	20	1.54947e-31	74.41	1	F:GO:0016491	F:oxidoreductase activity	EC:1	Oxidoreductases	no IPS match	no IPS match	no IPS match
303	DN11126_c0_g1_i1_62265	100.333	48197	18.6667	5.33333	13.3333	4.66667	33.7	0.49		TRUE	[INTERPRO, BLASTED]	retinaldehyde binding protein		1270	20	5.27504e-159	67.97						IPR011074 (SMART); IPR001251 (SMART); IPR001251 (PFAM); IPR036865 (G3DSA:3.40.525.GENE3D); mobidb-lite (MOBIDB_LITE); PTHR45824:SF6 (PANTHER); PTHR45824 (PANTHER); IPR001251 (PROSITE_PROFILES); IPR001251 (CDD); IPR036273 (SUPERFAMILY); IPR036865 (SUPERFAMILY)	no GO terms	no GO terms
304	DN11787_c4_g1_i1_48100	151	96626	18.6667	7.66667	13	6.33333	19.1	0.35		TRUE	[INTERPRO, BLASTED, MAPPED, ANNOTATED]	beta catenin protein 1		2614	20	0	80.23	1	C:GO:0005634	C:nucleus			IPR013180 (SMART); IPR011989 (G3DSA:1.25.10.GENE3D); IPR013180 (PFAM); mobidb-lite (MOBIDB_LITE); mobidb-lite (MOBIDB_LITE); IPR039678 (PANTHER); IPR016024 (SUPERFAMILY)	no GO terms	no GO terms
305	DN12382_c0_g3_i4_39936	373	20926	18.6667	10.6667	7.66667	4.33333	37.1333	9.76		TRUE	[INTERPRO, BLASTED, MAPPED, ANNOTATED]	aldo keto reductase family 1 member B4		576	20	7.56294e-40	76.09	2	F:GO:0047834; C:GO:0016021	F:D-threo-aldose 1-dehydrogenase activity; C:integral component of membrane	EC:1.1.1.122	D-threo-aldose 1-dehydrogenase	IPR023210 (PFAM); IPR036812 (G3DSA:3.20.20.GENE3D); PTHR43827:SF3 (PANTHER); IPR020471 (PANTHER); IPR036812 (SUPERFAMILY)	F:GO:0016491; F:GO:0047834	F:oxidoreductase activity; F:D-threo-aldose 1-dehydrogenase activity
306	DN5237_c0_g1_i1_59781	100.333	51088	18.6667	5.66667	15.3333	5.66667	39.7667	0.55		TRUE	[INTERPRO, BLASTED, MAPPED, ANNOTATED]	eukaryotic initiation factor 4A		1369	20	0	85.42	5	P:GO:0006413; F:GO:0003724; F:GO:0003743; F:GO:0005524; F:GO:0016787	P:translational initiation; F:RNA helicase activity; F:translation initiation factor activity; F:ATP binding; F:hydrolase activity	EC:3.6.4.13	RNA helicase	IPR014001 (SMART); IPR001650 (SMART); IPR001650 (PFAM); IPR011545 (PFAM); IPR027417 (G3DSA:3.40.50.GENE3D); IPR027417 (G3DSA:3.40.50.GENE3D); PTHR24031:SF698 (PANTHER); PTHR24031 (PANTHER); IPR014014 (PROSITE_PROFILES); IPR014001 (PROSITE_PROFILES); IPR001650 (PROSITE_PROFILES); cd18787 (CDD); IPR027417 (SUPERFAMILY)	F:GO:0003676; F:GO:0003724; F:GO:0005524	F:nucleic acid binding; F:RNA helicase activity; F:ATP binding
307	DN11200_c0_g1_i22_23025	389	17724	18.3333	10.6667	5.33333	4	43.0333	4.7	2	TRUE	[INTERPRO, BLASTED, MAPPED, ANNOTATED]	Glutathione S transferase	Mu	455	20	1.92495e-51	71.99	3	P:GO:0006749; F:GO:0005515; F:GO:0016740	P:glutathione metabolic process; F:protein binding; F:transferase activity	EC:2	Transferases	IPR004045 (PFAM); G3DSA:1.20.1050.130 (GENE3D); IPR040079 (SFLD); PTHR11571:SF240 (PANTHER); PTHR11571 (PANTHER); IPR004045 (PROSITE_PROFILES); cd03075 (CDD); IPR036249 (SUPERFAMILY)	P:GO:0006749; F:GO:0005515	P:glutathione metabolic process; F:protein binding
308	DN11380_c0_g1_i3_13461	439.667	18656	18.3333	13	7.33333	4.33333	55.7	7.67		TRUE	[INTERPRO, BLASTED, MAPPED, ANNOTATED]	carbonyl reductase 1		502	20	1.4308e-93	82.67	1	F:GO:0016491	F:oxidoreductase activity	EC:1	Oxidoreductases	IPR002347 (PRINTS); G3DSA:3.40.50.720 (GENE3D); IPR002347 (PFAM); PTHR43963:SF4 (PANTHER); PTHR43963 (PANTHER); IPR036291 (SUPERFAMILY)	F:GO:0016491	F:oxidoreductase activity
309	DN9547_c0_g1_i2_14709	96	50763	18.3333	6.33333	15.6667	5	32.5333	0.46		TRUE	[INTERPRO, BLASTED, MAPPED, ANNOTATED]	N-acetyl-D-glucosamine kinase		1352	20	6.76476e-77	70.81	2	P:GO:0046835; F:GO:0045127	P:carbohydrate phosphorylation; F:N-acetylglucosamine kinase activity	EC:2.7.1.59	N-acetylglucosamine kinase	G3DSA:3.30.420.40 (GENE3D); IPR039758 (PANTHER); IPR043129 (SUPERFAMILY)	F:GO:0045127	F:N-acetylglucosamine kinase activity
310	DN10064_c0_g1_i1_65900	261	45860	18	9.33333	11.6667	6.33333	36.7	1.3		TRUE	[INTERPRO, BLASTED, MAPPED, ANNOTATED]	GDP L fucose synthase		1240	20	0	85.28	2	P:GO:0042351; F:GO:0050577	P:'de novo' GDP-L-fucose biosynthetic process; F:GDP-L-fucose synthase activity	EC:1.1.1.271	GDP-L-fucose synthase	G3DSA:3.90.25.10 (GENE3D); G3DSA:3.40.50.720 (GENE3D); IPR001509 (PFAM); PTHR43238 (PANTHER); PTHR43238:SF1 (PANTHER); IPR028614 (HAMAP); IPR028614 (CDD); IPR036291 (SUPERFAMILY)	P:GO:0009226; F:GO:0003824; F:GO:0016491	P:nucleotide-sugar biosynthetic process; F:catalytic activity; F:oxidoreductase activity
311	DN11027_c0_g2_i1_53008	124.333	62644	18	4.66667	14.3333	4	33.4333	0.36		TRUE	[INTERPRO, BLASTED, MAPPED, ANNOTATED]	T-complex protein 1 subunit delta		1746	20	0	93.55	7	P:GO:0005975; P:GO:0006457; F:GO:0005524; F:GO:0008061; F:GO:0016887; F:GO:0051082; C:GO:0005737	P:carbohydrate metabolic process; P:protein folding; F:ATP binding; F:chitin binding; F:ATP hydrolysis activity; F:unfolded protein binding; C:cytoplasm			IPR017998 (PRINTS); IPR002423 (PFAM); IPR027413 (G3DSA:1.10.560.GENE3D); IPR027410 (G3DSA:3.30.260.GENE3D); IPR027409 (G3DSA:3.50.7.GENE3D); IPR017998 (PANTHER); PTHR11353:SF26 (PANTHER); IPR012717 (CDD); IPR027410 (SUPERFAMILY); IPR027413 (SUPERFAMILY); IPR027409 (SUPERFAMILY)	P:GO:0006457; F:GO:0005524; F:GO:0016887; F:GO:0051082	P:protein folding; F:ATP binding; F:ATP hydrolysis activity; F:unfolded protein binding
312	DN11241_c2_g1_i2_23161	115.667	13633	18	5.66667	8	4.33333	58.9	1.44		TRUE	[INTERPRO, BLASTED, MAPPED, ANNOTATED]	aldo keto reductase family 1 member B4		361	20	4.89821e-50	77.13	1	F:GO:0047834	F:D-threo-aldose 1-dehydrogenase activity	EC:1.1.1.122	D-threo-aldose 1-dehydrogenase	IPR020471 (PRINTS); IPR036812 (G3DSA:3.20.20.GENE3D); IPR023210 (PFAM); PTHR11732 (PANTHER); PTHR11732:SF482 (PANTHER); IPR036812 (SUPERFAMILY)	F:GO:0016491; F:GO:0047834	F:oxidoreductase activity; F:D-threo-aldose 1-dehydrogenase activity
313	DN11263_c0_g1_i4_60744	246.333	47063	18	9.33333	13.3333	8	40.0333	1.11		TRUE	[INTERPRO, BLASTED, MAPPED, ANNOTATED]	Annexin A7		1282	20	0	78.99	2	F:GO:0005509; F:GO:0005544	F:calcium ion binding; F:calcium-dependent phospholipid binding			IPR001464 (PRINTS); IPR018502 (SMART); IPR037104 (G3DSA:1.10.220.GENE3D); IPR018502 (PFAM); IPR037104 (G3DSA:1.10.220.GENE3D); IPR037104 (G3DSA:1.10.220.GENE3D); IPR037104 (G3DSA:1.10.220.GENE3D); PTHR10502 (PANTHER); IPR018502 (PROSITE_PROFILES); IPR018502 (PROSITE_PROFILES); IPR018502 (PROSITE_PROFILES); IPR018502 (PROSITE_PROFILES); IPR037104 (SUPERFAMILY)	F:GO:0005509; F:GO:0005544	F:calcium ion binding; F:calcium-dependent phospholipid binding
314	DN11435_c0_g1_i1_56580	107.667	93938	18	5.33333	17.6667	5.33333	24.9667	0.19		TRUE	[INTERPRO, BLASTED, MAPPED, ANNOTATED]	Glycerol-3-phosphate dehydrogenase		2510	20	0	82.4	5	P:GO:0006072; F:GO:0005509; F:GO:0052591; C:GO:0005739; C:GO:0009331	P:glycerol-3-phosphate metabolic process; F:calcium ion binding; F:sn-glycerol-3-phosphate:ubiquinone-8 oxidoreductase activity; C:mitochondrion; C:glycerol-3-phosphate dehydrogenase complex	EC:1.1.5.3	Glycerol-3-phosphate dehydrogenase	IPR000447 (PRINTS); IPR002048 (SMART); IPR038299 (G3DSA:1.10.8.GENE3D); IPR036188 (G3DSA:3.50.50.GENE3D); IPR006076 (PFAM); IPR031656 (PFAM); G3DSA:3.30.9.10 (GENE3D); IPR002048 (PFAM); G3DSA:1.10.238.10 (GENE3D); IPR000447 (PANTHER); PTHR11985:SF15 (PANTHER); IPR002048 (PROSITE_PROFILES); IPR002048 (PROSITE_PROFILES); IPR002048 (CDD); SSF54373 (SUPERFAMILY); IPR036188 (SUPERFAMILY); IPR011992 (S…	P:GO:0006072; F:GO:0004368; F:GO:0005509; F:GO:0016491; C:GO:0009331	P:glycerol-3-phosphate metabolic process; F:glycerol-3-phosphate dehydrogenase (quinone) activity; F:calcium ion binding; F:oxidoreductase activity; C:glycerol-3-phosphate dehydrogenase complex
315	DN12274_c0_g2_i11_43533	78.5	28721	18	3	5.33333	2.33333	21.9333	0.55	2	TRUE	[INTERPRO, BLASTED, MAPPED, ANNOTATED]	Glutathione S-transferase	Mu	748	20	4.53591e-96	77.06	3	P:GO:0006749; F:GO:0004364; F:GO:0005515	P:glutathione metabolic process; F:glutathione transferase activity; F:protein binding	EC:2.5.1.18	Glutathione transferase	IPR003081 (PRINTS); G3DSA:1.20.1050.10 (GENE3D); IPR004045 (PFAM); G3DSA:3.40.30.10 (GENE3D); IPR004046 (PFAM); SFLDG01205 (SFLD); SFLDG00363 (SFLD); PTHR11571 (PANTHER); PTHR11571:SF222 (PANTHER); IPR010987 (PROSITE_PROFILES); IPR004045 (PROSITE_PROFILES); cd03075 (CDD); IPR036249 (SUPERFAMILY); IPR036282 (SUPERFAMILY)	P:GO:0006749; F:GO:0004364; F:GO:0005515	P:glutathione metabolic process; F:glutathione transferase activity; F:protein binding
316	DN12310_c0_g2_i8_39601	120.5	28484	18	5	9.66667	3.66667	42.9	0.94		TRUE	[INTERPRO, BLASTED, MAPPED, ANNOTATED]	aldo keto reductase family 1 member B4		754	20	2.5919e-119	81.52	1	F:GO:0047834	F:D-threo-aldose 1-dehydrogenase activity	EC:1.1.1.122	D-threo-aldose 1-dehydrogenase	IPR020471 (PRINTS); IPR023210 (PFAM); IPR036812 (G3DSA:3.20.20.GENE3D); PTHR11732:SF482 (PANTHER); PTHR11732 (PANTHER); cd19071 (CDD); IPR036812 (SUPERFAMILY)	F:GO:0016491; F:GO:0047834	F:oxidoreductase activity; F:D-threo-aldose 1-dehydrogenase activity
317	DN12576_c3_g1_i2_73154	78.6667	11565	18	4.66667	10.6667	4	73	2.69		TRUE	[INTERPRO, BLASTED, MAPPED, ANNOTATED]	aldo keto reductase family 1 member B4		315	20	2.83553e-44	81.61	2	F:GO:0047834; C:GO:0016020	F:D-threo-aldose 1-dehydrogenase activity; C:membrane	EC:1.1.1.122	D-threo-aldose 1-dehydrogenase	IPR036812 (G3DSA:3.20.20.GENE3D); IPR023210 (PFAM); PTHR11732 (PANTHER); PTHR11732:SF399 (PANTHER); IPR036812 (SUPERFAMILY)	F:GO:0047834	F:D-threo-aldose 1-dehydrogenase activity
318	DN9938_c0_g3_i1_30142	135.333	89376	18	4.66667	16.3333	4.33333	23.4333	0.2		TRUE	[INTERPRO, BLASTED, MAPPED, ANNOTATED]	Spectrin alpha actinin		2370	20	0	60.25	8	P:GO:0050790; P:GO:0051693; F:GO:0000166; F:GO:0003779; F:GO:0005085; F:GO:0043167; C:GO:0005737; C:GO:0005874	P:regulation of catalytic activity; P:actin filament capping; F:nucleotide binding; F:actin binding; F:guanyl-nucleotide exchange factor activity; F:ion binding; C:cytoplasm; C:microtubule			IPR018159 (SMART); G3DSA:1.20.58.60 (GENE3D); G3DSA:1.20.58.60 (GENE3D); G3DSA:1.20.58.60 (GENE3D); G3DSA:1.20.58.60 (GENE3D); IPR002017 (PFAM); mobidb-lite (MOBIDB_LITE); mobidb-lite (MOBIDB_LITE); cd00176 (CDD); SSF46966 (SUPERFAMILY); SSF46966 (SUPERFAMILY); SSF46966 (SUPERFAMILY)	F:GO:0005515	F:protein binding
319	DN10420_c0_g1_i2_21363	64.3333	114273	17.6667	1.66667	14.6667	1.66667	16.2333	0.06		TRUE	[INTERPRO, BLASTED, MAPPED]	major egg antigen		3073	20	5.64018e-85	73.1	1	F:GO:0046872	F:metal ion binding			IPR002068 (PFAM); IPR008978 (G3DSA:2.60.40.GENE3D); IPR001436 (PANTHER); IPR002068 (PROSITE_PROFILES); cd06526 (CDD); IPR008978 (SUPERFAMILY)	no GO terms	no GO terms
320	DN5781_c0_g1_i1_2927	399	27482	17.6667	12.3333	9.66667	7.33333	40.2333	3.95		TRUE	[INTERPRO, BLASTED, MAPPED, ANNOTATED]	tegumental antigen		747	20	3.20313e-83	72.32	3	P:GO:0007017; F:GO:0005509; C:GO:0030286	P:microtubule-based process; F:calcium ion binding; C:dynein complex			IPR037177 (G3DSA:3.30.740.GENE3D); IPR001372 (PFAM); IPR037177 (SUPERFAMILY)	P:GO:0007017; C:GO:0030286	P:microtubule-based process; C:dynein complex
321	DN6780_c0_g1_i2_76288	162.333	28731	17.6667	8.66667	9.33333	6.33333	48.5	2.34	1	TRUE	[INTERPRO, BLASTED]	protein dj-1beta		805	20	4.59003e-80	77.67						IPR006287 (TIGRFAM); IPR002818 (PFAM); IPR029062 (G3DSA:3.40.50.GENE3D); PTHR48094 (PANTHER); PTHR48094:SF12 (PANTHER); cd03135 (CDD); IPR029062 (SUPERFAMILY)	no GO terms	no GO terms
322	DN7852_c0_g1_i1_1626	135	66557	17.6667	6	14.6667	5.33333	31.5	0.27		TRUE	[INTERPRO, BLASTED, MAPPED, ANNOTATED]	lysyl oxidase		1764	20	0	78.73	5	P:GO:0006897; F:GO:0005044; F:GO:0005507; F:GO:0016641; C:GO:0016020	P:endocytosis; F:scavenger receptor activity; F:copper ion binding; F:oxidoreductase activity, acting on the CH-NH2 group of donors, oxygen as acceptor; C:membrane	EC:1.4.3	Acting on the CH-NH(2) group of donors	IPR001190 (PRINTS); IPR001695 (PRINTS); IPR017448 (SMART); IPR001190 (PFAM); IPR036772 (G3DSA:3.10.250.GENE3D); IPR001695 (PFAM); IPR036772 (G3DSA:3.10.250.GENE3D); PTHR45817 (PANTHER); PTHR45817:SF4 (PANTHER); PTHR45817 (PANTHER); IPR001190 (PROSITE_PROFILES); IPR001190 (PROSITE_PROFILES); IPR036772 (SUPERFAMILY); IPR036772 (SUPERFAMILY)	F:GO:0005044; F:GO:0005507; F:GO:0016641; C:GO:0016020	F:scavenger receptor activity; F:copper ion binding; F:oxidoreductase activity, acting on the CH-NH2 group of donors, oxygen as acceptor; C:membrane
323	DN7926_c0_g1_i1_57618	240.333	21811	17.6667	9	7.33333	5	46.4333	2.63		TRUE	[INTERPRO, BLASTED, MAPPED, ANNOTATED]	Superoxide dismutase [Cu-Zn]		627	20	6.89052e-86	85.95	4	P:GO:0019430; F:GO:0004784; F:GO:0042802; F:GO:0046872	P:removal of superoxide radicals; F:superoxide dismutase activity; F:identical protein binding; F:metal ion binding	EC:1.15.1.1	Superoxide dismutase	IPR001424 (PRINTS); IPR001424 (PFAM); IPR036423 (G3DSA:2.60.40.GENE3D); IPR024134 (PANTHER); PTHR10003:SF66 (PANTHER); IPR001424 (CDD); IPR036423 (SUPERFAMILY)	P:GO:0006801; F:GO:0046872	P:superoxide metabolic process; F:metal ion binding
324	DN9714_c0_g1_i3_20481	216.667	119424	17.6667	6.33333	14.3333	4.66667	20.7333	0.24		TRUE	[INTERPRO, BLASTED, ANNOTATED]	basement membrane specific heparan sulfate		3158	20	0	76.62	1	F:GO:0005515	F:protein binding			IPR002172 (PRINTS); IPR002172 (SMART); IPR003598 (SMART); IPR003599 (SMART); IPR013151 (PFAM); IPR013783 (G3DSA:2.60.40.GENE3D); PF13927 (PFAM); IPR002172 (PFAM); IPR036055 (G3DSA:4.10.400.GENE3D); IPR013783 (G3DSA:2.60.40.GENE3D); IPR036055 (G3DSA:4.10.400.GENE3D); IPR036055 (G3DSA:4.10.400.GENE3D); IPR013783 (G3DSA:2.60.40.GENE3D); IPR013783 (G3DSA:2.60.40.GENE3D); PTHR12231 (PANTHER); IPR00711…	F:GO:0005515	F:protein binding
325	DN10590_c0_g1_i1_29056	101.667	190976	17.3333	3	15.3333	2.66667	11.2	0.05		TRUE	[INTERPRO, BLASTED, MAPPED, ANNOTATED]	Lethal(2) giant larvae protein		5310	20	0	63.4	1	F:GO:0005515	F:protein binding			IPR013577 (PFAM); mobidb-lite (MOBIDB_LITE); mobidb-lite (MOBIDB_LITE); mobidb-lite (MOBIDB_LITE); mobidb-lite (MOBIDB_LITE); mobidb-lite (MOBIDB_LITE); mobidb-lite (MOBIDB_LITE); mobidb-lite (MOBIDB_LITE); mobidb-lite (MOBIDB_LITE); PTHR10241:SF29 (PANTHER); PTHR10241 (PANTHER); IPR036322 (SUPERFAMILY)	F:GO:0005515	F:protein binding
326	DN11787_c0_g1_i9_61357	183	38624	17.3333	6.66667	11.3333	5.33333	40	1.1		TRUE	[INTERPRO, BLASTED, MAPPED, ANNOTATED]	Small heat shock protein p36		1022	20	1.54746e-176	85.59	1	C:GO:0005737	C:cytoplasm			G3DSA:6.10.20.50 (GENE3D); IPR002068 (PFAM); IPR008978 (G3DSA:2.60.40.GENE3D); PTHR45640:SF8 (PANTHER); PTHR45640:SF8 (PANTHER); IPR001436 (PANTHER); IPR001436 (PANTHER); IPR002068 (PROSITE_PROFILES); IPR002068 (PROSITE_PROFILES); cd06526 (CDD); cd06526 (CDD); IPR008978 (SUPERFAMILY); IPR008978 (SUPERFAMILY)	no GO terms	no GO terms
327	DN13419_c0_g1_i1_31173	346	33587	17.3333	10.3333	12.3333	7.66667	58.4333	2.09		TRUE	[INTERPRO, BLASTED, MAPPED, ANNOTATED]	proteasome (prosome macropain) subunit beta type 4		914	20	3.22555e-157	80.59	6	P:GO:0051603; F:GO:0004298; C:GO:0005634; C:GO:0005737; C:GO:0005839; C:GO:0016020	P:proteolysis involved in cellular protein catabolic process; F:threonine-type endopeptidase activity; C:nucleus; C:cytoplasm; C:proteasome core complex; C:membrane	EC:3.4.25	Acting on peptide bonds (peptidases)	IPR016295 (PIRSF); IPR001353 (PFAM); IPR029055 (G3DSA:3.60.20.GENE3D); IPR016295 (PTHR11599:PANTHER); PTHR11599 (PANTHER); IPR023333 (PROSITE_PROFILES); IPR016295 (CDD); IPR029055 (SUPERFAMILY)	P:GO:0051603; C:GO:0005839	P:proteolysis involved in cellular protein catabolic process; C:proteasome core complex
328	DN6490_c0_g1_i2_31501	239.333	62176	17.3333	8.33333	8.66667	5	23.0333	0.43		TRUE	[INTERPRO, BLASTED, MAPPED, ANNOTATED]	putative calponin-like protein		1665	20	0	81.48	3	P:GO:0031032; F:GO:0003779; F:GO:0005516	P:actomyosin structure organization; F:actin binding; F:calmodulin binding			IPR003096 (PRINTS); IPR001715 (SMART); IPR001715 (PFAM); IPR000557 (PFAM); IPR036872 (G3DSA:1.10.418.GENE3D); PTHR47385 (PANTHER); PTHR47385:SF3 (PANTHER); IPR000557 (PROSITE_PROFILES); IPR000557 (PROSITE_PROFILES); IPR000557 (PROSITE_PROFILES); IPR001715 (PROSITE_PROFILES); IPR000557 (PROSITE_PROFILES); IPR001715 (CDD); IPR036872 (SUPERFAMILY)	F:GO:0005515	F:protein binding
329	DN10645_c0_g1_i6_57768	153.667	52543	17	7	13.3333	6.33333	35.8333	0.63	1	TRUE	[INTERPRO, BLASTED, MAPPED, ANNOTATED]	serine protease inhibitor		1403	20	5.03606e-167	70.34	3	P:GO:0010951; F:GO:0004867; C:GO:0005615	P:negative regulation of endopeptidase activity; F:serine-type endopeptidase inhibitor activity; C:extracellular space			IPR023796 (SMART); IPR042185 (G3DSA:2.30.39.GENE3D); IPR042185 (G3DSA:2.30.39.GENE3D); IPR023796 (PFAM); IPR042178 (G3DSA:3.30.497.GENE3D); IPR000215 (PANTHER); IPR015557 (PTHR11461:PANTHER); IPR036186 (SUPERFAMILY)	F:GO:0004867; C:GO:0005615	F:serine-type endopeptidase inhibitor activity; C:extracellular space
330	DN10646_c0_g1_i6_7309	379.333	26206	17	12.6667	6.33333	4.66667	47.0667	1.94		TRUE	[INTERPRO, BLASTED, MAPPED, ANNOTATED]	Dehydrogenase:reductase SDR family		714	20	6.2302e-119	76.04	1	F:GO:0016491	F:oxidoreductase activity	EC:1	Oxidoreductases	IPR002347 (PRINTS); G3DSA:3.40.50.720 (GENE3D); IPR002347 (PFAM); PTHR44147 (PANTHER); IPR036291 (SUPERFAMILY)	F:GO:0016491	F:oxidoreductase activity
331	DN10769_c0_g2_i1_10336	77.3333	25507	17	5.33333	9.66667	4.66667	38.8333	0.85		TRUE	[INTERPRO, BLASTED, MAPPED, ANNOTATED]	aldo keto reductase family 1 member B4		693	20	3.48606e-60	83.17	1	F:GO:0047834	F:D-threo-aldose 1-dehydrogenase activity	EC:1.1.1.122	D-threo-aldose 1-dehydrogenase	IPR020471 (PRINTS); IPR036812 (G3DSA:3.20.20.GENE3D); IPR023210 (PFAM); PTHR11732 (PANTHER); PTHR11732:SF482 (PANTHER); IPR036812 (SUPERFAMILY)	F:GO:0016491; F:GO:0047834	F:oxidoreductase activity; F:D-threo-aldose 1-dehydrogenase activity
332	DN12533_c1_g2_i1_73228	176	23639	17	8	9	4.33333	38.5667	2.29		TRUE	[INTERPRO, BLASTED, MAPPED, ANNOTATED]	aldo keto reductase family 1 member B4		633	20	9.08358e-77	79.49	1	F:GO:0047834	F:D-threo-aldose 1-dehydrogenase activity	EC:1.1.1.122	D-threo-aldose 1-dehydrogenase	IPR020471 (PRINTS); IPR036812 (G3DSA:3.20.20.GENE3D); IPR023210 (PFAM); PTHR11732 (PANTHER); PTHR11732:SF482 (PANTHER); cd19071 (CDD); IPR036812 (SUPERFAMILY)	F:GO:0016491; F:GO:0047834	F:oxidoreductase activity; F:D-threo-aldose 1-dehydrogenase activity
333	DN6904_c0_g1_i1_68274	92.3333	75747	17	5	15.3333	4.33333	26.4	0.4		TRUE	[INTERPRO, BLASTED, MAPPED, ANNOTATED]	NADP dependent malic enzyme		2014	20	0	83.31	3	F:GO:0004471; F:GO:0046872; F:GO:0051287	F:malate dehydrogenase (decarboxylating) (NAD+) activity; F:metal ion binding; F:NAD binding	EC:1.1.1.38; EC:1.1.1.39	Malate dehydrogenase (oxaloacetate-decarboxylating); Malate dehydrogenase (decarboxylating)	IPR001891 (PRINTS); IPR012302 (SMART); IPR012301 (SMART); G3DSA:3.40.50.720 (GENE3D); IPR001891 (PIRSF); IPR012302 (PFAM); IPR037062 (G3DSA:3.40.50.GENE3D); IPR012301 (PFAM); PTHR23406:SF17 (PANTHER); PTHR23406 (PANTHER); cd05312 (CDD); SSF53223 (SUPERFAMILY); IPR036291 (SUPERFAMILY)	F:GO:0004470; F:GO:0004471; F:GO:0051287	F:malic enzyme activity; F:malate dehydrogenase (decarboxylating) (NAD+) activity; F:NAD binding
334	DN9211_c0_g2_i1_72666	66.3333	102564	17	3.66667	14	3.66667	22.7667	0.17		TRUE	[INTERPRO, BLASTED, MAPPED]	microtubule associated protein 1S		2899	20	0	66.51	3	P:GO:0000226; F:GO:0008017; C:GO:0005874	P:microtubule cytoskeleton organization; F:microtubule binding; C:microtubule			mobidb-lite (MOBIDB_LITE); mobidb-lite (MOBIDB_LITE); mobidb-lite (MOBIDB_LITE); mobidb-lite (MOBIDB_LITE); mobidb-lite (MOBIDB_LITE); mobidb-lite (MOBIDB_LITE); mobidb-lite (MOBIDB_LITE); mobidb-lite (MOBIDB_LITE); mobidb-lite (MOBIDB_LITE); mobidb-lite (MOBIDB_LITE)	no GO terms	no GO terms
335	DN9930_c0_g1_i1_67885	271.333	46061	17	10.3333	11.3333	6.66667	31.0667	1.14	5	TRUE	[INTERPRO, BLASTED, MAPPED, ANNOTATED]	Annexin A13 (Annexin XIII)		1239	20	0	76.41	2	F:GO:0005509; F:GO:0005544	F:calcium ion binding; F:calcium-dependent phospholipid binding			IPR001464 (PRINTS); IPR018502 (SMART); IPR037104 (G3DSA:1.10.220.GENE3D); IPR018502 (PFAM); IPR037104 (G3DSA:1.10.220.GENE3D); IPR037104 (G3DSA:1.10.220.GENE3D); IPR037104 (G3DSA:1.10.220.GENE3D); PTHR10502:SF226 (PANTHER); PTHR10502 (PANTHER); IPR018502 (PROSITE_PROFILES); IPR018502 (PROSITE_PROFILES); IPR018502 (PROSITE_PROFILES); IPR018502 (PROSITE_PROFILES); IPR037104 (SUPERFAMILY)	F:GO:0005509; F:GO:0005544	F:calcium ion binding; F:calcium-dependent phospholipid binding
336	DN11760_c0_g1_i4_48129	233.5	132768	16.6667	7	11.6667	4	8.26667	0.21		TRUE	[INTERPRO, BLASTED]	titin		3591	20	0	85.26						IPR003598 (SMART); IPR003599 (SMART); IPR013783 (G3DSA:2.60.40.GENE3D); IPR013098 (PFAM); IPR013783 (G3DSA:2.60.40.GENE3D); IPR013783 (G3DSA:2.60.40.GENE3D); mobidb-lite (MOBIDB_LITE); mobidb-lite (MOBIDB_LITE); mobidb-lite (MOBIDB_LITE); mobidb-lite (MOBIDB_LITE); mobidb-lite (MOBIDB_LITE); mobidb-lite (MOBIDB_LITE); mobidb-lite (MOBIDB_LITE); mobidb-lite (MOBIDB_LITE); mobidb-lite (MOBIDB_LITE)…	no GO terms	no GO terms
337	DN5404_c0_g1_i3_739	259.667	34709	16.6667	9.33333	10.6667	6.33333	36.1	2.27		TRUE	[INTERPRO, BLASTED, MAPPED, ANNOTATED]	3 oxoacyl acyl carrier protein reductase		972	20	1.38944e-75	64.33	2	F:GO:0016491; C:GO:0016020	F:oxidoreductase activity; C:membrane			IPR002347 (PRINTS); IPR002347 (PRINTS); G3DSA:3.40.50.720 (GENE3D); IPR002347 (PFAM); PTHR43975 (PANTHER); PTHR43975:SF2 (PANTHER); IPR036291 (SUPERFAMILY)	F:GO:0016491	F:oxidoreductase activity
338	DN9407_c0_g1_i1_69296	108.667	86617	16.6667	6.33333	15.6667	6.33333	23.3667	0.3		TRUE	[INTERPRO, BLASTED, MAPPED, ANNOTATED]	Armadillo type fold		2313	20	0	79.62	5	P:GO:0006606; P:GO:0016310; F:GO:0016301; C:GO:0005634; C:GO:0005737	P:protein import into nucleus; P:phosphorylation; F:kinase activity; C:nucleus; C:cytoplasm	EC:2.7	Transferring phosphorus-containing groups	PF13513 (PFAM); IPR011989 (G3DSA:1.25.10.GENE3D); IPR011989 (G3DSA:1.25.10.GENE3D); IPR040122 (PANTHER); PTHR10527:SF32 (PANTHER); IPR016024 (SUPERFAMILY)	P:GO:0006606	P:protein import into nucleus
339	DN10418_c0_g1_i1_8843	107.333	47227	16.3333	4.66667	13.3333	4	32.0667	0.31		TRUE	[INTERPRO, BLASTED]	alpha tocopherol transfer protein		1262	20	0	79.1						IPR036865 (G3DSA:3.40.525.GENE3D); G3DSA:1.20.5.1200 (GENE3D); G3DSA:1.10.8.20 (GENE3D); IPR001251 (PFAM); PTHR10174 (PANTHER); IPR001251 (PROSITE_PROFILES); IPR001251 (CDD); IPR036865 (SUPERFAMILY); IPR036273 (SUPERFAMILY)	no GO terms	no GO terms
340	DN10527_c0_g1_i1_53269	68.5	159784	16.3333	1.66667	13	1.33333	11.5667	0.04		TRUE	[INTERPRO, BLASTED, MAPPED, ANNOTATED]	Heat shock 70 kDa protein 4		4270	20	0	69.26	2	F:GO:0005524; F:GO:0016887	F:ATP binding; F:ATP hydrolysis activity			PR00301 (PRINTS); G3DSA:3.30.420.40 (GENE3D); G3DSA:3.90.640.10 (GENE3D); G3DSA:3.30.420.40 (GENE3D); IPR029047 (G3DSA:2.60.34.GENE3D); IPR013126 (PFAM); IPR029048 (G3DSA:1.20.1270.GENE3D); IPR029048 (G3DSA:1.20.1270.GENE3D); mobidb-lite (MOBIDB_LITE); mobidb-lite (MOBIDB_LITE); mobidb-lite (MOBIDB_LITE); mobidb-lite (MOBIDB_LITE); mobidb-lite (MOBIDB_LITE); PTHR45639 (PANTHER); IPR043129 (SUPERF…	F:GO:0005524; F:GO:0016887	F:ATP binding; F:ATP hydrolysis activity
341	DN11193_c0_g1_i7_62324	83	18061	16.3333	4.33333	7.33333	3	44.4333	1.35	4	TRUE	[INTERPRO, BLASTED, MAPPED, ANNOTATED]	Non-lysosomal glucosylceramidase		477	20	1.40862e-69	71.27	2	P:GO:0005975; F:GO:0004553	P:carbohydrate metabolic process; F:hydrolase activity, hydrolyzing O-glycosyl compounds	EC:3.2.1	Glycosylases	IPR006775 (PFAM); PTHR12654:SF0 (PANTHER); PTHR12654 (PANTHER)	F:GO:0004553	F:hydrolase activity, hydrolyzing O-glycosyl compounds
342	DN11212_c0_g4_i1_22783	93.3333	13129	16.3333	4	7.33333	2	43.8	1.01		TRUE	[INTERPRO, BLASTED, MAPPED, ANNOTATED]	aldo keto reductase family 1 member B4		354	20	7.20427e-53	80.87	2	F:GO:0047834; C:GO:0016020	F:D-threo-aldose 1-dehydrogenase activity; C:membrane	EC:1.1.1.122	D-threo-aldose 1-dehydrogenase	IPR020471 (PRINTS); IPR023210 (PFAM); IPR036812 (G3DSA:3.20.20.GENE3D); PTHR11732:SF399 (PANTHER); PTHR11732 (PANTHER); IPR036812 (SUPERFAMILY)	F:GO:0016491; F:GO:0047834	F:oxidoreductase activity; F:D-threo-aldose 1-dehydrogenase activity
343	DN12676_c0_g1_i5_72043	93	49470	16.3333	3	14	3	35.9333	0.29		TRUE	[INTERPRO, BLASTED, MAPPED, ANNOTATED]	Annexin A6		1308	20	0	75.53	5	P:GO:0006281; F:GO:0000166; F:GO:0003824; F:GO:0005509; F:GO:0005544	P:DNA repair; F:nucleotide binding; F:catalytic activity; F:calcium ion binding; F:calcium-dependent phospholipid binding			IPR001464 (PRINTS); IPR018502 (SMART); IPR018502 (PFAM); IPR037104 (G3DSA:1.10.220.GENE3D); IPR037104 (G3DSA:1.10.220.GENE3D); IPR037104 (G3DSA:1.10.220.GENE3D); PTHR10502 (PANTHER); IPR018502 (PROSITE_PROFILES); IPR018502 (PROSITE_PROFILES); IPR018502 (PROSITE_PROFILES); IPR037104 (SUPERFAMILY)	F:GO:0005509; F:GO:0005544	F:calcium ion binding; F:calcium-dependent phospholipid binding
344	DN6199_c0_g1_i1_25622	206	32592	16.3333	8.66667	11.3333	6.33333	41.8667	1.39		TRUE	[INTERPRO, BLASTED, MAPPED]	Prostamide/prostaglandin F synthase		870	20	3.29524e-97	67.66	6	P:GO:0098869; F:GO:0003676; F:GO:0003723; F:GO:0016209; F:GO:0016491; C:GO:1990904	P:cellular oxidant detoxification; F:nucleic acid binding; F:RNA binding; F:antioxidant activity; F:oxidoreductase activity; C:ribonucleoprotein complex			G3DSA:3.40.30.10 (GENE3D); IPR032801 (PFAM); IPR032801 (PANTHER); PTHR28630:SF7 (PANTHER); cd02970 (CDD); IPR036249 (SUPERFAMILY)	no GO terms	no GO terms
345	DN7771_c0_g1_i1_23772	60	142777	16.3333	2.66667	16	2.66667	17.1667	0.07		TRUE	[INTERPRO, BLASTED, MAPPED, ANNOTATED]	leucyl tRNA synthetase		3779	20	0	79.31	5	P:GO:0006429; P:GO:0106074; F:GO:0002161; F:GO:0004823; F:GO:0005524	P:leucyl-tRNA aminoacylation; P:aminoacyl-tRNA metabolism involved in translational fidelity; F:aminoacyl-tRNA editing activity; F:leucine-tRNA ligase activity; F:ATP binding	EC:6.1.1.4; EC:3.1.1.1	Leucine--tRNA ligase; Carboxylesterase	G3DSA:1.10.730.10 (GENE3D); IPR004493 (TIGRFAM); IPR009008 (G3DSA:3.90.740.GENE3D); IPR002300 (PFAM); IPR014729 (G3DSA:3.40.50.GENE3D); IPR032678 (PFAM); IPR013155 (PFAM); IPR004493 (PANTHER); PTHR45794:SF1 (PANTHER); cd00812 (CDD); IPR009080 (SUPERFAMILY); IPR009008 (SUPERFAMILY); SSF52374 (SUPERFAMILY)	P:GO:0006418; P:GO:0006429; F:GO:0000166; F:GO:0002161; F:GO:0004812; F:GO:0004823; F:GO:0005524	P:tRNA aminoacylation for protein translation; P:leucyl-tRNA aminoacylation; F:nucleotide binding; F:aminoacyl-tRNA editing activity; F:aminoacyl-tRNA ligase activity; F:leucine-tRNA ligase activity; F:ATP binding
346	DN9291_c0_g1_i1_72611	99	58080	16.3333	2.66667	13.3333	2.33333	28.6667	0.18		TRUE	[INTERPRO, BLASTED, MAPPED, ANNOTATED]	aminoacylase 1		1553	20	0	77.15	3	P:GO:0006520; F:GO:0004046; C:GO:0005737	P:cellular amino acid metabolic process; F:aminoacylase activity; C:cytoplasm	EC:3.5.1.14	N-acyl-aliphatic-L-amino acid amidohydrolase	PIRSF036696 (PIRSF); G3DSA:1.10.150.900 (GENE3D); G3DSA:3.30.70.360 (GENE3D); IPR010159 (TIGRFAM); G3DSA:3.40.630.10 (GENE3D); IPR011650 (PFAM); IPR002933 (PFAM); PTHR45892:SF1 (PANTHER); PTHR45892 (PANTHER); SSF53187 (SUPERFAMILY); IPR036264 (SUPERFAMILY)	P:GO:0006520; F:GO:0004046; F:GO:0016787; C:GO:0005737	P:cellular amino acid metabolic process; F:aminoacylase activity; F:hydrolase activity; C:cytoplasm
347	DN11016_c2_g2_i1_16659	106	160651	16	2.66667	13.6667	2.66667	14	0.06		TRUE	[INTERPRO, BLASTED, MAPPED, ANNOTATED]	expressed conserved protein		4301	20	0	84.98	4	P:GO:0006468; F:GO:0005515; F:GO:0005524; F:GO:0106310	P:protein phosphorylation; F:protein binding; F:ATP binding; F:protein serine kinase activity	EC:2.7.1	Transferring phosphorus-containing groups	IPR000980 (SMART); IPR036860 (G3DSA:3.30.505.GENE3D); IPR000980 (PFAM); IPR011993 (G3DSA:2.30.29.GENE3D); IPR013625 (PFAM); mobidb-lite (MOBIDB_LITE); mobidb-lite (MOBIDB_LITE); mobidb-lite (MOBIDB_LITE); mobidb-lite (MOBIDB_LITE); mobidb-lite (MOBIDB_LITE); PTHR45734 (PANTHER); IPR000980 (PROSITE_PROFILES); IPR036860 (SUPERFAMILY); SSF50729 (SUPERFAMILY)	F:GO:0005515	F:protein binding
348	DN11153_c0_g1_i3_24130	114.333	38893	16	4.66667	13	4.33333	45.1	0.77		TRUE	[INTERPRO, BLASTED, MAPPED, ANNOTATED]	Small heat shock protein p36		1046	20	1.96129e-178	83.62	1	C:GO:0005737	C:cytoplasm			IPR008978 (G3DSA:2.60.40.GENE3D); IPR002068 (PFAM); G3DSA:6.10.20.50 (GENE3D); PTHR45640:SF13 (PANTHER); IPR001436 (PANTHER); PTHR45640:SF13 (PANTHER); IPR001436 (PANTHER); IPR002068 (PROSITE_PROFILES); IPR002068 (PROSITE_PROFILES); cd06526 (CDD); cd06526 (CDD); IPR008978 (SUPERFAMILY); IPR008978 (SUPERFAMILY)	no GO terms	no GO terms
349	DN11323_c0_g1_i1_50238	56.6667	153323	16	1	14.6667	1	13.5667	0.02		TRUE	[INTERPRO, BLASTED, MAPPED, ANNOTATED]	ATP binding cassette sub family B		4188	20	0	85	6	P:GO:0045116; P:GO:0055085; F:GO:0005524; F:GO:0019781; F:GO:0140359; C:GO:0016021	P:protein neddylation; P:transmembrane transport; F:ATP binding; F:NEDD8 activating enzyme activity; F:ABC-type transporter activity; C:integral component of membrane	EC:6.2; EC:7	Forming carbon-sulfur bonds; Translocases	IPR003593 (SMART); IPR003439 (PFAM); IPR027417 (G3DSA:3.40.50.GENE3D); IPR036640 (G3DSA:1.20.1560.GENE3D); IPR011527 (PFAM); IPR039421 (PANTHER); PTHR24221:SF558 (PANTHER); IPR003439 (PROSITE_PROFILES); IPR011527 (PROSITE_PROFILES); cd18582 (CDD); IPR036640 (SUPERFAMILY); IPR027417 (SUPERFAMILY)	P:GO:0055085; F:GO:0005524; F:GO:0140359; C:GO:0016021	P:transmembrane transport; F:ATP binding; F:ABC-type transporter activity; C:integral component of membrane
350	DN11595_c2_g1_i1_61916	151.333	40253	16	8.33333	8.66667	4.66667	30.4333	1.03		TRUE	[INTERPRO, BLASTED, MAPPED, ANNOTATED]	S-formylglutathione hydrolase		1082	20	1.2582e-124	73.59	4	P:GO:0046294; F:GO:0018738; F:GO:0052689; C:GO:0005737	P:formaldehyde catabolic process; F:S-formylglutathione hydrolase activity; F:carboxylic ester hydrolase activity; C:cytoplasm	EC:3.1.2.12; EC:3.1.1.1	S-formylglutathione hydrolase; Carboxylesterase	IPR000801 (PFAM); IPR029058 (G3DSA:3.40.50.GENE3D); IPR014186 (TIGRFAM); PTHR10061:SF1 (PANTHER); IPR014186 (PANTHER); IPR029058 (SUPERFAMILY)	P:GO:0046294; F:GO:0018738	P:formaldehyde catabolic process; F:S-formylglutathione hydrolase activity
351	DN12307_c2_g3_i4_39942	199	18704	16	8.66667	5.33333	4.33333	33.5	1.7	4	TRUE	[INTERPRO, BLASTED, MAPPED, ANNOTATED]	aldo keto reductase family 1 member B4		501	20	3.04975e-73	75.26	2	F:GO:0047834; C:GO:0016020	F:D-threo-aldose 1-dehydrogenase activity; C:membrane	EC:1.1.1.122	D-threo-aldose 1-dehydrogenase	IPR020471 (PRINTS); IPR023210 (PFAM); IPR036812 (G3DSA:3.20.20.GENE3D); PTHR11732 (PANTHER); PTHR11732:SF482 (PANTHER); IPR036812 (SUPERFAMILY)	F:GO:0016491; F:GO:0047834	F:oxidoreductase activity; F:D-threo-aldose 1-dehydrogenase activity
352	DN12410_c0_g2_i1_71245	97	22206	16	4.66667	4.66667	2.66667	25.4	1.33	4	TRUE	[INTERPRO, BLASTED, MAPPED, ANNOTATED]	aldo keto reductase family 1 member B4		583	20	1.0271e-86	77.55	2	F:GO:0047834; C:GO:0016020	F:D-threo-aldose 1-dehydrogenase activity; C:membrane	EC:1.1.1.122	D-threo-aldose 1-dehydrogenase	IPR020471 (PRINTS); IPR036812 (G3DSA:3.20.20.GENE3D); IPR023210 (PFAM); PTHR11732 (PANTHER); PTHR11732:SF482 (PANTHER); IPR036812 (SUPERFAMILY)	F:GO:0016491; F:GO:0047834	F:oxidoreductase activity; F:D-threo-aldose 1-dehydrogenase activity
353	DN7703_c0_g1_i1_10981	176.333	43793	16	7	11.6667	4	38.7333	0.79		TRUE	[INTERPRO, BLASTED, MAPPED, ANNOTATED]	glyoxylate reductase/hydroxypyruvate reductase-like		1207	20	0	76.06	2	F:GO:0016616; F:GO:0051287	F:oxidoreductase activity, acting on the CH-OH group of donors, NAD or NADP as acceptor; F:NAD binding	EC:1.1.1	Acting on the CH-OH group of donors	G3DSA:3.40.50.720 (GENE3D); IPR006139 (PFAM); IPR006140 (PFAM); G3DSA:3.40.50.720 (GENE3D); PTHR10996:SF230 (PANTHER); PTHR10996 (PANTHER); cd05301 (CDD); SSF52283 (SUPERFAMILY); IPR036291 (SUPERFAMILY)	F:GO:0016616; F:GO:0051287	F:oxidoreductase activity, acting on the CH-OH group of donors, NAD or NADP as acceptor; F:NAD binding
354	DN10279_c0_g1_i1_1266	73.6667	93372	15.6667	2.66667	14.6667	2.33333	22.2	0.11		TRUE	[INTERPRO, BLASTED, MAPPED, ANNOTATED]	1,4-alpha-glucan-branching enzyme isoform 2		2429	20	0	88.28	5	P:GO:0005978; F:GO:0003844; F:GO:0004553; F:GO:0043169; F:GO:0102752	P:glycogen biosynthetic process; F:1,4-alpha-glucan branching enzyme activity; F:hydrolase activity, hydrolyzing O-glycosyl compounds; F:cation binding; F:1,4-alpha-glucan branching enzyme activity (using a glucosylated glycogenin as primer for glycogen synthesis)	EC:2.4.1.18; EC:3.2.1	1,4-alpha-glucan branching enzyme; Glycosylases	IPR006047 (SMART); IPR013783 (G3DSA:2.60.40.GENE3D); IPR004193 (PFAM); IPR006047 (PFAM); IPR006048 (PFAM); IPR013780 (G3DSA:2.60.40.GENE3D); IPR037439 (PIRSF); G3DSA:3.20.20.80 (GENE3D); IPR037439 (PANTHER); cd11321 (CDD); cd02854 (CDD); IPR014756 (SUPERFAMILY); IPR017853 (SUPERFAMILY); SSF51011 (SUPERFAMILY)	P:GO:0005975; P:GO:0005978; F:GO:0003824; F:GO:0003844; F:GO:0004553; F:GO:0043169	P:carbohydrate metabolic process; P:glycogen biosynthetic process; F:catalytic activity; F:1,4-alpha-glucan branching enzyme activity; F:hydrolase activity, hydrolyzing O-glycosyl compounds; F:cation binding
355	DN11477_c0_g1_i3_56739	91.6667	74969	15.6667	5	14.6667	4.66667	31.0667	0.29		TRUE	[INTERPRO, BLASTED, MAPPED, ANNOTATED]	NADP-dependent malic enzyme-like isoform X1		2032	20	0	81.77	7	P:GO:0006090; P:GO:0006108; F:GO:0004471; F:GO:0004473; F:GO:0046872; F:GO:0051287; C:GO:0005739	P:pyruvate metabolic process; P:malate metabolic process; F:malate dehydrogenase (decarboxylating) (NAD+) activity; F:malate dehydrogenase (decarboxylating) (NADP+) activity; F:metal ion binding; F:NAD binding; C:mitochondrion	EC:1.1.1.38; EC:1.1.1.39; EC:1.1.1.40	Malate dehydrogenase (oxaloacetate-decarboxylating); Malate dehydrogenase (decarboxylating); Malate dehydrogenase (oxaloacetate-decarboxylating) (NADP(+))	IPR001891 (PRINTS); IPR012301 (SMART); IPR012302 (SMART); IPR037062 (G3DSA:3.40.50.GENE3D); IPR001891 (PIRSF); G3DSA:3.40.50.720 (GENE3D); IPR012301 (PFAM); IPR012302 (PFAM); PTHR23406:SF34 (PANTHER); PTHR23406 (PANTHER); SSF53223 (SUPERFAMILY); IPR036291 (SUPERFAMILY)	F:GO:0004470; F:GO:0004471; F:GO:0051287	F:malic enzyme activity; F:malate dehydrogenase (decarboxylating) (NAD+) activity; F:NAD binding
356	DN11811_c2_g4_i1_55908	170	70396	15.6667	4.33333	14	4.33333	22.0667	0.38		TRUE	[INTERPRO, BLASTED, MAPPED, ANNOTATED]	Glucose-6-phosphate 1-dehydrogenase		1830	20	0	84.38	4	P:GO:0006006; P:GO:0006098; F:GO:0004345; F:GO:0050661	P:glucose metabolic process; P:pentose-phosphate shunt; F:glucose-6-phosphate dehydrogenase activity; F:NADP binding	EC:1.1.1.49	Glucose-6-phosphate dehydrogenase (NADP(+))	IPR001282 (PRINTS); G3DSA:3.30.360.10 (GENE3D); IPR001282 (PIRSF); IPR022675 (PFAM); IPR022674 (PFAM); G3DSA:3.40.50.720 (GENE3D); IPR001282 (TIGRFAM); IPR001282 (PANTHER); PTHR23429:SF0 (PANTHER); IPR001282 (HAMAP); SSF55347 (SUPERFAMILY); IPR036291 (SUPERFAMILY)	P:GO:0006006; F:GO:0004345; F:GO:0016614; F:GO:0050661	P:glucose metabolic process; F:glucose-6-phosphate dehydrogenase activity; F:oxidoreductase activity, acting on CH-OH group of donors; F:NADP binding
357	DN14219_c0_g1_i1_37953	163	39822	15.6667	7.66667	9.66667	4.66667	34.6333	1.05	2	TRUE	[INTERPRO, BLASTED, MAPPED, ANNOTATED]	Basement membrane-specific heparan sulfate proteoglycan core protein		1070	20	0	67.73	4	P:GO:0007155; P:GO:0007411; C:GO:0005886; C:GO:0016021	P:cell adhesion; P:axon guidance; C:plasma membrane; C:integral component of membrane			PF13927 (PFAM); IPR013783 (G3DSA:2.60.40.GENE3D); IPR013783 (G3DSA:2.60.40.GENE3D); IPR007110 (PROSITE_PROFILES); IPR007110 (PROSITE_PROFILES); cd00096 (CDD); IPR036179 (SUPERFAMILY); IPR036179 (SUPERFAMILY)	no GO terms	no GO terms
358	DN8407_c0_g2_i1_72777	80	84132	15.6667	3.33333	13.6667	3.33333	23.0667	0.21		TRUE	[INTERPRO, BLASTED, MAPPED, ANNOTATED]	Calnexin		2216	20	0	77.76	8	P:GO:0006457; P:GO:0006511; P:GO:0016579; F:GO:0004843; F:GO:0005509; F:GO:0051082; C:GO:0005783; C:GO:0016021	P:protein folding; P:ubiquitin-dependent protein catabolic process; P:protein deubiquitination; F:thiol-dependent deubiquitinase; F:calcium ion binding; F:unfolded protein binding; C:endoplasmic reticulum; C:integral component of membrane	EC:3.4.19.12	Ubiquitinyl hydrolase 1	IPR001580 (PRINTS); IPR009033 (G3DSA:2.10.250.GENE3D); G3DSA:2.60.120.200 (GENE3D); IPR001580 (PFAM); mobidb-lite (MOBIDB_LITE); mobidb-lite (MOBIDB_LITE); mobidb-lite (MOBIDB_LITE); mobidb-lite (MOBIDB_LITE); mobidb-lite (MOBIDB_LITE); mobidb-lite (MOBIDB_LITE); mobidb-lite (MOBIDB_LITE); mobidb-lite (MOBIDB_LITE); IPR001580 (PANTHER); PTHR11073:SF7 (PANTHER); IPR013320 (SUPERFAMILY); IPR009033 …	P:GO:0006457; F:GO:0005509; F:GO:0005515; F:GO:0051082; C:GO:0005783	P:protein folding; F:calcium ion binding; F:protein binding; F:unfolded protein binding; C:endoplasmic reticulum
359	DN8881_c0_g1_i1_74706	214	37357	15.6667	7.33333	8	4.33333	29.5	0.81		TRUE	[INTERPRO, BLASTED, MAPPED, ANNOTATED]	tegumental antigen		992	20	6.01157e-99	58.11	3	P:GO:0007017; F:GO:0005509; C:GO:0030286	P:microtubule-based process; F:calcium ion binding; C:dynein complex			IPR002048 (SMART); IPR001372 (SMART); G3DSA:1.10.238.10 (GENE3D); IPR037177 (G3DSA:3.30.740.GENE3D); IPR001372 (PFAM); IPR002048 (PFAM); mobidb-lite (MOBIDB_LITE); mobidb-lite (MOBIDB_LITE); IPR002048 (PROSITE_PROFILES); IPR002048 (CDD); IPR011992 (SUPERFAMILY); IPR037177 (SUPERFAMILY)	P:GO:0007017; F:GO:0005509; C:GO:0030286	P:microtubule-based process; F:calcium ion binding; C:dynein complex
360	DN9108_c0_g1_i2_6526	130.333	52754	15.6667	4.33333	11.6667	3	30.2	0.27		TRUE	[INTERPRO, BLASTED, MAPPED, ANNOTATED]	galactose-1-phosphate uridylyltransferase-like		1404	20	0	76.96	3	P:GO:0033499; F:GO:0008108; F:GO:0008270	P:galactose catabolic process via UDP-galactose; F:UDP-glucose:hexose-1-phosphate uridylyltransferase activity; F:zinc ion binding	EC:2.7.7.12	UDP-glucose--hexose-1-phosphate uridylyltransferase	IPR001937 (PIRSF); IPR036265 (G3DSA:3.30.428.GENE3D); IPR001937 (TIGRFAM); IPR005850 (PFAM); IPR005849 (PFAM); IPR036265 (G3DSA:3.30.428.GENE3D); mobidb-lite (MOBIDB_LITE); mobidb-lite (MOBIDB_LITE); IPR001937 (PANTHER); IPR036265 (SUPERFAMILY); IPR036265 (SUPERFAMILY)	P:GO:0006012; P:GO:0033499; F:GO:0008108; F:GO:0008270	P:galactose metabolic process; P:galactose catabolic process via UDP-galactose; F:UDP-glucose:hexose-1-phosphate uridylyltransferase activity; F:zinc ion binding
361	DN10280_c0_g3_i16_26893	188	16970	15.3333	8	8.66667	5.33333	54.4	2.57		TRUE	[INTERPRO, BLASTED, MAPPED]	Non-lysosomal glucosylceramidase		458	20	2.21566e-26	67.34	2	P:GO:0005975; F:GO:0004553	P:carbohydrate metabolic process; F:hydrolase activity, hydrolyzing O-glycosyl compounds			IPR024462 (PFAM); PTHR12654 (PANTHER); PTHR12654:SF0 (PANTHER)	no GO terms	no GO terms
362	DN10289_c0_g1_i1_51261	165.333	49783	15.3333	7.33333	11	6.66667	35.8333	0.57		TRUE	[INTERPRO, BLASTED, MAPPED, ANNOTATED]	Aldose 1-epimerase		1329	20	0	73.39	3	P:GO:0006012; F:GO:0004034; F:GO:0030246	P:galactose metabolic process; F:aldose 1-epimerase activity; F:carbohydrate binding	EC:5.1.3.3	Aldose 1-epimerase	IPR008183 (PFAM); IPR014718 (G3DSA:2.70.98.GENE3D); IPR015443 (PIRSF); PTHR10091:SF0 (PANTHER); PTHR10091 (PANTHER); cd09019 (CDD); IPR011013 (SUPERFAMILY)	P:GO:0005975; P:GO:0019318; F:GO:0003824; F:GO:0016853; F:GO:0030246	P:carbohydrate metabolic process; P:hexose metabolic process; F:catalytic activity; F:isomerase activity; F:carbohydrate binding
363	DN10373_c1_g1_i9_3782	97	37259	15.3333	4	10	2.66667	30.5667	0.41		TRUE	[INTERPRO, BLASTED, MAPPED, ANNOTATED]	Glutathione S-transferase	Mu	979	20	2.39946e-89	73.36	3	P:GO:0006749; F:GO:0005515; F:GO:0016740	P:glutathione metabolic process; F:protein binding; F:transferase activity	EC:2	Transferases	IPR004046 (PFAM); G3DSA:3.40.30.10 (GENE3D); IPR004045 (PFAM); G3DSA:1.20.1050.10 (GENE3D); SFLDG01205 (SFLD); IPR040079 (SFLD); PTHR11571 (PANTHER); PTHR11571:SF240 (PANTHER); IPR010987 (PROSITE_PROFILES); IPR004045 (PROSITE_PROFILES); IPR036282 (SUPERFAMILY); IPR036249 (SUPERFAMILY)	P:GO:0006749; F:GO:0005515	P:glutathione metabolic process; F:protein binding
364	DN11692_c1_g2_i2_54157	197	31736	15.3333	7	8.66667	4	37.6667	1.01		TRUE	[INTERPRO, BLASTED, MAPPED, ANNOTATED]	Glutathione S-transferase	Mu	857	20	1.43738e-70	73.31	3	P:GO:0006749; F:GO:0004364; F:GO:0005515	P:glutathione metabolic process; F:glutathione transferase activity; F:protein binding	EC:2.5.1.18	Glutathione transferase	IPR003081 (PRINTS); IPR004045 (PFAM); G3DSA:1.20.1050.130 (GENE3D); IPR040079 (SFLD); PTHR11571 (PANTHER); PTHR11571:SF240 (PANTHER); IPR004045 (PROSITE_PROFILES); cd03075 (CDD); IPR036249 (SUPERFAMILY)	P:GO:0006749; F:GO:0004364; F:GO:0005515	P:glutathione metabolic process; F:glutathione transferase activity; F:protein binding
365	DN9763_c0_g1_i1_57991	133.667	56927	15.3333	4.66667	12.6667	3.66667	30.2	0.4		TRUE	[INTERPRO, BLASTED, MAPPED, ANNOTATED]	Acetyl coenzyme A hydrolase transferase		1559	20	0	83.99	4	P:GO:0006083; P:GO:0019679; F:GO:0003986; F:GO:0008775	P:acetate metabolic process; P:propionate metabolic process, methylcitrate cycle; F:acetyl-CoA hydrolase activity; F:acetate CoA-transferase activity	EC:2.8.3.8; EC:3.1.2.1	Acetate CoA-transferase; Acetyl-CoA hydrolase	IPR026888 (PFAM); IPR003702 (PFAM); IPR038460 (G3DSA:3.40.1080.GENE3D); G3DSA:3.30.750.70 (GENE3D); G3DSA:3.40.1080.10 (GENE3D); PTHR21432 (PANTHER); IPR037171 (SUPERFAMILY); IPR037171 (SUPERFAMILY)	P:GO:0006083; P:GO:0019679; F:GO:0003986; F:GO:0008775	P:acetate metabolic process; P:propionate metabolic process, methylcitrate cycle; F:acetyl-CoA hydrolase activity; F:acetate CoA-transferase activity
366	DN10247_c0_g1_i2_14893	73.5	178826	15	2	14	2	11.8667	0.08		TRUE	[INTERPRO, BLASTED, MAPPED, ANNOTATED]	Cullin associated NEDD8 dissociated protein 1		4715	20	0	59.97	1	P:GO:0010265	P:SCF complex assembly			IPR013932 (PFAM); IPR011989 (G3DSA:1.25.10.GENE3D); mobidb-lite (MOBIDB_LITE); mobidb-lite (MOBIDB_LITE); mobidb-lite (MOBIDB_LITE); mobidb-lite (MOBIDB_LITE); IPR039852 (PANTHER); IPR016024 (SUPERFAMILY)	P:GO:0010265	P:SCF complex assembly
367	DN10777_c2_g1_i1_9814	328.667	24854	15	8.66667	6.33333	4.33333	38.2333	1.74		TRUE	[INTERPRO, BLASTED, MAPPED, ANNOTATED]	aldo keto reductase family 1 member B4		672	20	1.05809e-64	78.33	1	F:GO:0047834	F:D-threo-aldose 1-dehydrogenase activity	EC:1.1.1.122	D-threo-aldose 1-dehydrogenase	IPR023210 (PFAM); IPR036812 (G3DSA:3.20.20.GENE3D); mobidb-lite (MOBIDB_LITE); PTHR11732 (PANTHER); PTHR11732:SF482 (PANTHER); IPR036812 (SUPERFAMILY)	F:GO:0047834	F:D-threo-aldose 1-dehydrogenase activity
368	DN12116_c3_g2_i7_41354	91.3333	31881	15	4	11	2.66667	41.7	0.81		TRUE	[INTERPRO, BLASTED, MAPPED, ANNOTATED]	S-formylglutathione hydrolase		850	20	3.78992e-156	81.69	6	P:GO:0006508; P:GO:0046294; F:GO:0008233; F:GO:0018738; F:GO:0052689; C:GO:0005737	P:proteolysis; P:formaldehyde catabolic process; F:peptidase activity; F:S-formylglutathione hydrolase activity; F:carboxylic ester hydrolase activity; C:cytoplasm	EC:3.1.2.12; EC:3.4; EC:3.1.1.1	S-formylglutathione hydrolase; Acting on peptide bonds (peptidases); Carboxylesterase	IPR000801 (PFAM); IPR014186 (TIGRFAM); IPR029058 (G3DSA:3.40.50.GENE3D); IPR014186 (PANTHER); IPR029058 (SUPERFAMILY)	P:GO:0046294; F:GO:0018738	P:formaldehyde catabolic process; F:S-formylglutathione hydrolase activity
369	DN12763_c0_g1_i8_70552	310	22658	15	8	5.33333	3.33333	26.1333	2.97		TRUE	[INTERPRO, BLASTED, MAPPED, ANNOTATED]	carbonyl reductase 1		606	20	1.00152e-86	80.08	1	F:GO:0016491	F:oxidoreductase activity	EC:1	Oxidoreductases	G3DSA:3.40.50.720 (GENE3D); PTHR43963 (PANTHER); PTHR43963:SF4 (PANTHER); IPR036291 (SUPERFAMILY)	no GO terms	no GO terms
370	DN2410_c0_g1_i1_18245	136.667	35718	15	5.33333	9.66667	3	38.1667	0.7		TRUE	[INTERPRO, BLASTED, MAPPED, ANNOTATED]	purine nucleoside phosphorylase		970	20	4.57361e-168	82.55	3	P:GO:0009116; F:GO:0004731; F:GO:0047975	P:nucleoside metabolic process; F:purine-nucleoside phosphorylase activity; F:guanosine phosphorylase activity	EC:2.4.2.15	Guanosine phosphorylase	IPR011268 (PIRSF); IPR011268 (TIGRFAM); IPR000845 (PFAM); IPR035994 (G3DSA:3.40.50.GENE3D); IPR011270 (TIGRFAM); IPR011268 (PANTHER); IPR011268 (CDD); IPR035994 (SUPERFAMILY)	P:GO:0006139; P:GO:0009116; F:GO:0003824; F:GO:0004731	P:nucleobase-containing compound metabolic process; P:nucleoside metabolic process; F:catalytic activity; F:purine-nucleoside phosphorylase activity
371	DN8571_c0_g1_i1_1835	281.667	34048	15	8.66667	8.66667	6.33333	38.6	1.1		TRUE	[INTERPRO, BLASTED, MAPPED, ANNOTATED]	proteasome (prosome, macropain) subunit, beta type 5		911	20	1.40887e-165	83.62	8	P:GO:0006086; P:GO:0043161; F:GO:0004298; F:GO:0004739; C:GO:0005634; C:GO:0005737; C:GO:0005839; C:GO:0016021	P:acetyl-CoA biosynthetic process from pyruvate; P:proteasome-mediated ubiquitin-dependent protein catabolic process; F:threonine-type endopeptidase activity; F:pyruvate dehydrogenase (acetyl-transferring) activity; C:nucleus; C:cytoplasm; C:proteasome core complex; C:integral component of membrane	EC:3.4.25; EC:1.2.4.1	Acting on peptide bonds (peptidases); Pyruvate dehydrogenase (acetyl-transferring)	IPR000243 (PRINTS); IPR029055 (G3DSA:3.60.20.GENE3D); IPR001353 (PFAM); PTHR11599 (PANTHER); IPR035705 (PTHR11599:PANTHER); IPR023333 (PROSITE_PROFILES); cd03761 (CDD); IPR029055 (SUPERFAMILY)	P:GO:0051603; F:GO:0004298; C:GO:0000502; C:GO:0005839	P:proteolysis involved in cellular protein catabolic process; F:threonine-type endopeptidase activity; C:proteasome complex; C:proteasome core complex
372	DN10569_c1_g5_i4_3485	156	24101	14.6667	3	6	2.33333	31	0.92		TRUE	[INTERPRO, BLASTED, MAPPED, ANNOTATED]	aldo keto reductase family 1 member B4		640	20	4.79718e-60	76.95	1	F:GO:0047834	F:D-threo-aldose 1-dehydrogenase activity	EC:1.1.1.122	D-threo-aldose 1-dehydrogenase	IPR023210 (PFAM); IPR036812 (G3DSA:3.20.20.GENE3D); PTHR11732:SF482 (PANTHER); PTHR11732 (PANTHER); IPR036812 (SUPERFAMILY)	F:GO:0047834	F:D-threo-aldose 1-dehydrogenase activity
373	DN10671_c2_g1_i9_7021	132.5	24953	14.6667	4.66667	9	3.33333	34.9	1.73		TRUE	[INTERPRO, BLASTED, MAPPED, ANNOTATED]	Glutathione S-transferase	Mu	637	20	3.13589e-77	67.49	2	P:GO:0006749; F:GO:0005515	P:glutathione metabolic process; F:protein binding			IPR004045 (PFAM); G3DSA:1.20.1050.130 (GENE3D); IPR004046 (PFAM); IPR040079 (SFLD); PTHR11571:SF240 (PANTHER); PTHR11571 (PANTHER); IPR010987 (PROSITE_PROFILES); IPR004045 (PROSITE_PROFILES); IPR036249 (SUPERFAMILY); IPR036282 (SUPERFAMILY)	P:GO:0006749; F:GO:0005515	P:glutathione metabolic process; F:protein binding
374	DN11062_c0_g2_i2_16524	208	37767	14.6667	6.33333	12	5.66667	33.9	0.52		TRUE	[INTERPRO, BLASTED, MAPPED, ANNOTATED]	retinol dehydrogenase 11		1028	20	4.7352e-148	73.07	1	F:GO:0016491	F:oxidoreductase activity	EC:1	Oxidoreductases	IPR002347 (PRINTS); G3DSA:3.40.50.720 (GENE3D); IPR002347 (PFAM); PTHR43157 (PANTHER); PTHR43157 (PANTHER); PTHR43157:SF27 (PANTHER); PTHR43157:SF27 (PANTHER); cd05327 (CDD); IPR036291 (SUPERFAMILY)	F:GO:0016491	F:oxidoreductase activity
375	DN11127_c1_g1_i3_24347	276.5	23284	14.6667	7	9.33333	3.66667	39.4333	2.83		TRUE	[INTERPRO, BLASTED, MAPPED, ANNOTATED]	Glutathione S-transferase	Mu	592	20	5.89446e-74	74.24	3	P:GO:0006749; F:GO:0004364; F:GO:0005515	P:glutathione metabolic process; F:glutathione transferase activity; F:protein binding	EC:2	Transferases	IPR003081 (PRINTS); G3DSA:3.40.30.10 (GENE3D); IPR004045 (PFAM); IPR004046 (PFAM); G3DSA:1.20.1050.10 (GENE3D); SFLDG01205 (SFLD); SFLDG00363 (SFLD); PTHR11571 (PANTHER); PTHR11571:SF240 (PANTHER); IPR010987 (PROSITE_PROFILES); IPR004045 (PROSITE_PROFILES); cd03075 (CDD); IPR036282 (SUPERFAMILY); IPR036249 (SUPERFAMILY)	P:GO:0006749; F:GO:0004364; F:GO:0005515	P:glutathione metabolic process; F:glutathione transferase activity; F:protein binding
376	DN11355_c2_g1_i1_13298	98	16167	14.6667	3.33333	5.33333	2	35.2333	0.46	1	TRUE	[INTERPRO, BLASTED, MAPPED, ANNOTATED]	aldo keto reductase family 1 member B4		423	20	5.39247e-53	82.99	2	F:GO:0047834; C:GO:0016021	F:D-threo-aldose 1-dehydrogenase activity; C:integral component of membrane	EC:1.1.1.122	D-threo-aldose 1-dehydrogenase	IPR020471 (PRINTS); IPR023210 (PFAM); IPR036812 (G3DSA:3.20.20.GENE3D); PTHR11732 (PANTHER); PTHR11732:SF408 (PANTHER); IPR036812 (SUPERFAMILY)	F:GO:0016491; F:GO:0047834	F:oxidoreductase activity; F:D-threo-aldose 1-dehydrogenase activity
377	DN11898_c0_g1_i19_56315	290	33346	14.6667	7.33333	8	4	35.4667	1.59		TRUE	[INTERPRO, BLASTED, MAPPED, ANNOTATED]	Dehydrogenase:reductase SDR family		904	20	3.40384e-133	76.22	1	F:GO:0016491	F:oxidoreductase activity	EC:1	Oxidoreductases	IPR002347 (PRINTS); G3DSA:3.40.50.720 (GENE3D); IPR002347 (PFAM); PTHR44147 (PANTHER); IPR036291 (SUPERFAMILY)	F:GO:0016491	F:oxidoreductase activity
378	DN11898_c0_g1_i22_56318	225	46078	14.6667	7.33333	11.3333	7	37.1667	0.74		TRUE	[INTERPRO, BLASTED, MAPPED, ANNOTATED]	Dehydrogenase:reductase SDR family		1255	20	0	76.78	1	F:GO:0016491	F:oxidoreductase activity	EC:1	Oxidoreductases	IPR002347 (PRINTS); IPR002347 (PRINTS); G3DSA:3.40.50.720 (GENE3D); IPR002347 (PFAM); PTHR44147 (PANTHER); IPR036291 (SUPERFAMILY)	F:GO:0016491	F:oxidoreductase activity
379	DN12268_c0_g1_i2_43651	79	204916	14.6667	3.66667	12.3333	2.66667	9.9	0.08		TRUE	[INTERPRO, BLASTED, MAPPED, ANNOTATED]	glycogen debranching enzyme		5400	20	0	73.77	6	P:GO:0005978; P:GO:0005980; F:GO:0004134; F:GO:0004135; F:GO:0102500; C:GO:0005737	P:glycogen biosynthetic process; P:glycogen catabolic process; F:4-alpha-glucanotransferase activity; F:amylo-alpha-1,6-glucosidase activity; F:beta-maltose 4-alpha-glucanotransferase activity; C:cytoplasm	EC:2.4.1.25; EC:3.2.1.20; EC:3.2.1.33	4-alpha-glucanotransferase; Alpha-glucosidase; Amylo-alpha-1,6-glucosidase	G3DSA:3.20.20.80 (GENE3D); G3DSA:3.20.20.80 (GENE3D); IPR029436 (PFAM); IPR006421 (TIGRFAM); IPR032790 (PFAM); IPR012341 (G3DSA:1.50.10.GENE3D); IPR032792 (PFAM); IPR032788 (PFAM); IPR010401 (PANTHER); IPR008928 (SUPERFAMILY); IPR017853 (SUPERFAMILY)	P:GO:0005975; P:GO:0005978; P:GO:0005980; F:GO:0004134; F:GO:0004135	P:carbohydrate metabolic process; P:glycogen biosynthetic process; P:glycogen catabolic process; F:4-alpha-glucanotransferase activity; F:amylo-alpha-1,6-glucosidase activity
380	DN4956_c0_g1_i1_17274	338	23465	14.6667	9	7.33333	5.66667	35	2.33		TRUE	[INTERPRO, BLASTED, MAPPED, ANNOTATED]	Calcium binding EF hand domain containing protein		655	20	2.82591e-41	77.5	3	P:GO:0007017; F:GO:0005509; C:GO:0030286	P:microtubule-based process; F:calcium ion binding; C:dynein complex			IPR001372 (PFAM); IPR037177 (G3DSA:3.30.740.GENE3D); IPR037177 (SUPERFAMILY)	P:GO:0007017; C:GO:0030286	P:microtubule-based process; C:dynein complex
381	DN6983_c0_g1_i2_4762	194	69881	14.6667	6	10	4.33333	25.3333	0.32		TRUE	[INTERPRO, BLASTED, MAPPED, ANNOTATED]	Antolefinin Antolefinine		1822	20	9.49207e-146	86.8	3	P:GO:0006508; F:GO:0008233; C:GO:0017053	P:proteolysis; F:peptidase activity; C:transcription repressor complex	EC:3.4	Acting on peptide bonds (peptidases)	IPR028226 (PFAM); mobidb-lite (MOBIDB_LITE); mobidb-lite (MOBIDB_LITE); IPR028226 (PANTHER)	C:GO:0017053	C:transcription repressor complex
382	DN7954_c0_g1_i2_72443	74.6667	71902	14.6667	2.33333	13.3333	2	29.8333	0.09		TRUE	[INTERPRO, BLASTED, MAPPED, ANNOTATED]	Glutaminyl-tRNA synthetase		1884	20	0	85.02	4	P:GO:0006425; F:GO:0004819; F:GO:0005524; C:GO:0005737	P:glutaminyl-tRNA aminoacylation; F:glutamine-tRNA ligase activity; F:ATP binding; C:cytoplasm	EC:6.1.1.18	Glutamine--tRNA ligase	IPR000924 (PRINTS); IPR004514 (TIGRFAM); IPR020058 (PFAM); IPR007638 (PFAM); IPR020056 (G3DSA:2.40.240.GENE3D); IPR020059 (PFAM); IPR020056 (G3DSA:2.40.240.GENE3D); IPR014729 (G3DSA:3.40.50.GENE3D); PTHR43097:SF2 (PANTHER); PTHR43097 (PANTHER); cd00807 (CDD); SSF52374 (SUPERFAMILY); IPR011035 (SUPERFAMILY)	P:GO:0006412; P:GO:0006418; P:GO:0006425; P:GO:0043039; F:GO:0000166; F:GO:0004812; F:GO:0004819; F:GO:0005524; C:GO:0005737	P:translation; P:tRNA aminoacylation for protein translation; P:glutaminyl-tRNA aminoacylation; P:tRNA aminoacylation; F:nucleotide binding; F:aminoacyl-tRNA ligase activity; F:glutamine-tRNA ligase activity; F:ATP binding; C:cytoplasm
383	DN10418_c0_g1_i2_8844	103.333	47489	14.3333	4.66667	12	4	27.6667	0.4		TRUE	[INTERPRO, BLASTED]	alpha tocopherol transfer protein		1323	20	1.15573e-138	78.3						IPR036865 (G3DSA:3.40.525.GENE3D); IPR001251 (PFAM); G3DSA:1.10.8.20 (GENE3D); PTHR10174 (PANTHER); IPR001251 (CDD); IPR036865 (SUPERFAMILY); IPR036273 (SUPERFAMILY)	no GO terms	no GO terms
384	DN10716_c0_g2_i6_36072	160.5	56975	14.3333	5.66667	10.6667	5.33333	22.4667	1.08	1	TRUE	[INTERPRO, BLASTED]	von Willebrand factor A domain containing protein		1545	20	0	76.46						IPR002035 (SMART); IPR036465 (G3DSA:3.40.50.GENE3D); IPR002035 (PFAM); PTHR45737 (PANTHER); PTHR45737:SF6 (PANTHER); IPR002035 (PROSITE_PROFILES); IPR036465 (SUPERFAMILY)	no GO terms	no GO terms
385	DN10940_c0_g1_i6_50905	204	64587	14.3333	6.33333	11.6667	6	23.4333	0.81		TRUE	[INTERPRO, BLASTED, MAPPED, ANNOTATED]	6-phosphogluconate dehydrogenase, decarboxylating		1750	20	0	74.01	4	P:GO:0006098; P:GO:0019521; F:GO:0004616; F:GO:0050661	P:pentose-phosphate shunt; P:D-gluconate metabolic process; F:phosphogluconate dehydrogenase (decarboxylating) activity; F:NADP binding	EC:1.1.1.44	Phosphogluconate dehydrogenase (NADP(+)-dependent, decarboxylating)	IPR006183 (PRINTS); IPR006114 (SMART); IPR013328 (G3DSA:1.10.1040.GENE3D); IPR006114 (PFAM); G3DSA:1.20.5.320 (GENE3D); IPR006113 (TIGRFAM); G3DSA:3.40.50.720 (GENE3D); PTHR11811:SF25 (PANTHER); IPR006183 (PANTHER); IPR008927 (SUPERFAMILY)	P:GO:0006098; F:GO:0004616; F:GO:0016491	P:pentose-phosphate shunt; F:phosphogluconate dehydrogenase (decarboxylating) activity; F:oxidoreductase activity
386	DN10981_c0_g3_i1_14175	132	48519	14.3333	7	11.3333	5.66667	35.1	0.81		TRUE	[INTERPRO, BLASTED, MAPPED, ANNOTATED]	F-actin-capping protein subunit alpha		1345	20	1.13162e-177	74.32	5	P:GO:0007155; P:GO:0051016; F:GO:0003779; C:GO:0008290; C:GO:0016020	P:cell adhesion; P:barbed-end actin filament capping; F:actin binding; C:F-actin capping protein complex; C:membrane			IPR002189 (PRINTS); IPR042276 (G3DSA:3.90.1150.GENE3D); IPR002189 (PFAM); IPR042489 (G3DSA:3.30.1140.GENE3D); mobidb-lite (MOBIDB_LITE); IPR002189 (PANTHER); IPR037282 (SUPERFAMILY)	P:GO:0051016; C:GO:0008290	P:barbed-end actin filament capping; C:F-actin capping protein complex
387	DN11385_c0_g2_i1_50065	93.6667	64955	14.3333	3.33333	11.6667	3	24.2667	0.28		TRUE	[INTERPRO, BLASTED, MAPPED, ANNOTATED]	T-complex protein 1 subunit gamma		1758	20	0	92.46	5	P:GO:0006457; F:GO:0005524; F:GO:0016887; F:GO:0051082; C:GO:0005737	P:protein folding; F:ATP binding; F:ATP hydrolysis activity; F:unfolded protein binding; C:cytoplasm			IPR017998 (PRINTS); IPR027410 (G3DSA:3.30.260.GENE3D); IPR027409 (G3DSA:3.50.7.GENE3D); IPR027413 (G3DSA:1.10.560.GENE3D); IPR012719 (TIGRFAM); IPR002423 (PFAM); IPR017998 (PANTHER); PTHR11353:SF24 (PANTHER); IPR012719 (CDD); IPR027409 (SUPERFAMILY); IPR027410 (SUPERFAMILY); IPR027413 (SUPERFAMILY)	P:GO:0006457; F:GO:0005524; F:GO:0016887; F:GO:0051082	P:protein folding; F:ATP binding; F:ATP hydrolysis activity; F:unfolded protein binding
388	DN11912_c3_g2_i1_58321	113	8392	14.3333	3.66667	6.66667	3.66667	73.1667	3.02	4	TRUE	[INTERPRO, BLASTED, MAPPED, ANNOTATED]	aldo keto reductase family 1 member B4		218	20	9.00439e-32	87.18	1	F:GO:0047834	F:D-threo-aldose 1-dehydrogenase activity	EC:1.1.1.122	D-threo-aldose 1-dehydrogenase	IPR020471 (PRINTS); IPR023210 (PFAM); IPR036812 (G3DSA:3.20.20.GENE3D); PTHR11732:SF411 (PANTHER); PTHR11732 (PANTHER); IPR036812 (SUPERFAMILY)	F:GO:0016491; F:GO:0047834	F:oxidoreductase activity; F:D-threo-aldose 1-dehydrogenase activity
389	DN6978_c0_g1_i1_30561	89.6667	65522	14.3333	3.66667	13.3333	3.66667	26.9333	0.22		TRUE	[INTERPRO, BLASTED, MAPPED, ANNOTATED]	T-complex protein 1 subunit alpha		1788	20	0	91.26	6	P:GO:0006457; F:GO:0005524; F:GO:0016887; F:GO:0051082; C:GO:0005737; C:GO:0016021	P:protein folding; F:ATP binding; F:ATP hydrolysis activity; F:unfolded protein binding; C:cytoplasm; C:integral component of membrane			IPR017998 (PRINTS); IPR027410 (G3DSA:3.30.260.GENE3D); IPR027409 (G3DSA:3.50.7.GENE3D); IPR002423 (PFAM); IPR027413 (G3DSA:1.10.560.GENE3D); IPR012715 (TIGRFAM); PTHR11353:SF192 (PANTHER); IPR017998 (PANTHER); IPR012715 (CDD); IPR027409 (SUPERFAMILY); IPR027413 (SUPERFAMILY); IPR027410 (SUPERFAMILY)	P:GO:0006457; F:GO:0005524; F:GO:0016887; F:GO:0051082	P:protein folding; F:ATP binding; F:ATP hydrolysis activity; F:unfolded protein binding
390	DN7988_c0_g1_i1_45737	178	53148	14.3333	5.66667	11.3333	5.66667	34.3	0.43		TRUE	[INTERPRO, BLASTED, MAPPED, ANNOTATED]	Adenosylhomocysteinase A		1419	20	0	93.03	4	P:GO:0006730; P:GO:0033353; P:GO:0051260; F:GO:0004013	P:one-carbon metabolic process; P:S-adenosylmethionine cycle; P:protein homooligomerization; F:adenosylhomocysteinase activity	EC:3.3.1.1	Adenosylhomocysteinase	IPR000043 (SMART); IPR015878 (SMART); IPR000043 (PFAM); IPR042172 (G3DSA:3.40.50.GENE3D); IPR015878 (PFAM); G3DSA:3.40.50.720 (GENE3D); IPR000043 (TIGRFAM); IPR042172 (G3DSA:3.40.50.GENE3D); IPR042172 (G3DSA:3.40.50.GENE3D); IPR000043 (PIRSF); IPR000043 (PANTHER); PTHR23420:SF20 (PANTHER); IPR000043 (HAMAP); IPR000043 (CDD); IPR036291 (SUPERFAMILY); SSF52283 (SUPERFAMILY)	no GO terms	no GO terms
391	DN9861_c0_g2_i4_12243	185	34779	14.3333	5.66667	11	3.33333	41.1333	0.89		TRUE	[INTERPRO, BLASTED, MAPPED, ANNOTATED]	dehydrogenase/reductase SDR family member 12-like		936	20	2.03286e-119	73.4	1	F:GO:0016491	F:oxidoreductase activity	EC:1	Oxidoreductases	G3DSA:3.40.50.720 (GENE3D); IPR002347 (PFAM); PTHR44656 (PANTHER); IPR036291 (SUPERFAMILY)	F:GO:0016491	F:oxidoreductase activity
392	DN10161_c0_g1_i1_59685	126.667	82859	14	4.66667	11	4	20.3	0.12		TRUE	[INTERPRO, BLASTED, MAPPED, ANNOTATED]	fascin 2		2256	20	0	64.7	6	P:GO:0007015; P:GO:0016477; F:GO:0030674; F:GO:0051015; C:GO:0005737; C:GO:0005856	P:actin filament organization; P:cell migration; F:protein-macromolecule adaptor activity; F:actin filament binding; C:cytoplasm; C:cytoskeleton			G3DSA:2.80.10.50 (GENE3D); G3DSA:2.80.10.50 (GENE3D); IPR022768 (PFAM); IPR030146 (PTHR10551:PANTHER); IPR010431 (PANTHER); IPR030146 (PTHR10551:PANTHER); IPR010431 (PANTHER); IPR008999 (SUPERFAMILY); IPR008999 (SUPERFAMILY); IPR008999 (SUPERFAMILY)	P:GO:0007015; P:GO:0016477; P:GO:0030036; F:GO:0030674; F:GO:0051015	P:actin filament organization; P:cell migration; P:actin cytoskeleton organization; F:protein-macromolecule adaptor activity; F:actin filament binding
393	DN10844_c0_g1_i3_76359	153.667	61966	14	6	12.3333	5.33333	26.9333	0.44		TRUE	[INTERPRO, BLASTED, MAPPED, ANNOTATED]	6-phosphogluconate dehydrogenase, decarboxylating		1672	20	0	79.49	4	P:GO:0006098; P:GO:0019521; F:GO:0004616; F:GO:0050661	P:pentose-phosphate shunt; P:D-gluconate metabolic process; F:phosphogluconate dehydrogenase (decarboxylating) activity; F:NADP binding	EC:1.1.1.44	Phosphogluconate dehydrogenase (NADP(+)-dependent, decarboxylating)	IPR006183 (PRINTS); IPR006114 (SMART); G3DSA:1.20.5.320 (GENE3D); IPR006113 (PIRSF); IPR013328 (G3DSA:1.10.1040.GENE3D); IPR006115 (PFAM); IPR006113 (TIGRFAM); IPR006114 (PFAM); G3DSA:3.40.50.720 (GENE3D); PTHR11811:SF50 (PANTHER); IPR006183 (PANTHER); IPR008927 (SUPERFAMILY); IPR036291 (SUPERFAMILY)	P:GO:0006098; F:GO:0004616; F:GO:0016491; F:GO:0050661	P:pentose-phosphate shunt; F:phosphogluconate dehydrogenase (decarboxylating) activity; F:oxidoreductase activity; F:NADP binding
394	DN10963_c1_g1_i1_14505	45	227036	14	0.666667	11.3333	0.666667	8.06667	0.01		TRUE	[INTERPRO, BLASTED, MAPPED, ANNOTATED]	putative collagen alpha chain		6013	20	0	74.13	4	F:GO:0005201; C:GO:0005581; C:GO:0005604; C:GO:0016020	F:extracellular matrix structural constituent; C:collagen trimer; C:basement membrane; C:membrane			IPR001442 (SMART); IPR001442 (PFAM); IPR036954 (G3DSA:2.170.240.GENE3D); IPR008160 (PFAM); mobidb-lite (MOBIDB_LITE); mobidb-lite (MOBIDB_LITE); mobidb-lite (MOBIDB_LITE); mobidb-lite (MOBIDB_LITE); mobidb-lite (MOBIDB_LITE); mobidb-lite (MOBIDB_LITE); mobidb-lite (MOBIDB_LITE); mobidb-lite (MOBIDB_LITE); PTHR24023:SF914 (PANTHER); PTHR24023 (PANTHER); PTHR24023 (PANTHER); PTHR24023:SF914 (PANTHE…	F:GO:0005201; C:GO:0005581	F:extracellular matrix structural constituent; C:collagen trimer
395	DN11062_c0_g1_i1_67146	82.6667	64908	14	4.33333	13.6667	4	29.6333	0.22		TRUE	[INTERPRO, BLASTED, MAPPED, ANNOTATED]	T-complex protein 1 subunit theta		1786	20	0	89.03	5	P:GO:0006457; F:GO:0005524; F:GO:0016887; F:GO:0051082; C:GO:0005737	P:protein folding; F:ATP binding; F:ATP hydrolysis activity; F:unfolded protein binding; C:cytoplasm			IPR017998 (PRINTS); IPR027413 (G3DSA:1.10.560.GENE3D); IPR002423 (PFAM); IPR027410 (G3DSA:3.30.260.GENE3D); IPR012721 (TIGRFAM); IPR027409 (G3DSA:3.50.7.GENE3D); IPR017998 (PANTHER); PTHR11353:SF19 (PANTHER); IPR012721 (CDD); IPR027413 (SUPERFAMILY); IPR027409 (SUPERFAMILY); IPR027410 (SUPERFAMILY)	P:GO:0006457; F:GO:0005524; F:GO:0016887; F:GO:0051082	P:protein folding; F:ATP binding; F:ATP hydrolysis activity; F:unfolded protein binding
396	DN11107_c0_g1_i2_48609	146	53028	14	4.66667	12	4	29.3333	0.52		TRUE	[INTERPRO, BLASTED, MAPPED, ANNOTATED]	actin related protein 2:3 complex subunit 2		1392	20	0	80.25	4	P:GO:0034314; F:GO:0003779; C:GO:0005737; C:GO:0005885	P:Arp2/3 complex-mediated actin nucleation; F:actin binding; C:cytoplasm; C:Arp2/3 protein complex			IPR034666 (G3DSA:3.30.1460.GENE3D); IPR034666 (G3DSA:3.30.1460.GENE3D); IPR007188 (PFAM); PTHR12058:SF0 (PANTHER); IPR007188 (PANTHER); IPR034666 (SUPERFAMILY); IPR034666 (SUPERFAMILY)	P:GO:0030041; P:GO:0030833; P:GO:0034314; C:GO:0005885; C:GO:0015629	P:actin filament polymerization; P:regulation of actin filament polymerization; P:Arp2/3 complex-mediated actin nucleation; C:Arp2/3 protein complex; C:actin cytoskeleton
397	DN11340_c0_g2_i6_13360	194.333	46332	14	6	10	5	27.5	0.41		TRUE	[INTERPRO, BLASTED, MAPPED, ANNOTATED]	retinol dehydrogenase 11		1245	20	3.70712e-135	71.56	1	F:GO:0016491	F:oxidoreductase activity	EC:1	Oxidoreductases	IPR002347 (PRINTS); IPR002347 (PFAM); G3DSA:3.40.50.720 (GENE3D); PTHR43157 (PANTHER); PTHR43157 (PANTHER); PTHR43157:SF45 (PANTHER); cd05327 (CDD); IPR036291 (SUPERFAMILY)	F:GO:0016491	F:oxidoreductase activity
398	DN12374_c0_g1_i3_39902	234	20901	14	6	7	4.33333	35.3333	4.99		TRUE	[INTERPRO, BLASTED, MAPPED, ANNOTATED]	carbonyl reductase 1		571	20	1.97767e-86	81.37	1	F:GO:0016491	F:oxidoreductase activity	EC:1	Oxidoreductases	IPR002347 (PRINTS); IPR002347 (PFAM); G3DSA:3.40.50.720 (GENE3D); PTHR43963:SF4 (PANTHER); PTHR43963 (PANTHER); IPR036291 (SUPERFAMILY)	F:GO:0016491	F:oxidoreductase activity
399	DN12410_c0_g1_i5_71246	216.333	16765	14	9	6.33333	5	51.8667	4.23	4	TRUE	[INTERPRO, BLASTED, MAPPED, ANNOTATED]	aldo keto reductase family 1 member B4		455	20	2.30323e-57	72.46	2	F:GO:0047834; C:GO:0016020	F:D-threo-aldose 1-dehydrogenase activity; C:membrane	EC:1	Oxidoreductases	IPR020471 (PRINTS); IPR023210 (PFAM); IPR036812 (G3DSA:3.20.20.GENE3D); PTHR11732:SF399 (PANTHER); PTHR11732 (PANTHER); IPR036812 (SUPERFAMILY)	F:GO:0016491; F:GO:0047834	F:oxidoreductase activity; F:D-threo-aldose 1-dehydrogenase activity
400	DN12556_c0_g1_i5_73476	318	29194	14	6.66667	8	2.66667	30.8	1.64		TRUE	[INTERPRO, BLASTED, MAPPED, ANNOTATED]	putative trans-2-enoyl-CoA reductase		798	20	2.94218e-98	79.6	2	F:GO:0008270; F:GO:0016491	F:zinc ion binding; F:oxidoreductase activity	EC:1	Oxidoreductases	G3DSA:3.90.180.10 (GENE3D); PTHR43981 (PANTHER); PTHR43981:SF2 (PANTHER); IPR036291 (SUPERFAMILY); IPR011032 (SUPERFAMILY)	no GO terms	no GO terms
401	DN339_c0_g1_i1_45117	199	53551	14	7.66667	12	7	25.6667	0.61		TRUE	[INTERPRO, BLASTED, MAPPED, ANNOTATED]	20S proteasome subunit alpha 7		1446	20	8.52696e-168	89.41	5	P:GO:0006511; F:GO:0016787; C:GO:0005634; C:GO:0005737; C:GO:0019773	P:ubiquitin-dependent protein catabolic process; F:hydrolase activity; C:nucleus; C:cytoplasm; C:proteasome core complex, alpha-subunit complex	EC:3	Hydrolases	IPR000426 (SMART); IPR029055 (G3DSA:3.60.20.GENE3D); IPR001353 (PFAM); IPR000426 (PFAM); mobidb-lite (MOBIDB_LITE); PTHR11599 (PANTHER); IPR037555 (PTHR11599:PANTHER); IPR023332 (PROSITE_PROFILES); cd03751 (CDD); IPR029055 (SUPERFAMILY)	P:GO:0006511; P:GO:0051603; C:GO:0005839; C:GO:0019773	P:ubiquitin-dependent protein catabolic process; P:proteolysis involved in cellular protein catabolic process; C:proteasome core complex; C:proteasome core complex, alpha-subunit complex
402	DN9559_c0_g1_i1_51075	52	75166	14	1.66667	11.6667	1.66667	23.4667	0.09		TRUE	[INTERPRO, BLASTED, MAPPED, ANNOTATED]	Phenylalanyl-tRNA synthetase beta chain		2015	20	0	79.37	6	P:GO:0006432; F:GO:0000287; F:GO:0003723; F:GO:0004826; F:GO:0005524; C:GO:0005737	P:phenylalanyl-tRNA aminoacylation; F:magnesium ion binding; F:RNA binding; F:phenylalanine-tRNA ligase activity; F:ATP binding; C:cytoplasm	EC:6.1.1.20	Phenylalanine--tRNA ligase	IPR005147 (SMART); IPR005146 (SMART); IPR004531 (TIGRFAM); G3DSA:3.30.56.10 (GENE3D); IPR040659 (PFAM); IPR041616 (PFAM); G3DSA:3.30.56.10 (GENE3D); IPR020825 (G3DSA:3.50.40.GENE3D); G3DSA:3.30.930.10 (GENE3D); IPR005147 (PFAM); IPR005146 (PFAM); IPR045060 (PANTHER); PTHR10947:SF0 (PANTHER); IPR005147 (PROSITE_PROFILES); IPR041616 (CDD); SSF55681 (SUPERFAMILY); IPR009061 (SUPERFAMILY); IPR009061 …	P:GO:0006432; F:GO:0000166; F:GO:0000287; F:GO:0003723; F:GO:0004826; F:GO:0005524; C:GO:0005737	P:phenylalanyl-tRNA aminoacylation; F:nucleotide binding; F:magnesium ion binding; F:RNA binding; F:phenylalanine-tRNA ligase activity; F:ATP binding; C:cytoplasm
403	DN10452_c0_g1_i1_8685	106.5	33885	13.6667	4.33333	8.33333	3	32.4	0.92		TRUE	[INTERPRO, BLASTED, MAPPED, ANNOTATED]	Glutathione S-transferase	Mu	856	20	6.88741e-82	71.24	3	P:GO:0006749; F:GO:0005515; F:GO:0016740	P:glutathione metabolic process; F:protein binding; F:transferase activity	EC:2	Transferases	IPR004046 (PFAM); G3DSA:1.20.1050.130 (GENE3D); IPR004045 (PFAM); SFLDG01205 (SFLD); IPR040079 (SFLD); PTHR11571 (PANTHER); PTHR11571:SF240 (PANTHER); IPR010987 (PROSITE_PROFILES); IPR004045 (PROSITE_PROFILES); cd03075 (CDD); IPR036249 (SUPERFAMILY); IPR036282 (SUPERFAMILY)	P:GO:0006749; F:GO:0005515	P:glutathione metabolic process; F:protein binding
404	DN10811_c0_g2_i2_11950	300.667	12165	13.6667	10	4.33333	3	36.6667	2.45		TRUE	[INTERPRO, BLASTED, MAPPED, ANNOTATED]	carbonyl reductase 1		332	20	4.43642e-40	90.27	1	F:GO:0016491	F:oxidoreductase activity	EC:1	Oxidoreductases	G3DSA:3.40.50.720 (GENE3D)	no GO terms	no GO terms
405	DN11266_c0_g4_i1_23066	97	23185	13.6667	5.66667	6	4.33333	29.8667	0.96	2	TRUE	[INTERPRO, BLASTED, MAPPED, ANNOTATED]	aldo keto reductase family 1 member B4		621	20	6.83918e-64	69.54	1	F:GO:0047834	F:D-threo-aldose 1-dehydrogenase activity	EC:1	Oxidoreductases	IPR036812 (G3DSA:3.20.20.GENE3D); IPR023210 (PFAM); PTHR11732:SF391 (PANTHER); PTHR11732 (PANTHER); IPR036812 (SUPERFAMILY)	F:GO:0047834	F:D-threo-aldose 1-dehydrogenase activity
406	DN11446_c1_g2_i3_56820	68.3333	15453	13.6667	3.66667	7.66667	2	43.0667	1.22	2	TRUE	[INTERPRO, BLASTED, MAPPED, ANNOTATED]	aldo keto reductase family 1 member B4		412	20	1.34728e-54	79.11	1	F:GO:0047834	F:D-threo-aldose 1-dehydrogenase activity	EC:1.1.1.122	D-threo-aldose 1-dehydrogenase	IPR020471 (PRINTS); IPR023210 (PFAM); IPR036812 (G3DSA:3.20.20.GENE3D); PTHR11732:SF482 (PANTHER); PTHR11732 (PANTHER); IPR036812 (SUPERFAMILY)	F:GO:0016491; F:GO:0047834	F:oxidoreductase activity; F:D-threo-aldose 1-dehydrogenase activity
407	DN25_c0_g1_i1_21436	155.333	37548	13.6667	5.33333	10.6667	4.66667	34.3333	0.66		TRUE	[INTERPRO, BLASTED, MAPPED, ANNOTATED]	S-methyl-5'-thioadenosine phosphorylase		1009	20	0	79.89	5	P:GO:0006166; P:GO:0019509; F:GO:0017061; C:GO:0005634; C:GO:0005737	P:purine ribonucleoside salvage; P:L-methionine salvage from methylthioadenosine; F:S-methyl-5-thioadenosine phosphorylase activity; C:nucleus; C:cytoplasm	EC:2.4.2.1; EC:2.4.2.28	Purine-nucleoside phosphorylase; S-methyl-5'-thioadenosine phosphorylase	IPR035994 (G3DSA:3.40.50.GENE3D); IPR000845 (PFAM); IPR010044 (PANTHER); IPR010044 (HAMAP); IPR010044 (CDD); IPR035994 (SUPERFAMILY)	P:GO:0009116; F:GO:0003824; F:GO:0017061	P:nucleoside metabolic process; F:catalytic activity; F:S-methyl-5-thioadenosine phosphorylase activity
408	DN9986_c1_g2_i6_30101	328.667	25430	13.6667	9	6.66667	4	44.7333	1.68		TRUE	[INTERPRO, BLASTED]	hypothetical protein EgrG_002052200, partial		720	8	4.5362e-14	61.54						no IPS match	no IPS match	no IPS match
409	DN1054_c0_g1_i1_25589	67	62910	13.3333	2.66667	11.6667	2.66667	26.2667	0.17		TRUE	[INTERPRO, BLASTED, MAPPED, ANNOTATED]	inosine-5'-monophosphate dehydrogenase 1-like isoform X1		1734	20	0	86.66	5	P:GO:0006177; F:GO:0000166; F:GO:0003938; F:GO:0046872; C:GO:0005737	P:GMP biosynthetic process; F:nucleotide binding; F:IMP dehydrogenase activity; F:metal ion binding; C:cytoplasm	EC:1.1.1.205	IMP dehydrogenase	SM01240 (SMART); IPR000644 (SMART); IPR001093 (PFAM); IPR013785 (G3DSA:3.20.20.GENE3D); IPR005990 (PIRSF); IPR000644 (PFAM); IPR005990 (TIGRFAM); mobidb-lite (MOBIDB_LITE); PTHR11911:SF129 (PANTHER); IPR005990 (PANTHER); IPR000644 (PROSITE_PROFILES); IPR005990 (HAMAP); IPR000644 (PROSITE_PROFILES); IPR001093 (CDD); cd04601 (CDD); SSF51412 (SUPERFAMILY); SSF54631 (SUPERFAMILY)	P:GO:0006164; F:GO:0003824; F:GO:0003938	P:purine nucleotide biosynthetic process; F:catalytic activity; F:IMP dehydrogenase activity
410	DN11016_c2_g2_i13_16668	72.5	178890	13.3333	1.33333	12	1.33333	12.0667	0.04		TRUE	[INTERPRO, BLASTED, MAPPED, ANNOTATED]	expressed conserved protein		4830	20	0	86.32	4	P:GO:0006468; F:GO:0005515; F:GO:0005524; F:GO:0106310	P:protein phosphorylation; F:protein binding; F:ATP binding; F:protein serine kinase activity	EC:2.7.1	Transferring phosphorus-containing groups	IPR000980 (SMART); IPR013625 (PFAM); IPR036860 (G3DSA:3.30.505.GENE3D); IPR000980 (PFAM); IPR011993 (G3DSA:2.30.29.GENE3D); mobidb-lite (MOBIDB_LITE); mobidb-lite (MOBIDB_LITE); mobidb-lite (MOBIDB_LITE); mobidb-lite (MOBIDB_LITE); mobidb-lite (MOBIDB_LITE); PTHR45734 (PANTHER); IPR000980 (PROSITE_PROFILES); SSF50729 (SUPERFAMILY); IPR036860 (SUPERFAMILY)	F:GO:0005515	F:protein binding
411	DN11129_c1_g3_i1_23889	205	21344	13.3333	6.66667	6.66667	3.66667	47.2333	1.08		TRUE	[INTERPRO, BLASTED, MAPPED, ANNOTATED]	aldo keto reductase family 1 member B4		562	20	1.12129e-28	72.5	1	F:GO:0047834	F:D-threo-aldose 1-dehydrogenase activity	EC:1.1.1.122	D-threo-aldose 1-dehydrogenase	IPR036812 (G3DSA:3.20.20.GENE3D); IPR023210 (PFAM); PTHR11732 (PANTHER); PTHR11732:SF482 (PANTHER); IPR036812 (SUPERFAMILY)	F:GO:0047834	F:D-threo-aldose 1-dehydrogenase activity
412	DN11215_c1_g3_i1_22833	173.333	16681	13.3333	5.33333	8	3.66667	51.9333	1.1		TRUE	[INTERPRO, BLASTED, MAPPED, ANNOTATED]	aldo keto reductase family 1 member B4		441	20	7.73046e-66	80.23	2	F:GO:0047834; C:GO:0016021	F:D-threo-aldose 1-dehydrogenase activity; C:integral component of membrane	EC:1.1.1.122	D-threo-aldose 1-dehydrogenase	IPR020471 (PRINTS); IPR036812 (G3DSA:3.20.20.GENE3D); IPR023210 (PFAM); PTHR11732 (PANTHER); PTHR11732:SF482 (PANTHER); cd19071 (CDD); IPR036812 (SUPERFAMILY)	F:GO:0016491; F:GO:0047834	F:oxidoreductase activity; F:D-threo-aldose 1-dehydrogenase activity
413	DN11303_c0_g1_i8_50270	171.333	27472	13.3333	5.33333	5.33333	3	35.0333	0.99		TRUE	[INTERPRO, BLASTED]	hypothetical protein EgrG_002052300, partial		776	9	2.01931e-13	58.02						no IPS match	no IPS match	no IPS match
414	DN11319_c0_g1_i1_50312	178	129426	13.3333	4	9.66667	2.66667	12.3	0.25		TRUE	[INTERPRO, BLASTED]	titin		3507	20	0	84.31						IPR003598 (SMART); IPR003599 (SMART); IPR013783 (G3DSA:2.60.40.GENE3D); IPR013783 (G3DSA:2.60.40.GENE3D); IPR013783 (G3DSA:2.60.40.GENE3D); IPR013098 (PFAM); mobidb-lite (MOBIDB_LITE); mobidb-lite (MOBIDB_LITE); mobidb-lite (MOBIDB_LITE); mobidb-lite (MOBIDB_LITE); mobidb-lite (MOBIDB_LITE); mobidb-lite (MOBIDB_LITE); mobidb-lite (MOBIDB_LITE); mobidb-lite (MOBIDB_LITE); PTHR13817 (PANTHER); PTHR…	no GO terms	no GO terms
415	DN11718_c0_g2_i3_48106	83.6667	23887	13.3333	2.33333	8	2	40.3	0.3		TRUE	[INTERPRO, BLASTED, MAPPED, ANNOTATED]	phosphoglucomutase		661	20	1.89573e-38	81.43	6	P:GO:0006006; P:GO:0090502; F:GO:0000287; F:GO:0003676; F:GO:0004523; F:GO:0016868	P:glucose metabolic process; P:RNA phosphodiester bond hydrolysis, endonucleolytic; F:magnesium ion binding; F:nucleic acid binding; F:RNA-DNA hybrid ribonuclease activity; F:intramolecular transferase activity, phosphotransferases	EC:3.1.30; EC:3.1.26.4; EC:5.4.2	Acting on ester bonds; Ribonuclease H; Intramolecular transferases	G3DSA:3.30.310.50 (GENE3D); PTHR22573:SF59 (PANTHER); PTHR22573 (PANTHER); IPR036900 (SUPERFAMILY)	P:GO:0071704; F:GO:0016868	P:organic substance metabolic process; F:intramolecular transferase activity, phosphotransferases
416	DN12289_c0_g1_i12_68517	98.3333	34536	13.3333	4.33333	9.66667	3.33333	33.9667	0.58		TRUE	[INTERPRO, BLASTED, MAPPED, ANNOTATED]	non lysosomal glucosylceramidase		910	20	2.6957e-58	66.68	2	P:GO:0005975; F:GO:0004553	P:carbohydrate metabolic process; F:hydrolase activity, hydrolyzing O-glycosyl compounds			IPR012341 (G3DSA:1.50.10.GENE3D); IPR006775 (PFAM); PTHR12654:SF0 (PANTHER); PTHR12654 (PANTHER); IPR008928 (SUPERFAMILY)	P:GO:0005975; F:GO:0004553	P:carbohydrate metabolic process; F:hydrolase activity, hydrolyzing O-glycosyl compounds
417	DN2632_c0_g1_i1_63381	152	31469	13.3333	6.33333	9.66667	5.33333	39.3667	2.68		TRUE	[INTERPRO, BLASTED, MAPPED, ANNOTATED]	Basement membrane-specific heparan sulfate proteoglycan core protein		864	20	3.51195e-116	63.9	2	P:GO:0009987; C:GO:0016020	P:cellular process; C:membrane			mobidb-lite (MOBIDB_LITE)	no GO terms	no GO terms
418	DN7236_c0_g1_i2_8180	142.667	48557	13.3333	5	10.6667	4	27.2	1.06		TRUE	[INTERPRO, BLASTED, MAPPED, ANNOTATED]	actin related protein 2:3 complex subunit 2		1280	20	0	80.48	4	P:GO:0034314; F:GO:0003779; C:GO:0005737; C:GO:0005885	P:Arp2/3 complex-mediated actin nucleation; F:actin binding; C:cytoplasm; C:Arp2/3 protein complex			IPR007188 (PFAM); IPR034666 (G3DSA:3.30.1460.GENE3D); IPR034666 (G3DSA:3.30.1460.GENE3D); PTHR12058:SF0 (PANTHER); IPR007188 (PANTHER); IPR034666 (SUPERFAMILY); IPR034666 (SUPERFAMILY)	P:GO:0030041; P:GO:0030833; P:GO:0034314; C:GO:0005885; C:GO:0015629	P:actin filament polymerization; P:regulation of actin filament polymerization; P:Arp2/3 complex-mediated actin nucleation; C:Arp2/3 protein complex; C:actin cytoskeleton
419	DN10026_c0_g1_i2_27828	70	259508	13	0.666667	12	0.666667	7.1	0.01		TRUE	[INTERPRO, BLASTED, MAPPED, ANNOTATED]	myosin XV		6880	20	0	79.3	5	P:GO:0007605; F:GO:0003774; F:GO:0003779; F:GO:0005524; C:GO:0016459	P:sensory perception of sound; F:cytoskeletal motor activity; F:actin binding; F:ATP binding; C:myosin complex			IPR001609 (PRINTS); IPR019749 (SMART); IPR000048 (SMART); IPR001609 (SMART); IPR000857 (SMART); G3DSA:1.10.10.820 (GENE3D); G3DSA:1.20.58.530 (GENE3D); G3DSA:1.20.120.720 (GENE3D); IPR038185 (G3DSA:1.25.40.GENE3D); IPR001609 (PFAM); IPR036961 (G3DSA:3.40.850.GENE3D); IPR000048 (PFAM); G3DSA:1.20.5.4820 (GENE3D); IPR000857 (PFAM); mobidb-lite (MOBIDB_LITE); mobidb-lite (MOBIDB_LITE); mobidb-lite (…	F:GO:0003774; F:GO:0005515; F:GO:0005524; C:GO:0005856; C:GO:0016459	F:cytoskeletal motor activity; F:protein binding; F:ATP binding; C:cytoskeleton; C:myosin complex
420	DN10796_c1_g5_i5_22398	141.667	19481	13	5	8.33333	3.66667	47.3667	1.21	3	TRUE	[INTERPRO, BLASTED]	von Willebrand factor A domain-containing protein 5A		538	20	5.99783e-69	77.94						IPR036465 (G3DSA:3.40.50.GENE3D); IPR002035 (PFAM); PTHR45737 (PANTHER); PTHR45737:SF6 (PANTHER); IPR036465 (SUPERFAMILY)	no GO terms	no GO terms
421	DN10970_c0_g1_i5_14221	167	32019	13	4.33333	8.33333	3.66667	29.6	1.21		TRUE	[INTERPRO, BLASTED, MAPPED, ANNOTATED]	Non-lysosomal glucosylceramidase		858	20	2.2923e-130	69.63	2	P:GO:0005975; F:GO:0004553	P:carbohydrate metabolic process; F:hydrolase activity, hydrolyzing O-glycosyl compounds	EC:3.2.1	Glycosylases	IPR024462 (PFAM); mobidb-lite (MOBIDB_LITE); PTHR12654 (PANTHER)	no GO terms	no GO terms
422	DN11530_c3_g1_i2_62139	113.5	19493	13	4.33333	6.66667	3	30.7333	1.21		TRUE	[INTERPRO, BLASTED, MAPPED, ANNOTATED]	aldo keto reductase family 1 member B4		538	20	1.15438e-41	78.88	2	F:GO:0047834; C:GO:0016021	F:D-threo-aldose 1-dehydrogenase activity; C:integral component of membrane	EC:1.1.1.122	D-threo-aldose 1-dehydrogenase	IPR023210 (PFAM); IPR036812 (G3DSA:3.20.20.GENE3D); PTHR43827:SF3 (PANTHER); IPR020471 (PANTHER); IPR036812 (SUPERFAMILY)	F:GO:0016491; F:GO:0047834	F:oxidoreductase activity; F:D-threo-aldose 1-dehydrogenase activity
423	DN12021_c0_g1_i5_63920	380	27536	13	9.66667	6.66667	5	37.7	3.95	4	TRUE	[INTERPRO, NO-BLAST]	---NA---		782									no IPS match	no IPS match	no IPS match
424	DN4288_c0_g1_i1_31793	76.6667	95763	13	4.33333	11.6667	4	18.5667	0.31		TRUE	[INTERPRO, BLASTED, MAPPED, ANNOTATED]	calpain (C02 family)		2518	20	0	76.98	3	P:GO:0006508; F:GO:0004198; F:GO:0005509	P:proteolysis; F:calcium-dependent cysteine-type endopeptidase activity; F:calcium ion binding	EC:3.4.22	Acting on peptide bonds (peptidases)	IPR022684 (PRINTS); IPR001300 (SMART); IPR022683 (SMART); G3DSA:2.60.120.380 (GENE3D); IPR022682 (PFAM); G3DSA:3.90.70.10 (GENE3D); IPR001300 (PFAM); G3DSA:1.10.238.10 (GENE3D); PTHR10183:SF396 (PANTHER); PTHR10183 (PANTHER); IPR001300 (PROSITE_PROFILES); IPR002048 (PROSITE_PROFILES); IPR001300 (CDD); cd16182 (CDD); IPR033883 (CDD); IPR011992 (SUPERFAMILY); IPR038765 (SUPERFAMILY); IPR036213 (SUP…	P:GO:0006508; F:GO:0004198; F:GO:0005509	P:proteolysis; F:calcium-dependent cysteine-type endopeptidase activity; F:calcium ion binding
425	DN6512_c0_g2_i1_2447	177.667	91736	13	4.33333	10.6667	3.66667	16.9	0.15		TRUE	[INTERPRO, BLASTED, MAPPED, ANNOTATED]	aspartyl aminopeptidase		2565	20	0	72.87	5	P:GO:0006508; F:GO:0003677; F:GO:0004177; F:GO:0008237; F:GO:0008270	P:proteolysis; F:DNA binding; F:aminopeptidase activity; F:metallopeptidase activity; F:zinc ion binding	EC:3.4.11	Acting on peptide bonds (peptidases)	IPR001948 (PRINTS); IPR001948 (PFAM); IPR023358 (G3DSA:2.30.250.GENE3D); G3DSA:3.40.630.10 (GENE3D); mobidb-lite (MOBIDB_LITE); IPR001948 (PANTHER); PTHR28570:SF3 (PANTHER); cd05658 (CDD); SSF101821 (SUPERFAMILY); SSF53187 (SUPERFAMILY)	P:GO:0006508; F:GO:0004177; F:GO:0008270	P:proteolysis; F:aminopeptidase activity; F:zinc ion binding
426	DN7060_c0_g1_i1_56463	70.6667	43703	13	2.66667	10	2.33333	27.4	0.24		TRUE	[INTERPRO, BLASTED, MAPPED, ANNOTATED]	malate dehydrogenase		1218	20	0	87.94	5	P:GO:0005975; P:GO:0006099; P:GO:0006108; F:GO:0030060; C:GO:0016021	P:carbohydrate metabolic process; P:tricarboxylic acid cycle; P:malate metabolic process; F:L-malate dehydrogenase activity; C:integral component of membrane	EC:1.1.1.37	Malate dehydrogenase	IPR010097 (TIGRFAM); IPR001236 (PFAM); G3DSA:3.40.50.720 (GENE3D); IPR015955 (G3DSA:3.90.110.GENE3D); IPR001557 (PIRSF); IPR022383 (PFAM); PTHR11540 (PANTHER); PTHR11540:SF16 (PANTHER); IPR010097 (CDD); IPR015955 (SUPERFAMILY); IPR036291 (SUPERFAMILY)	P:GO:0005975; P:GO:0006099; P:GO:0019752; F:GO:0003824; F:GO:0016491; F:GO:0016616; F:GO:0030060	P:carbohydrate metabolic process; P:tricarboxylic acid cycle; P:carboxylic acid metabolic process; F:catalytic activity; F:oxidoreductase activity; F:oxidoreductase activity, acting on the CH-OH group of donors, NAD or NADP as acceptor; F:L-malate dehydrogenase activity
427	DN8845_c0_g1_i1_35702	156	126707	13	4.33333	9.33333	3	11.35	0.11	17	TRUE	[INTERPRO, BLASTED, MAPPED]	microtubule associated protein 1S		3331	20	0	60.03	3	P:GO:0000226; F:GO:0008017; C:GO:0005874	P:microtubule cytoskeleton organization; F:microtubule binding; C:microtubule			mobidb-lite (MOBIDB_LITE); mobidb-lite (MOBIDB_LITE); mobidb-lite (MOBIDB_LITE); mobidb-lite (MOBIDB_LITE); mobidb-lite (MOBIDB_LITE); mobidb-lite (MOBIDB_LITE); mobidb-lite (MOBIDB_LITE); mobidb-lite (MOBIDB_LITE); mobidb-lite (MOBIDB_LITE); mobidb-lite (MOBIDB_LITE); mobidb-lite (MOBIDB_LITE); mobidb-lite (MOBIDB_LITE); mobidb-lite (MOBIDB_LITE); mobidb-lite (MOBIDB_LITE)	no GO terms	no GO terms
428	DN9923_c0_g2_i1_30262	117	61790	13	4.33333	10	2.33333	22.2333	0.23		TRUE	[INTERPRO, BLASTED, MAPPED, ANNOTATED]	Dolichyl pyrophosphate Man9GlcNAc2 alpha-1,3-glucosyltransferase		1715	20	2.74953e-156	71.17	4	P:GO:0006486; F:GO:0016758; C:GO:0005783; C:GO:0016020	P:protein glycosylation; F:hexosyltransferase activity; C:endoplasmic reticulum; C:membrane	EC:2.4.1	Glycosyltransferases	IPR005502 (PFAM); IPR036705 (G3DSA:1.10.4080.GENE3D); PTHR16222:SF24 (PANTHER); PTHR16222 (PANTHER); IPR036705 (SUPERFAMILY)	no GO terms	no GO terms
429	DN10371_c0_g1_i3_17073	149	67384	12.6667	4.33333	11.3333	4	24.4667	0.15		TRUE	[INTERPRO, BLASTED, MAPPED, ANNOTATED]	Glycerophosphodiester phosphodiesterase gde1		1803	20	0	59.29	2	P:GO:0046475; F:GO:0047389	P:glycerophospholipid catabolic process; F:glycerophosphocholine phosphodiesterase activity	EC:3.1.4	Acting on ester bonds	IPR017946 (G3DSA:3.20.20.GENE3D); IPR030395 (PFAM); PTHR22958 (PANTHER); IPR033506 (PTHR22958:PANTHER); IPR017946 (SUPERFAMILY)	P:GO:0006629; P:GO:0046475; F:GO:0008081; F:GO:0047389	P:lipid metabolic process; P:glycerophospholipid catabolic process; F:phosphoric diester hydrolase activity; F:glycerophosphocholine phosphodiesterase activity
430	DN10468_c1_g3_i2_34500	145	23098	12.6667	6	8	4	37.6667	2.38		TRUE	[INTERPRO, BLASTED, MAPPED, ANNOTATED]	aldo keto reductase family 1 member B4		601	20	1.68006e-95	80.19	1	F:GO:0047834	F:D-threo-aldose 1-dehydrogenase activity	EC:1.1.1.122	D-threo-aldose 1-dehydrogenase	IPR020471 (PRINTS); IPR036812 (G3DSA:3.20.20.GENE3D); IPR023210 (PFAM); PTHR11732 (PANTHER); PTHR11732:SF482 (PANTHER); cd19071 (CDD); IPR036812 (SUPERFAMILY)	F:GO:0016491; F:GO:0047834	F:oxidoreductase activity; F:D-threo-aldose 1-dehydrogenase activity
431	DN10527_c0_g1_i11_53272	74	156713	12.6667	2	11.3333	2	12.0333	0.09		TRUE	[INTERPRO, BLASTED, MAPPED, ANNOTATED]	Heat shock 70 kDa protein 4		4258	20	0	71.09	2	F:GO:0005524; F:GO:0016887	F:ATP binding; F:ATP hydrolysis activity			PR00301 (PRINTS); G3DSA:3.30.30.30 (GENE3D); G3DSA:3.90.640.10 (GENE3D); IPR013126 (PFAM); G3DSA:3.30.420.40 (GENE3D); G3DSA:3.30.420.40 (GENE3D); IPR029047 (G3DSA:2.60.34.GENE3D); IPR029048 (G3DSA:1.20.1270.GENE3D); IPR029048 (G3DSA:1.20.1270.GENE3D); mobidb-lite (MOBIDB_LITE); mobidb-lite (MOBIDB_LITE); mobidb-lite (MOBIDB_LITE); mobidb-lite (MOBIDB_LITE); mobidb-lite (MOBIDB_LITE); PTHR45639 (…	F:GO:0005524; F:GO:0016887	F:ATP binding; F:ATP hydrolysis activity
432	DN10761_c1_g2_i4_35796	66	19771	12.6667	3.33333	7.33333	2.33333	41.8667	0.88		TRUE	[INTERPRO, BLASTED, MAPPED, ANNOTATED]	aldo keto reductase family 1 member B4		518	20	1.40304e-69	77.6	2	F:GO:0047834; C:GO:0016020	F:D-threo-aldose 1-dehydrogenase activity; C:membrane	EC:1.1.1.122	D-threo-aldose 1-dehydrogenase	IPR020471 (PRINTS); IPR036812 (G3DSA:3.20.20.GENE3D); IPR023210 (PFAM); PTHR11732 (PANTHER); PTHR11732:SF482 (PANTHER); IPR036812 (SUPERFAMILY)	F:GO:0016491; F:GO:0047834	F:oxidoreductase activity; F:D-threo-aldose 1-dehydrogenase activity
433	DN11212_c0_g5_i2_22784	129.333	18941	12.6667	5.66667	7.33333	4.33333	48.6	1.67	4	TRUE	[INTERPRO, BLASTED, MAPPED, ANNOTATED]	aldo keto reductase family 1 member B4		499	20	3.74894e-67	75.67	1	F:GO:0047834	F:D-threo-aldose 1-dehydrogenase activity	EC:1.1.1.122	D-threo-aldose 1-dehydrogenase	IPR020471 (PRINTS); IPR023210 (PFAM); IPR036812 (G3DSA:3.20.20.GENE3D); PTHR11732 (PANTHER); PTHR11732:SF482 (PANTHER); IPR036812 (SUPERFAMILY)	F:GO:0016491; F:GO:0047834	F:oxidoreductase activity; F:D-threo-aldose 1-dehydrogenase activity
434	DN11375_c0_g1_i5_13790	313	42682	12.6667	6	10	4	38	0.81		TRUE	[INTERPRO, BLASTED, MAPPED, ANNOTATED]	Dehydrogenase:reductase SDR family		1173	20	1.69442e-178	78.68	1	F:GO:0016491	F:oxidoreductase activity	EC:1	Oxidoreductases	IPR002347 (PRINTS); IPR002347 (PRINTS); IPR002347 (PFAM); G3DSA:3.40.50.720 (GENE3D); PTHR44147 (PANTHER); IPR036291 (SUPERFAMILY)	F:GO:0016491	F:oxidoreductase activity
435	DN11565_c0_g1_i3_62186	86	91234	12.6667	2.66667	11.6667	2.33333	19.6667	0.07		TRUE	[INTERPRO, BLASTED, MAPPED, ANNOTATED]	Threonyl tRNA synthetase C		2358	20	0	85.26	4	P:GO:0006435; F:GO:0004829; F:GO:0005524; C:GO:0005737	P:threonyl-tRNA aminoacylation; F:threonine-tRNA ligase activity; F:ATP binding; C:cytoplasm	EC:6.1.1.3	Threonine--tRNA ligase	IPR002320 (PRINTS); IPR012947 (SMART); IPR004154 (PFAM); G3DSA:3.30.980.10 (GENE3D); IPR012675 (G3DSA:3.10.20.GENE3D); IPR004095 (PFAM); IPR036621 (G3DSA:3.40.50.GENE3D); IPR002320 (TIGRFAM); IPR012947 (PFAM); G3DSA:3.30.930.10 (GENE3D); IPR002314 (PFAM); mobidb-lite (MOBIDB_LITE); mobidb-lite (MOBIDB_LITE); PTHR11451:SF36 (PANTHER); IPR002320 (PANTHER); IPR004095 (PROSITE_PROFILES); IPR002320 (H…	P:GO:0006418; P:GO:0006435; P:GO:0043039; F:GO:0000166; F:GO:0004812; F:GO:0004829; F:GO:0005524; C:GO:0005737	P:tRNA aminoacylation for protein translation; P:threonyl-tRNA aminoacylation; P:tRNA aminoacylation; F:nucleotide binding; F:aminoacyl-tRNA ligase activity; F:threonine-tRNA ligase activity; F:ATP binding; C:cytoplasm
436	DN11686_c0_g2_i3_54246	217.667	15933	12.6667	7	6	2.66667	39.9667	1.62		TRUE	[INTERPRO, BLASTED, MAPPED]	Non-lysosomal glucosylceramidase		423	20	1.98764e-34	67.5	2	P:GO:0005975; F:GO:0004553	P:carbohydrate metabolic process; F:hydrolase activity, hydrolyzing O-glycosyl compounds			IPR024462 (PFAM); PTHR12654:SF0 (PANTHER); PTHR12654 (PANTHER)	no GO terms	no GO terms
437	DN11906_c0_g1_i1_72993	56.6667	63835	12.6667	2	10.3333	2	20	0.11		TRUE	[INTERPRO, BLASTED, MAPPED, ANNOTATED]	integrin linked protein kinase		1689	20	0	89.58	8	P:GO:0006468; P:GO:0007229; P:GO:0032259; F:GO:0004672; F:GO:0005515; F:GO:0005524; F:GO:0008168; C:GO:0005730	P:protein phosphorylation; P:integrin-mediated signaling pathway; P:methylation; F:protein kinase activity; F:protein binding; F:ATP binding; F:methyltransferase activity; C:nucleolus	EC:2.7.1; EC:2.1.1	Transferring phosphorus-containing groups; Transferring one-carbon groups	IPR002110 (SMART); IPR020683 (PFAM); G3DSA:1.10.510.10 (GENE3D); IPR001245 (PFAM); G3DSA:3.30.200.20 (GENE3D); IPR036770 (G3DSA:1.25.40.GENE3D); PIRSF000654 (PIRSF); PTHR23257 (PANTHER); PTHR23257:SF822 (PANTHER); PTHR23257 (PANTHER); PTHR23257:SF822 (PANTHER); IPR002110 (PROSITE_PROFILES); IPR002110 (PROSITE_PROFILES); PS50297 (PROSITE_PROFILES); IPR000719 (PROSITE_PROFILES); PS50297 (PROSITE_PR…	P:GO:0006468; F:GO:0004672; F:GO:0005515; F:GO:0005524	P:protein phosphorylation; F:protein kinase activity; F:protein binding; F:ATP binding
438	DN12244_c0_g1_i11_43446	111.667	45875	12.6667	5	9.66667	4	33.6667	0.32		TRUE	[INTERPRO, BLASTED, MAPPED, ANNOTATED]	retinol dehydrogenase 11		1254	20	6.55854e-109	77.58	2	F:GO:0016491; C:GO:0016020	F:oxidoreductase activity; C:membrane	EC:1	Oxidoreductases	G3DSA:3.40.50.720 (GENE3D); IPR002347 (PFAM); PTHR43157:SF45 (PANTHER); PTHR43157 (PANTHER); PTHR43157 (PANTHER); PTHR43157:SF45 (PANTHER); IPR036291 (SUPERFAMILY)	F:GO:0016491	F:oxidoreductase activity
439	DN11595_c2_g1_i2_61917	171.5	41384	12.3333	5	6.66667	3.33333	26	1		TRUE	[INTERPRO, BLASTED, MAPPED, ANNOTATED]	S-formylglutathione hydrolase		1116	20	2.96991e-94	73.79	5	P:GO:0006508; P:GO:0046294; F:GO:0008233; F:GO:0018738; F:GO:0052689	P:proteolysis; P:formaldehyde catabolic process; F:peptidase activity; F:S-formylglutathione hydrolase activity; F:carboxylic ester hydrolase activity	EC:3.1.2.12; EC:3.4; EC:3.1.1.1	S-formylglutathione hydrolase; Acting on peptide bonds (peptidases); Carboxylesterase	IPR000801 (PFAM); IPR029058 (G3DSA:3.40.50.GENE3D); IPR014186 (PANTHER); PTHR10061:SF1 (PANTHER); IPR029058 (SUPERFAMILY)	P:GO:0046294; F:GO:0018738	P:formaldehyde catabolic process; F:S-formylglutathione hydrolase activity
440	DN7489_c0_g1_i2_41927	136.333	24549	12.3333	4.66667	8	3.66667	31.8333	0.89		TRUE	[INTERPRO, BLASTED, MAPPED, ANNOTATED]	adenylate kinase		658	20	5.19433e-75	86.95	5	P:GO:0006165; P:GO:0046940; F:GO:0004017; F:GO:0004550; F:GO:0005524	P:nucleoside diphosphate phosphorylation; P:nucleoside monophosphate phosphorylation; F:adenylate kinase activity; F:nucleoside diphosphate kinase activity; F:ATP binding	EC:2.7.4.4; EC:2.7.4.3; EC:2.7.4.6	Nucleoside-phosphate kinase; Adenylate kinase; Nucleoside-diphosphate kinase	IPR000850 (PRINTS); PF00406 (PFAM); IPR027417 (G3DSA:3.40.50.GENE3D); IPR000850 (PANTHER); PTHR23359:SF70 (PANTHER); IPR000850 (HAMAP); IPR000850 (CDD); IPR027417 (SUPERFAMILY)	P:GO:0006139; F:GO:0005524; F:GO:0019205	P:nucleobase-containing compound metabolic process; F:ATP binding; F:nucleobase-containing compound kinase activity
441	DN7545_c0_g1_i1_75976	87.6667	52356	12.3333	5.33333	9.33333	4.66667	27.5667	0.44		TRUE	[INTERPRO, BLASTED, MAPPED, ANNOTATED]	dnaJ subfamily A		1400	20	0	80.08	9	P:GO:0006260; P:GO:0006457; P:GO:0009408; F:GO:0005524; F:GO:0008270; F:GO:0030544; F:GO:0051082; C:GO:0005737; C:GO:0016020	P:DNA replication; P:protein folding; P:response to heat; F:ATP binding; F:zinc ion binding; F:Hsp70 protein binding; F:unfolded protein binding; C:cytoplasm; C:membrane			IPR001623 (PRINTS); IPR001623 (SMART); IPR001623 (PFAM); IPR002939 (PFAM); G3DSA:2.10.230.10 (GENE3D); G3DSA:2.60.260.20 (GENE3D); G3DSA:2.60.260.20 (GENE3D); IPR036869 (G3DSA:1.10.287.GENE3D); IPR001305 (PFAM); IPR044713 (PANTHER); PTHR43888:SF9 (PANTHER); IPR001305 (PROSITE_PROFILES); IPR012724 (HAMAP); IPR001623 (PROSITE_PROFILES); cd10747 (CDD); IPR001623 (CDD); IPR001305 (CDD); IPR008971 (SU…	P:GO:0006457; P:GO:0009408; F:GO:0005524; F:GO:0030544; F:GO:0031072; F:GO:0051082	P:protein folding; P:response to heat; F:ATP binding; F:Hsp70 protein binding; F:heat shock protein binding; F:unfolded protein binding
442	DN9765_c0_g1_i2_57939	116.333	37490	12.3333	5	8.33333	4.33333	23.6333	0.66		TRUE	[INTERPRO, BLASTED, MAPPED, ANNOTATED]	proteasome subunit beta type 7		1009	20	2.561e-132	85.32	5	P:GO:0051603; F:GO:0004298; C:GO:0005634; C:GO:0005737; C:GO:0005839	P:proteolysis involved in cellular protein catabolic process; F:threonine-type endopeptidase activity; C:nucleus; C:cytoplasm; C:proteasome core complex	EC:3.4.25	Acting on peptide bonds (peptidases)	IPR000243 (PRINTS); IPR001353 (PFAM); IPR029055 (G3DSA:3.60.20.GENE3D); PTHR11599 (PANTHER); IPR035216 (PTHR11599:PANTHER); IPR023333 (PROSITE_PROFILES); cd03763 (CDD); IPR029055 (SUPERFAMILY)	P:GO:0051603; F:GO:0004298; C:GO:0005839	P:proteolysis involved in cellular protein catabolic process; F:threonine-type endopeptidase activity; C:proteasome core complex
443	DN9776_c0_g1_i2_33472	79.6667	28896	12.3333	2.33333	4.33333	2	20.5333	0.39		TRUE	[INTERPRO, BLASTED]	ES1 protein mitochondrial		805	20	1.42915e-128	76.85						IPR029062 (G3DSA:3.40.50.GENE3D); PTHR10224 (PANTHER); IPR026041 (PTHR10224:PANTHER); cd03133 (CDD); IPR029062 (SUPERFAMILY)	no GO terms	no GO terms
444	DN9978_c0_g1_i1_17482	49	136332	12.3333	0.666667	9.66667	0.666667	10.5	0.02		TRUE	[INTERPRO, BLASTED, MAPPED, ANNOTATED]	protein transport protein sec24c		3640	20	0	78.99	5	P:GO:0006886; P:GO:0006888; F:GO:0008270; C:GO:0005789; C:GO:0030127	P:intracellular protein transport; P:endoplasmic reticulum to Golgi vesicle-mediated transport; F:zinc ion binding; C:endoplasmic reticulum membrane; C:COPII vesicle coat			IPR036465 (G3DSA:3.40.50.GENE3D); IPR006895 (PFAM); IPR006896 (PFAM); G3DSA:2.60.40.1670 (GENE3D); IPR007123 (PFAM); IPR012990 (PFAM); IPR029006 (G3DSA:3.40.20.GENE3D); G3DSA:2.30.30.380 (GENE3D); IPR006900 (PFAM); G3DSA:1.20.120.730 (GENE3D); mobidb-lite (MOBIDB_LITE); mobidb-lite (MOBIDB_LITE); mobidb-lite (MOBIDB_LITE); mobidb-lite (MOBIDB_LITE); PTHR13803 (PANTHER); PTHR13803:SF6 (PANTHER); S…	P:GO:0006886; P:GO:0006888; F:GO:0008270; C:GO:0030127	P:intracellular protein transport; P:endoplasmic reticulum to Golgi vesicle-mediated transport; F:zinc ion binding; C:COPII vesicle coat
445	DN10673_c0_g2_i1_6884	261.333	16285	12	9	2.33333	2	21.7667	2.1	5	TRUE	[INTERPRO, BLASTED, MAPPED, ANNOTATED]	non lysosomal glucosylceramidase		429	20	7.25626e-28	76.21	2	P:GO:0005975; F:GO:0004553	P:carbohydrate metabolic process; F:hydrolase activity, hydrolyzing O-glycosyl compounds	EC:3.2.1	Glycosylases	IPR006775 (PFAM); PTHR12654 (PANTHER); PTHR12654:SF0 (PANTHER)	F:GO:0004553	F:hydrolase activity, hydrolyzing O-glycosyl compounds
446	DN10732_c0_g2_i2_10240	138	26076	12	6.33333	7.33333	3	36.2	0.83	37.7	TRUE	[INTERPRO, BLASTED, MAPPED]	hypothetical protein EGR_04177		718	20	2.30703e-55	67.14	10	P:GO:0006629; P:GO:0006695; P:GO:0016310; F:GO:0000166; F:GO:0004631; F:GO:0005524; F:GO:0016301; F:GO:0016740; C:GO:0005737; C:GO:0005829	P:lipid metabolic process; P:cholesterol biosynthetic process; P:phosphorylation; F:nucleotide binding; F:phosphomevalonate kinase activity; F:ATP binding; F:kinase activity; F:transferase activity; C:cytoplasm; C:cytosol			IPR006616 (SMART); IPR024518 (PFAM); PTHR31649 (PANTHER)	no GO terms	no GO terms
447	DN10797_c0_g1_i2_22230	190.333	34101	12	6.33333	8	4.33333	27.7	0.75	29.3	TRUE	[INTERPRO, BLASTED, MAPPED, ANNOTATED]	glutathione peroxidase		902	20	2.95456e-74	74.41	2	P:GO:0006979; F:GO:0004602	P:response to oxidative stress; F:glutathione peroxidase activity	EC:1.11.1	Acting on a peroxide as acceptor	IPR000889 (PRINTS); IPR000889 (PFAM); IPR000889 (PIRSF); G3DSA:3.40.30.10 (GENE3D); IPR000889 (PANTHER); PTHR11592:SF78 (PANTHER); IPR000889 (PROSITE_PROFILES); IPR000889 (CDD); IPR036249 (SUPERFAMILY)	P:GO:0006979; F:GO:0004602	P:response to oxidative stress; F:glutathione peroxidase activity
448	DN10965_c0_g2_i3_14410	131	21807	12	3.66667	4	2.66667	20.5	1.05		TRUE	[INTERPRO, BLASTED, MAPPED, ANNOTATED]	non lysosomal glucosylceramidase		561	20	5.91826e-69	64.91	1	F:GO:0004553	F:hydrolase activity, hydrolyzing O-glycosyl compounds			IPR006775 (PFAM); PTHR12654 (PANTHER); PTHR12654:SF0 (PANTHER)	F:GO:0004553	F:hydrolase activity, hydrolyzing O-glycosyl compounds
449	DN12202_c0_g1_i4_43369	146	51150	12	4	11.3333	3.33333	32.7333	0.45		TRUE	[INTERPRO, BLASTED, MAPPED, ANNOTATED]	putative Retinol dehydrogenase 11		1375	20	1.22795e-168	75.7	2	F:GO:0016491; C:GO:0016021	F:oxidoreductase activity; C:integral component of membrane	EC:1	Oxidoreductases	IPR002347 (PRINTS); IPR002347 (PFAM); G3DSA:3.40.50.720 (GENE3D); PTHR43157 (PANTHER); PTHR43157:SF45 (PANTHER); cd05327 (CDD); IPR036291 (SUPERFAMILY)	F:GO:0016491	F:oxidoreductase activity
450	DN12662_c0_g1_i13_71921	131	34777	12	4	9	3	35.1333	0.44		TRUE	[INTERPRO, BLASTED, MAPPED, ANNOTATED]	Glutathione S-transferase	Mu	895	20	4.6948e-90	70.25	3	P:GO:0006749; F:GO:0005515; F:GO:0016740	P:glutathione metabolic process; F:protein binding; F:transferase activity	EC:2	Transferases	IPR004046 (PFAM); G3DSA:1.20.1050.130 (GENE3D); IPR004045 (PFAM); IPR040079 (SFLD); PTHR11571 (PANTHER); PTHR11571:SF240 (PANTHER); IPR010987 (PROSITE_PROFILES); IPR004045 (PROSITE_PROFILES); IPR036282 (SUPERFAMILY); IPR036249 (SUPERFAMILY)	P:GO:0006749; F:GO:0005515	P:glutathione metabolic process; F:protein binding
451	DN13113_c0_g1_i1_23529	107.667	34231	12	4.66667	10.3333	4.66667	35.7333	0.74		TRUE	[INTERPRO, BLASTED, MAPPED, ANNOTATED]	glutaredoxin 3		916	20	2.08833e-105	70.9	3	F:GO:0046872; F:GO:0051536; F:GO:0097573	F:metal ion binding; F:iron-sulfur cluster binding; F:glutathione oxidoreductase activity	EC:1.8	Acting on a sulfur group of donors	IPR013766 (PFAM); G3DSA:3.40.30.10 (GENE3D); IPR002109 (PFAM); IPR004480 (TIGRFAM); G3DSA:3.40.30.10 (GENE3D); PTHR10293:SF40 (PANTHER); IPR004480 (PANTHER); IPR013766 (PROSITE_PROFILES); PS51354 (PROSITE_PROFILES); IPR033658 (CDD); IPR036249 (SUPERFAMILY); IPR036249 (SUPERFAMILY)	F:GO:0097573	F:glutathione oxidoreductase activity
452	DN2461_c0_g1_i1_68950	271.667	20351	12	9	5.66667	5	34.75	2.4	3	TRUE	[INTERPRO, BLASTED, MAPPED, ANNOTATED]	Eukaryotic translation initiation factor 5A-2		563	20	3.91591e-70	77.75	7	P:GO:0006413; P:GO:0045901; P:GO:0045905; F:GO:0003743; F:GO:0003746; F:GO:0043022; C:GO:0005737	P:translational initiation; P:positive regulation of translational elongation; P:positive regulation of translational termination; F:translation initiation factor activity; F:translation elongation factor activity; F:ribosome binding; C:cytoplasm			IPR020189 (SMART); IPR013185 (PFAM); G3DSA:2.40.50.140 (GENE3D); IPR020189 (PFAM); IPR001884 (TIGRFAM); IPR001884 (PIRSF); IPR014722 (G3DSA:2.30.30.GENE3D); IPR001884 (PANTHER); PTHR11673:SF6 (PANTHER); IPR008991 (SUPERFAMILY); IPR012340 (SUPERFAMILY)	P:GO:0045901; P:GO:0045905; F:GO:0003723; F:GO:0003746; F:GO:0043022	P:positive regulation of translational elongation; P:positive regulation of translational termination; F:RNA binding; F:translation elongation factor activity; F:ribosome binding
453	DN6909_c0_g1_i1_68281	89.6667	69913	12	3	10.3333	3	27.7667	0.15		TRUE	[INTERPRO, BLASTED, MAPPED, ANNOTATED]	Serine palmitoyltransferase 2		1874	20	0	86.17	4	P:GO:0009058; F:GO:0016740; F:GO:0030170; C:GO:0016021	P:biosynthetic process; F:transferase activity; F:pyridoxal phosphate binding; C:integral component of membrane	EC:2	Transferases	IPR015421 (G3DSA:3.40.640.GENE3D); IPR004839 (PFAM); IPR015422 (G3DSA:3.90.1150.GENE3D); mobidb-lite (MOBIDB_LITE); mobidb-lite (MOBIDB_LITE); PTHR13693:SF56 (PANTHER); PTHR13693 (PANTHER); cd06454 (CDD); IPR015424 (SUPERFAMILY)	P:GO:0009058; F:GO:0003824; F:GO:0030170	P:biosynthetic process; F:catalytic activity; F:pyridoxal phosphate binding
454	DN9986_c1_g2_i8_30102	363.5	15785	12	7.66667	4.66667	3.33333	46.0333	9.37	2	TRUE	[INTERPRO, NO-BLAST]	---NA---		444									no IPS match	no IPS match	no IPS match
455	DN10213_c1_g2_i2_26882	114.667	44785	11.6667	4	10.6667	4	26.6333	0.33		TRUE	[INTERPRO, BLASTED, MAPPED, ANNOTATED]	Annexin A7		1211	20	3.70723e-177	75.44	2	F:GO:0005509; F:GO:0005544	F:calcium ion binding; F:calcium-dependent phospholipid binding			IPR001464 (PRINTS); IPR018502 (SMART); IPR018502 (PFAM); IPR037104 (G3DSA:1.10.220.GENE3D); IPR037104 (G3DSA:1.10.220.GENE3D); IPR037104 (G3DSA:1.10.220.GENE3D); IPR037104 (G3DSA:1.10.220.GENE3D); PTHR10502:SF226 (PANTHER); PTHR10502 (PANTHER); IPR018502 (PROSITE_PROFILES); IPR018502 (PROSITE_PROFILES); IPR018502 (PROSITE_PROFILES); IPR018502 (PROSITE_PROFILES); IPR037104 (SUPERFAMILY)	F:GO:0005509; F:GO:0005544	F:calcium ion binding; F:calcium-dependent phospholipid binding
456	DN10306_c0_g1_i1_29720	92.5	122776	11.6667	2.66667	10.3333	2	12.4667	0.14		TRUE	[INTERPRO, BLASTED, MAPPED, ANNOTATED]	nadp transhydrogenase		3508	20	0	84.51	3	P:GO:1902600; F:GO:0008746; C:GO:0016021	P:proton transmembrane transport; F:NAD(P)+ transhydrogenase activity; C:integral component of membrane	EC:1.6.1.1	NAD(P)(+) transhydrogenase (Si-specific)	IPR007698 (SMART); IPR007886 (SMART); IPR034300 (PFAM); G3DSA:3.40.50.1220 (GENE3D); G3DSA:3.40.50.720 (GENE3D); IPR007698 (PFAM); IPR024605 (PFAM); IPR026255 (TIGRFAM); IPR007886 (PFAM); G3DSA:3.40.50.720 (GENE3D); mobidb-lite (MOBIDB_LITE); PTHR10160 (PANTHER); PTHR10160:SF22 (PANTHER); cd05304 (CDD); IPR029035 (SUPERFAMILY); IPR036291 (SUPERFAMILY); SSF52283 (SUPERFAMILY)	P:GO:1902600; F:GO:0008746	P:proton transmembrane transport; F:NAD(P)+ transhydrogenase activity
457	DN10715_c0_g2_i2_47603	117.667	43820	11.6667	5	7.33333	2.33333	19.6	0.55		TRUE	[INTERPRO, BLASTED, MAPPED, ANNOTATED]	carbonic anhydrase 2		1190	20	1.85871e-104	69.71	2	F:GO:0004089; F:GO:0008270	F:carbonate dehydratase activity; F:zinc ion binding	EC:4.2.1.1	Carbonic anhydrase	IPR001148 (SMART); IPR036398 (G3DSA:3.10.200.GENE3D); IPR001148 (PFAM); PTHR18952:SF120 (PANTHER); IPR023561 (PANTHER); IPR001148 (PROSITE_PROFILES); IPR036398 (SUPERFAMILY)	F:GO:0004089; F:GO:0008270	F:carbonate dehydratase activity; F:zinc ion binding
458	DN11446_c1_g3_i8_56818	113	19794	11.6667	4.66667	8	3.33333	47.7333	1.57		TRUE	[INTERPRO, BLASTED, MAPPED, ANNOTATED]	aldo keto reductase family 1 member B4		528	20	2.62224e-67	70.26	1	F:GO:0047834	F:D-threo-aldose 1-dehydrogenase activity	EC:1	Oxidoreductases	IPR020471 (PRINTS); IPR036812 (G3DSA:3.20.20.GENE3D); IPR023210 (PFAM); PTHR11732:SF421 (PANTHER); PTHR11732 (PANTHER); IPR036812 (SUPERFAMILY)	F:GO:0016491; F:GO:0047834	F:oxidoreductase activity; F:D-threo-aldose 1-dehydrogenase activity
459	DN11740_c0_g1_i10_61458	122.5	32489	11.6667	5.66667	6	2.33333	23.6	0.97		TRUE	[INTERPRO, BLASTED, MAPPED, ANNOTATED]	Glutathione S-transferase	Mu	854	20	1.07155e-65	72.65	3	P:GO:0006749; F:GO:0004364; F:GO:0005515	P:glutathione metabolic process; F:glutathione transferase activity; F:protein binding	EC:2	Transferases	IPR003081 (PRINTS); G3DSA:1.20.1050.130 (GENE3D); IPR004045 (PFAM); IPR040079 (SFLD); PTHR11571:SF240 (PANTHER); PTHR11571 (PANTHER); IPR004045 (PROSITE_PROFILES); IPR010987 (PROSITE_PROFILES); cd03075 (CDD); IPR036249 (SUPERFAMILY); IPR036282 (SUPERFAMILY)	P:GO:0006749; F:GO:0004364; F:GO:0005515	P:glutathione metabolic process; F:glutathione transferase activity; F:protein binding
460	DN12650_c1_g1_i15_72096	89.5	23088	11.6667	3.33333	7.33333	3	36.3667	1.25		TRUE	[INTERPRO, BLASTED, MAPPED, ANNOTATED]	aldo keto reductase family 1 member B4		622	20	5.47419e-75	80.11	2	F:GO:0047834; C:GO:0016021	F:D-threo-aldose 1-dehydrogenase activity; C:integral component of membrane	EC:1.1.1.122	D-threo-aldose 1-dehydrogenase	IPR020471 (PRINTS); IPR023210 (PFAM); IPR036812 (G3DSA:3.20.20.GENE3D); PTHR11732 (PANTHER); PTHR11732:SF482 (PANTHER); cd19071 (CDD); IPR036812 (SUPERFAMILY)	F:GO:0016491; F:GO:0047834	F:oxidoreductase activity; F:D-threo-aldose 1-dehydrogenase activity
461	DN7913_c0_g1_i1_72435	51.3333	63311	11.6667	3	9.66667	2	24.5333	0.16		TRUE	[INTERPRO, BLASTED, MAPPED, ANNOTATED]	L-threonine 3-dehydrogenase		1691	20	0	81.36	4	F:GO:0003676; F:GO:0003724; F:GO:0005524; F:GO:0016787	F:nucleic acid binding; F:RNA helicase activity; F:ATP binding; F:hydrolase activity	EC:3.6.4.13	RNA helicase	IPR001509 (PFAM); G3DSA:3.40.50.720 (GENE3D); PTHR42687 (PANTHER); IPR036291 (SUPERFAMILY)	F:GO:0003824	F:catalytic activity
462	DN9079_c0_g1_i2_9647	88.6667	28325	11.6667	5	8.66667	4.66667	36.4667	0.95	1	TRUE	[INTERPRO, BLASTED]	THAP domain containing protein 4		732	20	5.01255e-89	65.49						IPR012674 (G3DSA:2.40.128.GENE3D); IPR014878 (PFAM); PTHR15854 (PANTHER); IPR012674 (SUPERFAMILY)	no GO terms	no GO terms
463	DN10351_c0_g2_i1_53407	77	110943	11.3333	1.33333	10.6667	1.33333	15.2	0.06		TRUE	[INTERPRO, BLASTED, MAPPED, ANNOTATED]	putative microtubule-associated protein		3136	20	0	67.95	3	P:GO:0000226; F:GO:0008017; C:GO:0005874	P:microtubule cytoskeleton organization; F:microtubule binding; C:microtubule			mobidb-lite (MOBIDB_LITE); mobidb-lite (MOBIDB_LITE); mobidb-lite (MOBIDB_LITE); mobidb-lite (MOBIDB_LITE); mobidb-lite (MOBIDB_LITE); PTHR13843:SF12 (PANTHER); IPR026074 (PANTHER); IPR026074 (PANTHER); PTHR13843:SF12 (PANTHER)	P:GO:0000226; F:GO:0008017; C:GO:0005874	P:microtubule cytoskeleton organization; F:microtubule binding; C:microtubule
464	DN10463_c0_g1_i1_59246	82.3333	116212	11.3333	2	10	1.66667	12.8333	0.06		TRUE	[INTERPRO, BLASTED, ANNOTATED]	basement membrane specific heparan sulfate		3229	20	0	76.98	1	F:GO:0005515	F:protein binding			IPR002172 (PRINTS); IPR002172 (SMART); IPR003598 (SMART); IPR003599 (SMART); IPR013151 (PFAM); IPR013783 (G3DSA:2.60.40.GENE3D); PF13927 (PFAM); IPR002172 (PFAM); IPR036055 (G3DSA:4.10.400.GENE3D); IPR013783 (G3DSA:2.60.40.GENE3D); IPR036055 (G3DSA:4.10.400.GENE3D); IPR036055 (G3DSA:4.10.400.GENE3D); IPR013783 (G3DSA:2.60.40.GENE3D); IPR013783 (G3DSA:2.60.40.GENE3D); PTHR12231 (PANTHER); IPR00711…	F:GO:0005515	F:protein binding
465	DN10619_c0_g9_i1_7168	247	14200	11.3333	6.66667	4	3.33333	23.2667	7.58	4	TRUE	[INTERPRO, BLASTED, MAPPED, ANNOTATED]	aldo keto reductase family 1 member B4		378	20	1.50641e-53	76.51	2	F:GO:0047834; C:GO:0016020	F:D-threo-aldose 1-dehydrogenase activity; C:membrane	EC:1.1.1.122	D-threo-aldose 1-dehydrogenase	IPR020471 (PRINTS); IPR023210 (PFAM); IPR036812 (G3DSA:3.20.20.GENE3D); PTHR11732:SF482 (PANTHER); PTHR11732 (PANTHER); IPR036812 (SUPERFAMILY)	F:GO:0016491; F:GO:0047834	F:oxidoreductase activity; F:D-threo-aldose 1-dehydrogenase activity
466	DN10830_c0_g1_i1_76316	206	67563	11.3333	6.33333	9.33333	4.66667	22.4667	0.53		TRUE	[INTERPRO, BLASTED, MAPPED, ANNOTATED]	synaptic vesicle membrane protein VAT 1		1834	20	0	76.71	2	F:GO:0008270; F:GO:0016491	F:zinc ion binding; F:oxidoreductase activity	EC:1	Oxidoreductases	IPR020843 (SMART); G3DSA:3.40.50.720 (GENE3D); IPR013154 (PFAM); PF13602 (PFAM); G3DSA:3.90.180.10 (GENE3D); mobidb-lite (MOBIDB_LITE); mobidb-lite (MOBIDB_LITE); mobidb-lite (MOBIDB_LITE); mobidb-lite (MOBIDB_LITE); mobidb-lite (MOBIDB_LITE); PTHR44054 (PANTHER); PTHR44054:SF2 (PANTHER); cd08275 (CDD); IPR011032 (SUPERFAMILY); IPR036291 (SUPERFAMILY)	F:GO:0016491	F:oxidoreductase activity
467	DN11087_c0_g2_i4_16572	117.5	78670	11.3333	3.33333	10.6667	2.66667	18.9667	0.28		TRUE	[INTERPRO, BLASTED, MAPPED, ANNOTATED]	arginyl tRNA synthetase cytoplasmic		2046	20	0	80.75	4	P:GO:0006420; F:GO:0004814; F:GO:0005524; C:GO:0005737	P:arginyl-tRNA aminoacylation; F:arginine-tRNA ligase activity; F:ATP binding; C:cytoplasm	EC:6.1.1.19	Arginine--tRNA ligase	IPR001278 (PRINTS); IPR008909 (SMART); IPR005148 (SMART); IPR035684 (PFAM); G3DSA:1.10.730.10 (GENE3D); IPR036695 (G3DSA:3.30.1360.GENE3D); IPR001278 (TIGRFAM); IPR008909 (PFAM); IPR005148 (PFAM); IPR014729 (G3DSA:3.40.50.GENE3D); IPR001278 (PANTHER); IPR001278 (HAMAP); IPR035684 (CDD); IPR009080 (SUPERFAMILY); SSF52374 (SUPERFAMILY); IPR036695 (SUPERFAMILY)	P:GO:0006418; P:GO:0006420; F:GO:0000166; F:GO:0004812; F:GO:0004814; F:GO:0005524; C:GO:0005737	P:tRNA aminoacylation for protein translation; P:arginyl-tRNA aminoacylation; F:nucleotide binding; F:aminoacyl-tRNA ligase activity; F:arginine-tRNA ligase activity; F:ATP binding; C:cytoplasm
468	DN11842_c2_g1_i1_55986	65.6667	26786	11.3333	3	9	2.66667	32.1	0.6		TRUE	[INTERPRO, BLASTED, MAPPED, ANNOTATED]	aldo keto reductase family 1 member B4		736	20	7.74072e-92	78.72	2	F:GO:0047834; C:GO:0016020	F:D-threo-aldose 1-dehydrogenase activity; C:membrane	EC:1.1.1.122	D-threo-aldose 1-dehydrogenase	IPR020471 (PRINTS); IPR023210 (PFAM); IPR036812 (G3DSA:3.20.20.GENE3D); PTHR11732:SF482 (PANTHER); PTHR11732 (PANTHER); cd19071 (CDD); IPR036812 (SUPERFAMILY)	F:GO:0016491; F:GO:0047834	F:oxidoreductase activity; F:D-threo-aldose 1-dehydrogenase activity
469	DN15763_c0_g1_i1_57495	96.3333	30622	11.3333	5.33333	6	3	22.35	0.86	23.8	TRUE	[INTERPRO, BLASTED, MAPPED, ANNOTATED]	tegumental protein		831	20	1.13351e-98	81.87	2	P:GO:0007017; C:GO:0030286	P:microtubule-based process; C:dynein complex			IPR001372 (SMART); IPR037177 (G3DSA:3.30.740.GENE3D); IPR001372 (PFAM); IPR037177 (SUPERFAMILY)	P:GO:0007017; C:GO:0030286	P:microtubule-based process; C:dynein complex
470	DN6526_c0_g1_i1_15802	126	53796	11.3333	2.33333	9.33333	2	21.4	0.19		TRUE	[INTERPRO, BLASTED, MAPPED, ANNOTATED]	actin related protein 2:3 complex subunit 1A:1B		1442	20	0	82.85	6	P:GO:0034314; F:GO:0003779; F:GO:0008374; C:GO:0005789; C:GO:0005885; C:GO:0016021	P:Arp2/3 complex-mediated actin nucleation; F:actin binding; F:O-acyltransferase activity; C:endoplasmic reticulum membrane; C:Arp2/3 protein complex; C:integral component of membrane	EC:2.3.1	Acyltransferases	IPR001680 (SMART); IPR017383 (PIRSF); IPR001680 (PFAM); IPR015943 (G3DSA:2.130.10.GENE3D); IPR017383 (PANTHER); PS50294 (PROSITE_PROFILES); IPR001680 (PROSITE_PROFILES); IPR036322 (SUPERFAMILY)	P:GO:0030833; P:GO:0034314; F:GO:0005515; C:GO:0005885; C:GO:0015629	P:regulation of actin filament polymerization; P:Arp2/3 complex-mediated actin nucleation; F:protein binding; C:Arp2/3 protein complex; C:actin cytoskeleton
471	DN7407_c0_g1_i1_28602	171.333	46070	11.3333	6	9.66667	5.66667	28.9333	0.51		TRUE	[INTERPRO, BLASTED, MAPPED, ANNOTATED]	14-3-3 protein epsilon		1226	20	1.40021e-168	86.4	1	F:GO:0004497	F:monooxygenase activity	EC:1	Oxidoreductases	IPR000308 (PRINTS); IPR023410 (SMART); IPR036815 (G3DSA:1.20.190.GENE3D); IPR023410 (PFAM); IPR000308 (PIRSF); PTHR18860:SF17 (PANTHER); IPR000308 (PANTHER); cd08774 (CDD); IPR036815 (SUPERFAMILY)	no GO terms	no GO terms
472	DN7797_c0_g1_i1_11009	145.333	41435	11.3333	4	7	2.66667	19.8	0.47		TRUE	[INTERPRO, BLASTED, MAPPED, ANNOTATED]	ADP-ribosylation factor		1084	20	6.80716e-126	94.23	6	P:GO:0006886; P:GO:0016192; F:GO:0003924; F:GO:0005525; C:GO:0005794; C:GO:0005886	P:intracellular protein transport; P:vesicle-mediated transport; F:GTPase activity; F:GTP binding; C:Golgi apparatus; C:plasma membrane	EC:3.6.1	Acting on acid anhydrides	IPR006689 (PRINTS); SM00177 (SMART); IPR006689 (SMART); SM00175 (SMART); IPR027417 (G3DSA:3.40.50.GENE3D); IPR005225 (TIGRFAM); IPR006689 (PFAM); PTHR11711:SF383 (PANTHER); PTHR11711 (PANTHER); PS51417 (PROSITE_PROFILES); cd04150 (CDD); IPR027417 (SUPERFAMILY)	F:GO:0003924; F:GO:0005525	F:GTPase activity; F:GTP binding
473	DN9631_c0_g1_i1_73575	175.5	34782	11.3333	4.66667	8	3	24.5	0.73		TRUE	[INTERPRO, BLASTED, MAPPED]	Muscle M line assembly protein unc 89		929	20	2.60875e-95	59.34	5	P:GO:0006468; F:GO:0004672; F:GO:0005524; C:GO:0005886; C:GO:0016020	P:protein phosphorylation; F:protein kinase activity; F:ATP binding; C:plasma membrane; C:membrane			IPR003599 (SMART); IPR013783 (G3DSA:2.60.40.GENE3D); IPR013098 (PFAM); IPR007110 (PROSITE_PROFILES); cd00096 (CDD); IPR036179 (SUPERFAMILY); IPR036179 (SUPERFAMILY)	no GO terms	no GO terms
474	DN10161_c0_g1_i1_74388	61.3333	63692	11	1.66667	8.33333	1.66667	16.3667	0.11		TRUE	[INTERPRO, BLASTED, MAPPED, ANNOTATED]	Sorting nexin-6		1712	20	0	83.76	2	P:GO:0015031; F:GO:0035091	P:protein transport; F:phosphatidylinositol binding			IPR001683 (PFAM); IPR027267 (G3DSA:1.20.1270.GENE3D); IPR036871 (G3DSA:3.30.1520.GENE3D); IPR015404 (PFAM); PTHR45850:SF1 (PANTHER); PTHR45850 (PANTHER); IPR001683 (PROSITE_PROFILES); cd06892 (CDD); IPR036871 (SUPERFAMILY)	F:GO:0035091	F:phosphatidylinositol binding
475	DN10764_c0_g1_i12_10262	96.6667	34211	11	4	7	2.66667	29.4333	0.59		TRUE	[INTERPRO, BLASTED, MAPPED, ANNOTATED]	Glutathione S-transferase	Mu	895	20	1.51997e-96	71.99	1	F:GO:0016740	F:transferase activity	EC:2	Transferases	G3DSA:1.20.1050.130 (GENE3D); IPR004046 (PFAM); PTHR11571 (PANTHER); PTHR11571:SF222 (PANTHER); IPR010987 (PROSITE_PROFILES); IPR036282 (SUPERFAMILY)	no GO terms	no GO terms
476	DN12351_c0_g2_i2_39713	135	15524	11	3.33333	4	2	31.0667	1.69	3	TRUE	[INTERPRO, BLASTED, MAPPED]	Glutathione S transferase	Mu	403	20	4.53703e-32	59.21	3	P:GO:0006749; F:GO:0004364; F:GO:0016740	P:glutathione metabolic process; F:glutathione transferase activity; F:transferase activity			G3DSA:1.20.1050.10 (GENE3D)	no GO terms	no GO terms
477	DN5806_c0_g1_i1_22697	111	34944	11	3.66667	6.66667	2.33333	21.7667	0.31		TRUE	[INTERPRO, BLASTED, MAPPED, ANNOTATED]	Glutathione S transferase	ApGST-S1	908	20	2.02482e-108	67.4	3	P:GO:0006749; F:GO:0004364; F:GO:0005515	P:glutathione metabolic process; F:glutathione transferase activity; F:protein binding	EC:2.5.1.18	Glutathione transferase	G3DSA:3.40.30.10 (GENE3D); G3DSA:1.20.1050.10 (GENE3D); IPR004046 (PFAM); IPR040079 (SFLD); PTHR11571 (PANTHER); PTHR11571:SF150 (PANTHER); IPR004045 (PROSITE_PROFILES); IPR010987 (PROSITE_PROFILES); cd03192 (CDD); cd00570 (CDD); IPR036249 (SUPERFAMILY); IPR036282 (SUPERFAMILY)	P:GO:0006749; F:GO:0005515	P:glutathione metabolic process; F:protein binding
478	DN7447_c0_g1_i1_16209	248.5	64411	11	6	8	4	16.1667	0.91		TRUE	[INTERPRO, BLASTED, MAPPED, ANNOTATED]	Sarcoplasmic calcium-binding protein		1691	20	0	81.19	1	F:GO:0005509	F:calcium ion binding			IPR002048 (SMART); G3DSA:1.10.238.10 (GENE3D); IPR002048 (PFAM); PTHR10827 (PANTHER); PTHR10827:SF46 (PANTHER); IPR002048 (PROSITE_PROFILES); IPR002048 (PROSITE_PROFILES); IPR002048 (PROSITE_PROFILES); IPR011992 (SUPERFAMILY); IPR011992 (SUPERFAMILY)	F:GO:0005509	F:calcium ion binding
479	DN7976_c0_g1_i2_19960	162	32918	11	7.66667	6.33333	4	24.75	1.15		TRUE	[INTERPRO, BLASTED, MAPPED, ANNOTATED]	unnamed protein product		898	20	6.0213e-132	86.28	2	F:GO:0005515; C:GO:0016021	F:protein binding; C:integral component of membrane			IPR001715 (SMART); IPR000557 (PFAM); IPR001715 (PFAM); IPR036872 (G3DSA:1.10.418.GENE3D); PTHR47385 (PANTHER); PTHR47385:SF3 (PANTHER); IPR001715 (PROSITE_PROFILES); IPR000557 (PROSITE_PROFILES); IPR036872 (SUPERFAMILY)	F:GO:0005515	F:protein binding
480	DN8120_c0_g1_i1_66053	211.667	36335	11	6.33333	8	4.66667	32.05	0.69	4	TRUE	[INTERPRO, BLASTED]	universal stress protein		978	20	4.79244e-89	76.33						IPR006015 (PRINTS); IPR006016 (PFAM); IPR014729 (G3DSA:3.40.50.GENE3D); PTHR46989 (PANTHER); cd00293 (CDD); SSF52402 (SUPERFAMILY)	no GO terms	no GO terms
481	DN9632_c0_g1_i1_58637	78	65641	11	2.66667	10.3333	2.33333	21.9667	0.22		TRUE	[INTERPRO, BLASTED, MAPPED, ANNOTATED]	aspartyl tRNA synthetase cytoplasmic		1734	20	0	86.48	5	P:GO:0006422; F:GO:0003676; F:GO:0004815; F:GO:0005524; C:GO:0005737	P:aspartyl-tRNA aminoacylation; F:nucleic acid binding; F:aspartate-tRNA ligase activity; F:ATP binding; C:cytoplasm	EC:6.1.1.12	Aspartate--tRNA ligase	IPR002312 (PRINTS); IPR004365 (PFAM); IPR004364 (PFAM); IPR004523 (TIGRFAM); G3DSA:2.40.50.140 (GENE3D); G3DSA:3.30.930.10 (GENE3D); mobidb-lite (MOBIDB_LITE); mobidb-lite (MOBIDB_LITE); mobidb-lite (MOBIDB_LITE); IPR004523 (PANTHER); IPR004523 (HAMAP); IPR006195 (PROSITE_PROFILES); cd00776 (CDD); cd04320 (CDD); SSF55681 (SUPERFAMILY); IPR012340 (SUPERFAMILY)	P:GO:0006418; P:GO:0006422; F:GO:0000166; F:GO:0003676; F:GO:0004812; F:GO:0004815; F:GO:0005524; C:GO:0005737	P:tRNA aminoacylation for protein translation; P:aspartyl-tRNA aminoacylation; F:nucleotide binding; F:nucleic acid binding; F:aminoacyl-tRNA ligase activity; F:aspartate-tRNA ligase activity; F:ATP binding; C:cytoplasm
482	DN10244_c0_g1_i1_26945	92.5	77905	10.6667	2.33333	10.3333	2.33333	15.6	0.13		TRUE	[INTERPRO, BLASTED, MAPPED, ANNOTATED]	arginyl tRNA synthetase cytoplasmic		2024	20	0	80.03	4	P:GO:0006420; F:GO:0004814; F:GO:0005524; C:GO:0005737	P:arginyl-tRNA aminoacylation; F:arginine-tRNA ligase activity; F:ATP binding; C:cytoplasm	EC:6.1.1.19	Arginine--tRNA ligase	IPR001278 (PRINTS); IPR005148 (SMART); IPR008909 (SMART); IPR005148 (PFAM); IPR008909 (PFAM); IPR035684 (PFAM); IPR036695 (G3DSA:3.30.1360.GENE3D); G3DSA:1.10.730.10 (GENE3D); IPR014729 (G3DSA:3.40.50.GENE3D); IPR001278 (TIGRFAM); IPR001278 (PANTHER); IPR001278 (HAMAP); IPR035684 (CDD); SSF52374 (SUPERFAMILY); IPR009080 (SUPERFAMILY); IPR036695 (SUPERFAMILY)	P:GO:0006418; P:GO:0006420; F:GO:0000166; F:GO:0004812; F:GO:0004814; F:GO:0005524; C:GO:0005737	P:tRNA aminoacylation for protein translation; P:arginyl-tRNA aminoacylation; F:nucleotide binding; F:aminoacyl-tRNA ligase activity; F:arginine-tRNA ligase activity; F:ATP binding; C:cytoplasm
483	DN10624_c0_g1_i1_57749	78.5	69489	10.6667	2	8.66667	1.33333	17.3333	0.1		TRUE	[INTERPRO, BLASTED, MAPPED, ANNOTATED]	prenylcysteine oxidase		1889	20	8.56071e-156	66.29	3	P:GO:0030328; F:GO:0001735; C:GO:0016020	P:prenylcysteine catabolic process; F:prenylcysteine oxidase activity; C:membrane	EC:1.8.3	Acting on a sulfur group of donors	IPR036188 (G3DSA:3.50.50.GENE3D); IPR010795 (PFAM); PF13450 (PFAM); IPR017046 (PANTHER); IPR036188 (SUPERFAMILY)	P:GO:0030328; F:GO:0001735; F:GO:0016670	P:prenylcysteine catabolic process; F:prenylcysteine oxidase activity; F:oxidoreductase activity, acting on a sulfur group of donors, oxygen as acceptor
484	DN10786_c1_g1_i7_10293	79.3333	21139	10.6667	3.66667	8	2.66667	44.0667	0.81	4	TRUE	[INTERPRO, BLASTED, MAPPED]	Glutathione S-transferase	Mu	540	20	1.65567e-45	68.23	3	P:GO:0006749; F:GO:0004364; F:GO:0016740	P:glutathione metabolic process; F:glutathione transferase activity; F:transferase activity			G3DSA:1.20.1050.130 (GENE3D); IPR004046 (PFAM); PTHR11571:SF240 (PANTHER); PTHR11571 (PANTHER); IPR010987 (PROSITE_PROFILES); IPR036282 (SUPERFAMILY)	no GO terms	no GO terms
485	DN10794_c0_g1_i1_22221	76.3333	84375	10.6667	1.66667	10.3333	1.66667	20.5333	0.08		TRUE	[INTERPRO, BLASTED, MAPPED, ANNOTATED]	betaine aldehyde dehydrogenase		2277	20	0	64.81	1	F:GO:0016620	F:oxidoreductase activity, acting on the aldehyde or oxo group of donors, NAD or NADP as acceptor	EC:1.2.1	Acting on the aldehyde or oxo group of donors	IPR016163 (G3DSA:3.40.309.GENE3D); IPR016161 (SUPERFAMILY)	F:GO:0016491; F:GO:0016620	F:oxidoreductase activity; F:oxidoreductase activity, acting on the aldehyde or oxo group of donors, NAD or NADP as acceptor
486	DN11534_c0_g1_i7_61871	52	147583	10.6667	0.666667	9.33333	0.666667	10.6	0.02		TRUE	[INTERPRO, BLASTED]	expressed conserved protein		4035	20	0	61.75						mobidb-lite (MOBIDB_LITE); mobidb-lite (MOBIDB_LITE); mobidb-lite (MOBIDB_LITE); mobidb-lite (MOBIDB_LITE); mobidb-lite (MOBIDB_LITE); mobidb-lite (MOBIDB_LITE); mobidb-lite (MOBIDB_LITE); mobidb-lite (MOBIDB_LITE); mobidb-lite (MOBIDB_LITE); mobidb-lite (MOBIDB_LITE); mobidb-lite (MOBIDB_LITE); mobidb-lite (MOBIDB_LITE); mobidb-lite (MOBIDB_LITE); mobidb-lite (MOBIDB_LITE); mobidb-lite (MOBIDB_L…	no GO terms	no GO terms
487	DN12278_c0_g6_i1_68615	183.5	83085	10.6667	3.66667	9	2.33333	19.6333	0.26		TRUE	[INTERPRO, BLASTED, MAPPED, ANNOTATED]	solute carrier family 5		2234	20	0	79.41	3	P:GO:0055085; F:GO:0022857; C:GO:0016021	P:transmembrane transport; F:transmembrane transporter activity; C:integral component of membrane	EC:7	Translocases	IPR038377 (G3DSA:1.20.1730.GENE3D); IPR001734 (TIGRFAM); IPR001734 (PFAM); PTHR11819 (PANTHER); IPR001734 (PROSITE_PROFILES)	P:GO:0055085; F:GO:0022857; C:GO:0016020	P:transmembrane transport; F:transmembrane transporter activity; C:membrane
488	DN5791_c0_g2_i1_42008	49	12070	10.6667	3	2	1	19.4333	0.28		TRUE	[INTERPRO, NO-BLAST]	---NA---		361									no IPS match	no IPS match	no IPS match
489	DN7179_c0_g1_i3_47031	89.6667	107166	10.6667	1.33333	10.3333	1.33333	14.1	0.06		TRUE	[INTERPRO, BLASTED, MAPPED, ANNOTATED]	fragile X related 2, frx2		2845	20	0	71.55	3	P:GO:0006417; F:GO:0003729; C:GO:0005737	P:regulation of translation; F:mRNA binding; C:cytoplasm			G3DSA:2.30.30.140 (GENE3D); IPR040472 (PFAM); IPR041560 (PFAM); IPR036612 (G3DSA:3.30.1370.GENE3D); IPR036612 (G3DSA:3.30.1370.GENE3D); mobidb-lite (MOBIDB_LITE); PTHR10603:SF7 (PANTHER); IPR040148 (PANTHER); IPR040148 (PANTHER); PTHR10603:SF7 (PANTHER); IPR040148 (PANTHER); PS50084 (PROSITE_PROFILES)	P:GO:0006417; F:GO:0003723; F:GO:0003729	P:regulation of translation; F:RNA binding; F:mRNA binding
490	DN7890_c0_g1_i1_27337	189.333	24707	10.6667	5.66667	7.33333	3.66667	45.9	1.14		TRUE	[INTERPRO, BLASTED, MAPPED, ANNOTATED]	immunoglobulin I-set domain protein		659	20	7.15176e-80	67.65	4	P:GO:0006468; F:GO:0004672; F:GO:0005524; C:GO:0005886	P:protein phosphorylation; F:protein kinase activity; F:ATP binding; C:plasma membrane	EC:2.7.1	Transferring phosphorus-containing groups	IPR013783 (G3DSA:2.60.40.GENE3D); IPR013098 (PFAM); IPR013783 (G3DSA:2.60.40.GENE3D); PTHR23278 (PANTHER); IPR007110 (PROSITE_PROFILES); IPR007110 (PROSITE_PROFILES); cd00096 (CDD); cd00096 (CDD); IPR036179 (SUPERFAMILY); IPR036179 (SUPERFAMILY)	no GO terms	no GO terms
491	DN10972_c0_g1_i1_50892	49	213497	10.3333	0.666667	9.66667	0.666667	6.7	0.02		TRUE	[INTERPRO, BLASTED, MAPPED, ANNOTATED]	Chromodomain-helicase-DNA-binding protein		5620	20	0	62.05	2	F:GO:0005524; F:GO:0140658	F:ATP binding; F:ATP-dependent chromatin remodeler activity			IPR014001 (SMART); IPR001650 (SMART); IPR009462 (SMART); IPR009462 (PFAM); IPR000330 (PFAM); IPR012957 (PFAM); IPR038718 (G3DSA:3.40.50.GENE3D); IPR001650 (PFAM); IPR027417 (G3DSA:3.40.50.GENE3D); G3DSA:1.10.10.60 (GENE3D); mobidb-lite (MOBIDB_LITE); mobidb-lite (MOBIDB_LITE); mobidb-lite (MOBIDB_LITE); mobidb-lite (MOBIDB_LITE); mobidb-lite (MOBIDB_LITE); mobidb-lite (MOBIDB_LITE); mobidb-lite (…	F:GO:0005524; F:GO:0140658	F:ATP binding; F:ATP-dependent chromatin remodeler activity
492	DN11875_c2_g1_i6_56172	150.667	44681	10.3333	3.33333	8	2.66667	24.6333	0.33		TRUE	[INTERPRO, BLASTED, MAPPED, ANNOTATED]	solute carrier family 5		1195	20	7.94472e-172	78.79	3	P:GO:0055085; F:GO:0022857; C:GO:0016021	P:transmembrane transport; F:transmembrane transporter activity; C:integral component of membrane	EC:7	Translocases	IPR038377 (G3DSA:1.20.1730.GENE3D); IPR001734 (PFAM); IPR001734 (TIGRFAM); PTHR11819 (PANTHER); IPR001734 (PROSITE_PROFILES)	P:GO:0055085; F:GO:0022857; C:GO:0016020	P:transmembrane transport; F:transmembrane transporter activity; C:membrane
493	DN3303_c0_g1_i1_3647	105.667	26388	10.3333	5.33333	7.66667	4	34.5667	0.81		TRUE	[INTERPRO, BLASTED, MAPPED, ANNOTATED]	peroxiredoxin 1		709	20	4.52106e-93	82	3	P:GO:0098869; F:GO:0004601; F:GO:0051920	P:cellular oxidant detoxification; F:peroxidase activity; F:peroxiredoxin activity	EC:1.11.1.24	Thioredoxin-dependent peroxiredoxin	IPR000866 (PFAM); IPR019479 (PFAM); G3DSA:3.40.30.10 (GENE3D); IPR024706 (PIRSF); PTHR10681:SF154 (PANTHER); PTHR10681 (PANTHER); IPR013766 (PROSITE_PROFILES); cd03015 (CDD); IPR036249 (SUPERFAMILY)	F:GO:0016209; F:GO:0016491; F:GO:0051920	F:antioxidant activity; F:oxidoreductase activity; F:peroxiredoxin activity
494	DN6720_c0_g1_i1_37479	123.667	62640	10.3333	4	9.33333	3.33333	19.2333	0.36		TRUE	[INTERPRO, BLASTED, MAPPED, ANNOTATED]	Aromatic-L-amino-acid decarboxylase		1659	20	0	75.53	3	P:GO:0006520; F:GO:0016831; F:GO:0030170	P:cellular amino acid metabolic process; F:carboxy-lyase activity; F:pyridoxal phosphate binding	EC:4.1.1	Carbon-carbon lyases	IPR010977 (PRINTS); G3DSA:1.20.1340.10 (GENE3D); IPR015421 (G3DSA:3.40.640.GENE3D); IPR002129 (PFAM); IPR015422 (G3DSA:3.90.1150.GENE3D); mobidb-lite (MOBIDB_LITE); mobidb-lite (MOBIDB_LITE); PTHR11999:SF144 (PANTHER); PTHR11999 (PANTHER); cd06450 (CDD); IPR015424 (SUPERFAMILY)	P:GO:0006520; P:GO:0019752; F:GO:0003824; F:GO:0016830; F:GO:0016831; F:GO:0030170	P:cellular amino acid metabolic process; P:carboxylic acid metabolic process; F:catalytic activity; F:carbon-carbon lyase activity; F:carboxy-lyase activity; F:pyridoxal phosphate binding
495	DN9762_c0_g1_i1_33417	129	48800	10.3333	3.33333	8	3	27.1333	0.3		TRUE	[INTERPRO, BLASTED, MAPPED, ANNOTATED]	beta-ureidopropionase-like isoform X1		1298	20	0	87.3	1	P:GO:0006807	P:nitrogen compound metabolic process			IPR036526 (G3DSA:3.60.110.GENE3D); IPR003010 (PFAM); PTHR43674:SF2 (PANTHER); PTHR43674 (PANTHER); IPR003010 (PROSITE_PROFILES); IPR036526 (SUPERFAMILY)	P:GO:0006807	P:nitrogen compound metabolic process
496	DN10123_c0_g1_i1_21779	67.5	88661	10	2	8.33333	2	14	0.16		TRUE	[INTERPRO, BLASTED, MAPPED, ANNOTATED]	procollagen lysine2 oxoglutarate 5 dioxygenase		2335	20	0	80.36	3	F:GO:0005506; F:GO:0008475; F:GO:0031418	F:iron ion binding; F:procollagen-lysine 5-dioxygenase activity; F:L-ascorbic acid binding	EC:1.14.11.4	Procollagen-lysine 5-dioxygenase	IPR006620 (SMART); G3DSA:2.60.120.620 (GENE3D); PTHR10730 (PANTHER); PTHR10730:SF45 (PANTHER); IPR005123 (PROSITE_PROFILES); IPR029044 (SUPERFAMILY)	F:GO:0005506; F:GO:0016705; F:GO:0031418	F:iron ion binding; F:oxidoreductase activity, acting on paired donors, with incorporation or reduction of molecular oxygen; F:L-ascorbic acid binding
497	DN10836_c0_g1_i13_11683	73.3333	38657	10	2.33333	8.33333	2	26.4333	0.18		TRUE	[INTERPRO, BLASTED, MAPPED, ANNOTATED]	solute carrier family 5		1018	20	5.09517e-93	74.67	3	P:GO:0055085; F:GO:0022857; C:GO:0016020	P:transmembrane transport; F:transmembrane transporter activity; C:membrane			IPR038377 (G3DSA:1.20.1730.GENE3D); IPR001734 (PFAM); PTHR11819 (PANTHER); IPR001734 (PROSITE_PROFILES)	P:GO:0055085; F:GO:0022857; C:GO:0016020	P:transmembrane transport; F:transmembrane transporter activity; C:membrane
498	DN11340_c0_g1_i4_39139	85.3333	62238	10	5	9.33333	4.33333	20.7667	0.29		TRUE	[INTERPRO, BLASTED, MAPPED, ANNOTATED]	Aromatic-L-amino-acid decarboxylase		1647	20	0	73.75	3	P:GO:0006520; F:GO:0016831; F:GO:0030170	P:cellular amino acid metabolic process; F:carboxy-lyase activity; F:pyridoxal phosphate binding	EC:4.1.1	Carbon-carbon lyases	IPR010977 (PRINTS); IPR015422 (G3DSA:3.90.1150.GENE3D); G3DSA:1.20.1340.10 (GENE3D); IPR002129 (PFAM); IPR015421 (G3DSA:3.40.640.GENE3D); mobidb-lite (MOBIDB_LITE); mobidb-lite (MOBIDB_LITE); PTHR11999 (PANTHER); PTHR11999:SF144 (PANTHER); IPR015424 (SUPERFAMILY)	P:GO:0006520; P:GO:0019752; F:GO:0003824; F:GO:0016830; F:GO:0016831; F:GO:0030170	P:cellular amino acid metabolic process; P:carboxylic acid metabolic process; F:catalytic activity; F:carbon-carbon lyase activity; F:carboxy-lyase activity; F:pyridoxal phosphate binding
499	DN11873_c0_g2_i1_69890	59.5	114773	10	1.33333	9	1.33333	11.8667	0.09		TRUE	[INTERPRO, BLASTED, MAPPED, ANNOTATED]	26s proteasome regulatory particle subunit		3077	20	0	84.97	5	P:GO:0006325; P:GO:0042176; P:GO:0050790; F:GO:0030234; C:GO:0008540	P:chromatin organization; P:regulation of protein catabolic process; P:regulation of catalytic activity; F:enzyme regulator activity; C:proteasome regulatory particle, base subcomplex			IPR041433 (PFAM); IPR002015 (PFAM); IPR040892 (PFAM); IPR011989 (G3DSA:1.25.10.GENE3D); IPR016643 (PIRSF); mobidb-lite (MOBIDB_LITE); mobidb-lite (MOBIDB_LITE); mobidb-lite (MOBIDB_LITE); mobidb-lite (MOBIDB_LITE); mobidb-lite (MOBIDB_LITE); IPR016643 (PTHR10943:PANTHER); PTHR10943 (PANTHER); IPR016643 (PTHR10943:PANTHER); PTHR10943 (PANTHER); IPR016024 (SUPERFAMILY)	P:GO:0042176; F:GO:0030234; C:GO:0000502	P:regulation of protein catabolic process; F:enzyme regulator activity; C:proteasome complex
500	DN12192_c0_g1_i8_66521	167	18616	10	4.66667	4.66667	2.66667	35.3333	2.2		TRUE	[INTERPRO, BLASTED, MAPPED, ANNOTATED]	Dehydrogenase:reductase SDR family		506	20	3.49252e-53	73.73	1	F:GO:0016491	F:oxidoreductase activity	EC:1	Oxidoreductases	PTHR44147 (PANTHER)	no GO terms	no GO terms
501	DN12783_c0_g1_i25_70829	241.333	17598	10	7	6.66667	4	53.5	2.41		TRUE	[INTERPRO, BLASTED, MAPPED, ANNOTATED]	Dehydrogenase:reductase SDR family		486	20	2.35532e-77	74.24	1	F:GO:0016491	F:oxidoreductase activity	EC:1	Oxidoreductases	IPR002347 (PFAM); G3DSA:3.40.50.720 (GENE3D); PTHR44147 (PANTHER); IPR036291 (SUPERFAMILY)	F:GO:0016491	F:oxidoreductase activity
502	DN4464_c0_g1_i1_47764	141.333	49098	10	3	7.66667	2.33333	22.3	0.3		TRUE	[INTERPRO, BLASTED, ANNOTATED]	growth factor receptor bound protein 2		1329	20	3.61498e-165	82.27	1	F:GO:0005515	F:protein binding			IPR001452 (PRINTS); PR00499 (PRINTS); IPR000980 (PRINTS); IPR001452 (SMART); IPR000980 (SMART); IPR036860 (G3DSA:3.30.505.GENE3D); IPR001452 (PFAM); IPR000980 (PFAM); G3DSA:2.30.30.40 (GENE3D); G3DSA:2.30.30.40 (GENE3D); IPR030219 (PTHR19969:PANTHER); PTHR19969 (PANTHER); IPR001452 (PROSITE_PROFILES); IPR001452 (PROSITE_PROFILES); IPR000980 (PROSITE_PROFILES); cd11804 (CDD); cd00174 (CDD); cd0994…	F:GO:0005515	F:protein binding
503	DN4529_c0_g1_i1_67761	162.667	23666	10	6	7.66667	4.66667	44.85	0.94	48.5	TRUE	[INTERPRO, BLASTED, MAPPED]	Translationally-controlled tumor protein		613	20	6.3919e-88	71.88	6	P:GO:0002181; P:GO:0007026; P:GO:0010507; P:GO:0034599; C:GO:0005739; C:GO:0005829	P:cytoplasmic translation; P:negative regulation of microtubule depolymerization; P:negative regulation of autophagy; P:cellular response to oxidative stress; C:mitochondrion; C:cytosol			IPR018105 (PRINTS); IPR018105 (PFAM); IPR011323 (G3DSA:2.170.150.GENE3D); IPR018105 (PANTHER); IPR034737 (PROSITE_PROFILES); IPR011057 (SUPERFAMILY)	no GO terms	no GO terms
504	DN5685_c0_g1_i1_35469	81	32073	10	3.33333	6.66667	3	30.1667	0.81	3	TRUE	[INTERPRO, BLASTED, MAPPED, ANNOTATED]	pdz domain containing protein		864	20	1.24077e-74	69.4	1	F:GO:0005515	F:protein binding			IPR001478 (SMART); IPR001478 (PFAM); IPR036034 (G3DSA:2.30.42.GENE3D); PTHR14191:SF22 (PANTHER); PTHR14191 (PANTHER); IPR001478 (PROSITE_PROFILES); cd00992 (CDD); IPR036034 (SUPERFAMILY)	F:GO:0005515	F:protein binding
505	DN6112_c0_g1_i1_12842	61	37228	10	3	8	2.33333	31.1667	0.41		TRUE	[INTERPRO, BLASTED, MAPPED, ANNOTATED]	Phosphoglycolate phosphatase		1021	20	1.77061e-161	74.62	2	P:GO:0016311; F:GO:0016791	P:dephosphorylation; F:phosphatase activity	EC:3.1.3	Acting on ester bonds	IPR023214 (G3DSA:3.40.50.GENE3D); IPR006349 (TIGRFAM); IPR006357 (TIGRFAM); PF13242 (PFAM); IPR006357 (PIRSF); IPR006357 (PFAM); IPR023214 (G3DSA:3.40.50.GENE3D); PTHR19288 (PANTHER); PTHR19288:SF75 (PANTHER); IPR036412 (SUPERFAMILY)	F:GO:0016791	F:phosphatase activity
506	DN6920_c0_g1_i1_30599	128	32525	10	3.66667	8.66667	3.66667	43	0.63		TRUE	[INTERPRO, BLASTED, MAPPED, ANNOTATED]	manganese superoxide dismutase		880	20	3.08206e-123	83.74	3	P:GO:0019430; F:GO:0004784; F:GO:0046872	P:removal of superoxide radicals; F:superoxide dismutase activity; F:metal ion binding	EC:1.15.1.1	Superoxide dismutase	IPR001189 (PRINTS); IPR036324 (G3DSA:1.10.287.GENE3D); IPR036314 (G3DSA:3.55.40.GENE3D); IPR001189 (PIRSF); IPR019832 (PFAM); IPR019831 (PFAM); PTHR11404:SF6 (PANTHER); PTHR11404 (PANTHER); IPR036324 (SUPERFAMILY); IPR036314 (SUPERFAMILY)	P:GO:0006801; F:GO:0004784; F:GO:0046872	P:superoxide metabolic process; F:superoxide dismutase activity; F:metal ion binding
507	DN8501_c0_g1_i1_15343	125.333	38463	10	6.33333	7	4.66667	33.0333	0.78	3	TRUE	[INTERPRO, BLASTED, MAPPED, ANNOTATED]	Ubiquitin-conjugating enzyme		1035	20	1.10408e-121	86.37	5	P:GO:0016567; F:GO:0005515; F:GO:0005524; F:GO:0016874; F:GO:0061631	P:protein ubiquitination; F:protein binding; F:ATP binding; F:ligase activity; F:ubiquitin conjugating enzyme activity	EC:6; EC:2.3.2.23	Ligases; E2 ubiquitin-conjugating enzyme	SM00212 (SMART); IPR015940 (SMART); G3DSA:1.10.8.10 (GENE3D); IPR000608 (PFAM); IPR016135 (G3DSA:3.10.110.GENE3D); IPR015940 (PFAM); PTHR24068:SF164 (PANTHER); PTHR24068 (PANTHER); IPR015940 (PROSITE_PROFILES); IPR000608 (PROSITE_PROFILES); IPR000608 (CDD); IPR009060 (SUPERFAMILY); IPR016135 (SUPERFAMILY)	F:GO:0005515	F:protein binding
508	DN9699_c0_g1_i4_7987	210	36177	10	5	7.33333	3	31.9	0.69		TRUE	[INTERPRO, BLASTED, MAPPED, ANNOTATED]	iron dependent peroxidase		971	20	6.50965e-127	76.45	4	P:GO:0098869; F:GO:0004601; F:GO:0020037; C:GO:0016021	P:cellular oxidant detoxification; F:peroxidase activity; F:heme binding; C:integral component of membrane	EC:1.11.1	Acting on a peroxide as acceptor	IPR006314 (PFAM); IPR006314 (TIGRFAM); PTHR30521 (PANTHER); PTHR30521:SF0 (PANTHER); IPR006314 (PROSITE_PROFILES); IPR011008 (SUPERFAMILY)	F:GO:0004601; F:GO:0020037	F:peroxidase activity; F:heme binding
509	DN10573_c0_g1_i1_3170	162.333	25889	9.66667	6	6.66667	4.33333	28.4	1.34	2	TRUE	[INTERPRO, BLASTED, MAPPED, ANNOTATED]	Dysferlin		698	20	4.65647e-64	77.56	5	P:GO:0007520; F:GO:0046872; C:GO:0005886; C:GO:0016021; C:GO:0030659	P:myoblast fusion; F:metal ion binding; C:plasma membrane; C:integral component of membrane; C:cytoplasmic vesicle membrane			IPR000008 (PRINTS); IPR000008 (SMART); IPR035892 (G3DSA:2.60.40.GENE3D); IPR000008 (PFAM); PTHR45911 (PANTHER); IPR000008 (PROSITE_PROFILES); IPR035892 (SUPERFAMILY)	no GO terms	no GO terms
510	DN10916_c1_g1_i1_40242	53.5	123236	9.66667	1	9	1	3.96667	0.03	24.1	TRUE	[INTERPRO, BLASTED, MAPPED, ANNOTATED]	Galactosylgalactosylxylosylprotein 3-beta-glucuronosyltransferase 2		3305	20	0	74.48	5	P:GO:0007017; F:GO:0016740; C:GO:0005794; C:GO:0016020; C:GO:0030286	P:microtubule-based process; F:transferase activity; C:Golgi apparatus; C:membrane; C:dynein complex	EC:2	Transferases	IPR001372 (SMART); IPR037177 (G3DSA:3.30.740.GENE3D); IPR001372 (PFAM); mobidb-lite (MOBIDB_LITE); mobidb-lite (MOBIDB_LITE); mobidb-lite (MOBIDB_LITE); mobidb-lite (MOBIDB_LITE); mobidb-lite (MOBIDB_LITE); mobidb-lite (MOBIDB_LITE); IPR037177 (SUPERFAMILY)	P:GO:0007017; C:GO:0030286	P:microtubule-based process; C:dynein complex
511	DN11215_c0_g1_i2_75050	127	17490	9.66667	5.33333	3.66667	2.66667	22.1333	1.02	6	TRUE	[INTERPRO, BLASTED, MAPPED, ANNOTATED]	dynein light chain		476	20	2.91767e-44	78.54	4	P:GO:0007017; C:GO:0005737; C:GO:0005874; C:GO:0030286	P:microtubule-based process; C:cytoplasm; C:microtubule; C:dynein complex			IPR001372 (SMART); IPR037177 (G3DSA:3.30.740.GENE3D); IPR001372 (PFAM); IPR001372 (PANTHER); IPR037177 (SUPERFAMILY)	P:GO:0007017; C:GO:0030286	P:microtubule-based process; C:dynein complex
512	DN11572_c0_g2_i1_48505	79	96350	9.66667	1.33333	8.33333	1	12.4667	0.07		TRUE	[INTERPRO, BLASTED, MAPPED, ANNOTATED]	WD repeat-containing protein		2670	20	0	84.32	3	P:GO:0030154; F:GO:0005515; C:GO:0016020	P:cell differentiation; F:protein binding; C:membrane			IPR001680 (SMART); IPR015943 (G3DSA:2.130.10.GENE3D); IPR001680 (PFAM); IPR015943 (G3DSA:2.130.10.GENE3D); mobidb-lite (MOBIDB_LITE); IPR037783 (PANTHER); PS50294 (PROSITE_PROFILES); IPR001680 (PROSITE_PROFILES); IPR001680 (PROSITE_PROFILES); PS50294 (PROSITE_PROFILES); IPR011047 (SUPERFAMILY)	F:GO:0005515	F:protein binding
513	DN12373_c1_g1_i1_39621	75	10883	9.66667	3.33333	3.33333	1.66667	30.1	2.97	1	TRUE	[INTERPRO, BLASTED, MAPPED, ANNOTATED]	S-formylglutathione hydrolase		281	20	2.0172e-36	74.09	5	P:GO:0006508; P:GO:0046294; F:GO:0008233; F:GO:0018738; F:GO:0052689	P:proteolysis; P:formaldehyde catabolic process; F:peptidase activity; F:S-formylglutathione hydrolase activity; F:carboxylic ester hydrolase activity	EC:3.1.2.12; EC:3.4; EC:3.1.1.1	S-formylglutathione hydrolase; Acting on peptide bonds (peptidases); Carboxylesterase	IPR029058 (G3DSA:3.40.50.GENE3D); IPR000801 (PFAM); IPR014186 (PANTHER); IPR029058 (SUPERFAMILY)	P:GO:0046294; F:GO:0018738	P:formaldehyde catabolic process; F:S-formylglutathione hydrolase activity
514	DN12464_c0_g1_i3_71373	124	50090	9.66667	4.33333	7.66667	3.33333	18.1333	0.29		TRUE	[INTERPRO, BLASTED, MAPPED, ANNOTATED]	Serpin B9		1346	20	9.38982e-134	63.6	3	P:GO:0010466; F:GO:0004867; C:GO:0005615	P:negative regulation of peptidase activity; F:serine-type endopeptidase inhibitor activity; C:extracellular space			IPR023796 (SMART); IPR042185 (G3DSA:2.30.39.GENE3D); IPR023796 (PFAM); IPR042178 (G3DSA:3.30.497.GENE3D); IPR015557 (PTHR11461:PANTHER); IPR000215 (PANTHER); IPR036186 (SUPERFAMILY)	F:GO:0004867; C:GO:0005615	F:serine-type endopeptidase inhibitor activity; C:extracellular space
515	DN6054_c0_g1_i2_17812	141.5	70399	9.66667	3	8.33333	2.33333	18.3	0.26		TRUE	[INTERPRO, BLASTED, MAPPED, ANNOTATED]	6-phosphogluconate dehydrogenase, decarboxylating		1916	20	2.06224e-175	71.06	4	P:GO:0006098; P:GO:0019521; F:GO:0004616; F:GO:0050661	P:pentose-phosphate shunt; P:D-gluconate metabolic process; F:phosphogluconate dehydrogenase (decarboxylating) activity; F:NADP binding	EC:1.1.1.44	Phosphogluconate dehydrogenase (NADP(+)-dependent, decarboxylating)	IPR006183 (PRINTS); IPR006114 (SMART); IPR006114 (PFAM); IPR013328 (G3DSA:1.10.1040.GENE3D); G3DSA:3.40.50.720 (GENE3D); IPR006183 (PANTHER); PTHR11811:SF50 (PANTHER); IPR008927 (SUPERFAMILY)	P:GO:0006098; F:GO:0004616; F:GO:0016491	P:pentose-phosphate shunt; F:phosphogluconate dehydrogenase (decarboxylating) activity; F:oxidoreductase activity
516	DN6394_c0_g1_i2_15553	76	23167	9.66667	3	7.66667	3	34.75	0.96	44.5	TRUE	[INTERPRO, BLASTED]	THAP domain containing protein 4		602	20	8.52697e-59	67.06						IPR014878 (PFAM); IPR012674 (G3DSA:2.40.128.GENE3D)	no GO terms	no GO terms
517	DN7686_c0_g1_i1_8310	141.333	40392	9.66667	4.33333	6.66667	3.33333	18.9	0.37		TRUE	[INTERPRO, BLASTED, MAPPED, ANNOTATED]	alpha actinin sarcomeric		1112	20	1.18358e-50	83.58	8	P:GO:0032508; F:GO:0003677; F:GO:0003678; F:GO:0003779; F:GO:0005509; F:GO:0005524; F:GO:0016818; C:GO:0016021	P:DNA duplex unwinding; F:DNA binding; F:DNA helicase activity; F:actin binding; F:calcium ion binding; F:ATP binding; F:hydrolase activity, acting on acid anhydrides, in phosphorus-containing anhydrides; C:integral component of membrane	EC:3.6.1; EC:3.6.4.12	Acting on acid anhydrides; DNA helicase	SM01184 (SMART); IPR014837 (PFAM); G3DSA:1.10.238.10 (GENE3D); PTHR23167:SF25 (PANTHER); PTHR23167 (PANTHER); IPR002048 (PROSITE_PROFILES); IPR011992 (SUPERFAMILY)	F:GO:0005509	F:calcium ion binding
518	DN7923_c0_g1_i1_20017	64	69643	9.66667	2.33333	8.66667	2	16.6667	0.2		TRUE	[INTERPRO, BLASTED, MAPPED, ANNOTATED]	dihydropyrimidinase 2		1944	20	0	68.07	1	F:GO:0016810	F:hydrolase activity, acting on carbon-nitrogen (but not peptide) bonds	EC:3.5	Acting on carbon-nitrogen bonds, other than peptide bonds	G3DSA:3.20.20.140 (GENE3D); IPR006680 (PFAM); IPR011059 (G3DSA:2.30.40.GENE3D); PTHR11647 (PANTHER); IPR011059 (SUPERFAMILY); IPR032466 (SUPERFAMILY)	F:GO:0016787; F:GO:0016810	F:hydrolase activity; F:hydrolase activity, acting on carbon-nitrogen (but not peptide) bonds
519	DN9130_c0_g1_i2_19725	131.333	49780	9.66667	3	8.33333	2.33333	22.6	0.29		TRUE	[INTERPRO, BLASTED, MAPPED, ANNOTATED]	iron dependent peroxidase		1342	20	0	72.21	4	P:GO:0098869; F:GO:0004601; F:GO:0020037; C:GO:0016020	P:cellular oxidant detoxification; F:peroxidase activity; F:heme binding; C:membrane	EC:1.11.1	Acting on a peroxide as acceptor	IPR006314 (PFAM); IPR006314 (TIGRFAM); PTHR30521 (PANTHER); PTHR30521:SF0 (PANTHER); IPR006314 (PROSITE_PROFILES); IPR011008 (SUPERFAMILY)	F:GO:0004601; F:GO:0020037	F:peroxidase activity; F:heme binding
520	DN9391_c0_g1_i3_11374	68.3333	59437	9.66667	1	9.66667	1	19.7333	0.06		TRUE	[INTERPRO, BLASTED, MAPPED, ANNOTATED]	26S protease regulatory subunit 7		1596	20	0	89.31	7	P:GO:1901800; F:GO:0005524; F:GO:0008233; F:GO:0016887; F:GO:0036402; C:GO:0000502; C:GO:0005737	P:positive regulation of proteasomal protein catabolic process; F:ATP binding; F:peptidase activity; F:ATP hydrolysis activity; F:proteasome-activating activity; C:proteasome complex; C:cytoplasm	EC:3.4; EC:5.6.1.5	Acting on peptide bonds (peptidases); Proteasome ATPase	IPR003593 (SMART); G3DSA:1.10.8.60 (GENE3D); IPR005937 (TIGRFAM); IPR003959 (PFAM); G3DSA:2.40.50.140 (GENE3D); IPR027417 (G3DSA:3.40.50.GENE3D); G3DSA:1.10.8.60 (GENE3D); mobidb-lite (MOBIDB_LITE); PTHR23073 (PANTHER); IPR035245 (PTHR23073:PANTHER); cd00009 (CDD); IPR027417 (SUPERFAMILY)	P:GO:0030163; F:GO:0005524; F:GO:0016887; F:GO:0036402; C:GO:0005737	P:protein catabolic process; F:ATP binding; F:ATP hydrolysis activity; F:proteasome-activating activity; C:cytoplasm
521	DN10325_c1_g6_i3_3823	143.5	32090	9.33333	4.33333	6.66667	3	28	1.2	2	TRUE	[INTERPRO, BLASTED, MAPPED, ANNOTATED]	Glutathione S-transferase	Mu	823	20	4.8071e-107	80.95	3	P:GO:0006749; F:GO:0004364; F:GO:0005515	P:glutathione metabolic process; F:glutathione transferase activity; F:protein binding	EC:2.5.1.18	Glutathione transferase	IPR003081 (PRINTS); G3DSA:3.40.30.10 (GENE3D); G3DSA:1.20.1050.10 (GENE3D); IPR004045 (PFAM); IPR004046 (PFAM); IPR040079 (SFLD); PTHR11571 (PANTHER); PTHR11571:SF240 (PANTHER); IPR004045 (PROSITE_PROFILES); IPR010987 (PROSITE_PROFILES); IPR036282 (SUPERFAMILY); IPR036249 (SUPERFAMILY)	P:GO:0006749; F:GO:0004364; F:GO:0005515	P:glutathione metabolic process; F:glutathione transferase activity; F:protein binding
522	DN10468_c1_g1_i3_34503	164	13000	9.33333	6	7.33333	4.33333	50.8667	3.07	5	TRUE	[INTERPRO, BLASTED, MAPPED, ANNOTATED]	aldo keto reductase family 1 member B4		344	20	3.45876e-50	86	1	F:GO:0047834	F:D-threo-aldose 1-dehydrogenase activity	EC:1.1.1.122	D-threo-aldose 1-dehydrogenase	IPR020471 (PRINTS); IPR036812 (G3DSA:3.20.20.GENE3D); IPR023210 (PFAM); PTHR11732 (PANTHER); PTHR11732:SF482 (PANTHER); IPR036812 (SUPERFAMILY)	F:GO:0016491; F:GO:0047834	F:oxidoreductase activity; F:D-threo-aldose 1-dehydrogenase activity
523	DN10550_c0_g1_i1_42371	193	36419	9.33333	5.33333	5.66667	3.33333	20.9667	1.01		TRUE	[INTERPRO, BLASTED, MAPPED, ANNOTATED]	expressed conserved protein		971	20	3.5893e-124	77.11	1	C:GO:0005892	C:acetylcholine-gated channel complex			IPR033438 (PFAM); G3DSA:3.10.310.50 (GENE3D); PTHR33748 (PANTHER); PTHR33748:SF5 (PANTHER)	C:GO:0005892	C:acetylcholine-gated channel complex
524	DN10724_c0_g1_i5_10076	76.3333	86694	9.33333	2.33333	9.33333	2.33333	14.7333	0.12		TRUE	[INTERPRO, BLASTED, MAPPED, ANNOTATED]	Heat shock 70 kDa protein 4		2348	20	0	94.43	4	P:GO:0006457; F:GO:0005524; F:GO:0016887; F:GO:0051082	P:protein folding; F:ATP binding; F:ATP hydrolysis activity; F:unfolded protein binding			PR00301 (PRINTS); G3DSA:3.30.30.30 (GENE3D); IPR029047 (G3DSA:2.60.34.GENE3D); IPR013126 (PFAM); G3DSA:3.90.640.10 (GENE3D); G3DSA:3.30.420.40 (GENE3D); G3DSA:3.30.420.40 (GENE3D); IPR029048 (G3DSA:1.20.1270.GENE3D); mobidb-lite (MOBIDB_LITE); IPR013126 (PANTHER); PTHR19375:SF210 (PANTHER); cd10233 (CDD); IPR043129 (SUPERFAMILY); IPR043129 (SUPERFAMILY); IPR029047 (SUPERFAMILY); IPR029048 (SUPERF…	F:GO:0005524; F:GO:0016887	F:ATP binding; F:ATP hydrolysis activity
525	DN10775_c0_g2_i3_10034	66	49266	9.33333	2.66667	8.66667	2	23.4	0.3		TRUE	[INTERPRO, BLASTED, MAPPED, ANNOTATED]	putative Retinol dehydrogenase 11		1352	20	1.3199e-173	76.01	2	F:GO:0016491; C:GO:0016021	F:oxidoreductase activity; C:integral component of membrane	EC:1	Oxidoreductases	IPR002347 (PRINTS); G3DSA:3.40.50.720 (GENE3D); IPR002347 (PFAM); PTHR43157 (PANTHER); PTHR43157:SF45 (PANTHER); cd05327 (CDD); IPR036291 (SUPERFAMILY)	F:GO:0016491	F:oxidoreductase activity
526	DN10801_c0_g1_i14_11633	111.5	119058	9.33333	1.66667	8.66667	1.66667	12.4	0.08		TRUE	[INTERPRO, NO-BLAST]	---NA---		3340									mobidb-lite (MOBIDB_LITE); mobidb-lite (MOBIDB_LITE); mobidb-lite (MOBIDB_LITE); mobidb-lite (MOBIDB_LITE); mobidb-lite (MOBIDB_LITE); mobidb-lite (MOBIDB_LITE); mobidb-lite (MOBIDB_LITE); mobidb-lite (MOBIDB_LITE); mobidb-lite (MOBIDB_LITE)	no GO terms	no GO terms
527	DN4676_c0_g1_i1_76672	58	29959	9.33333	2.66667	8	2.66667	39.25	0.52	3	TRUE	[INTERPRO, BLASTED, MAPPED, ANNOTATED]	tegumental protein		793	20	1.18747e-101	74.22	2	F:GO:0005509; C:GO:0016020	F:calcium ion binding; C:membrane			G3DSA:1.10.238.10 (GENE3D); IPR011992 (SUPERFAMILY)	no GO terms	no GO terms
528	DN8953_c0_g1_i8_52212	100	53036	9.33333	2	7.66667	2	20.7	0.27		TRUE	[INTERPRO, BLASTED, MAPPED, ANNOTATED]	actin modulator protein		1409	20	0	88.96	2	P:GO:0051693; F:GO:0051015	P:actin filament capping; F:actin filament binding			IPR007122 (PRINTS); IPR007122 (SMART); IPR007123 (PFAM); IPR029006 (G3DSA:3.40.20.GENE3D); IPR029006 (G3DSA:3.40.20.GENE3D); IPR029006 (G3DSA:3.40.20.GENE3D); PTHR11977:SF109 (PANTHER); IPR007122 (PANTHER); cd11289 (CDD); cd11290 (CDD); SSF55753 (SUPERFAMILY); SSF55753 (SUPERFAMILY); SSF55753 (SUPERFAMILY)	F:GO:0051015	F:actin filament binding
529	DN9350_c0_g1_i2_37241	84.5	93979	9.33333	2.66667	9	2.66667	14.9333	0.23		TRUE	[INTERPRO, BLASTED, MAPPED, ANNOTATED]	hypothetical transcript		2487	20	0	79.85	5	P:GO:0006457; F:GO:0005524; F:GO:0016887; F:GO:0051082; C:GO:0016021	P:protein folding; F:ATP binding; F:ATP hydrolysis activity; F:unfolded protein binding; C:integral component of membrane			IPR020575 (PRINTS); IPR003594 (SMART); PF13589 (PFAM); G3DSA:3.30.230.80 (GENE3D); IPR036890 (G3DSA:3.30.565.GENE3D); IPR001404 (PFAM); IPR037196 (G3DSA:1.20.120.GENE3D); IPR001404 (PIRSF); G3DSA:3.40.50.11260 (GENE3D); mobidb-lite (MOBIDB_LITE); mobidb-lite (MOBIDB_LITE); mobidb-lite (MOBIDB_LITE); IPR001404 (PANTHER); PTHR11528:SF97 (PANTHER); IPR001404 (HAMAP); cd16927 (CDD); IPR036890 (SUPERF…	P:GO:0006457; F:GO:0005524; F:GO:0016887; F:GO:0051082	P:protein folding; F:ATP binding; F:ATP hydrolysis activity; F:unfolded protein binding
530	DN9688_c0_g1_i1_33781	57	91536	9.33333	1	8	1	12.3	0.04		TRUE	[INTERPRO, BLASTED, ANNOTATED]	Serine/threonine-protein phosphatase 2A 65 kDa regulatory subunit A alpha isoform		2443	20	0	90.06	1	F:GO:0005515	F:protein binding			PF13646 (PFAM); IPR011989 (G3DSA:1.25.10.GENE3D); IPR000357 (PFAM); PTHR10648 (PANTHER); PTHR10648:SF9 (PANTHER); IPR021133 (PROSITE_PROFILES); IPR021133 (PROSITE_PROFILES); IPR021133 (PROSITE_PROFILES); IPR021133 (PROSITE_PROFILES); IPR021133 (PROSITE_PROFILES); IPR021133 (PROSITE_PROFILES); IPR021133 (PROSITE_PROFILES); IPR021133 (PROSITE_PROFILES); IPR021133 (PROSITE_PROFILES); IPR016024 (SUPE…	F:GO:0005515	F:protein binding
531	DN9847_c0_g2_i1_63037	75.5	153787	9.33333	0.666667	7.66667	0.666667	8.36667	0.02		TRUE	[INTERPRO, BLASTED, MAPPED, ANNOTATED]	integrin alpha ps		4198	20	0	69.46	3	P:GO:0007155; P:GO:0007229; C:GO:0008305	P:cell adhesion; P:integrin-mediated signaling pathway; C:integrin complex			IPR000413 (PRINTS); IPR013519 (SMART); IPR028994 (G3DSA:2.130.10.GENE3D); G3DSA:2.60.40.1530 (GENE3D); G3DSA:1.20.5.930 (GENE3D); IPR013517 (PFAM); IPR013649 (PFAM); mobidb-lite (MOBIDB_LITE); mobidb-lite (MOBIDB_LITE); mobidb-lite (MOBIDB_LITE); mobidb-lite (MOBIDB_LITE); PTHR23220 (PANTHER); IPR032695 (SUPERFAMILY); SSF69318 (SUPERFAMILY)	P:GO:0007155; C:GO:0008305	P:cell adhesion; C:integrin complex
532	DN10574_c0_g1_i5_29209	59.5	24629	9	1.66667	6.33333	1.66667	25.2333	0.29		TRUE	[INTERPRO, BLASTED, MAPPED, ANNOTATED]	galactokinase		666	20	3.827e-64	71.42	5	P:GO:0006012; P:GO:0046835; F:GO:0004335; F:GO:0005524; C:GO:0005737	P:galactose metabolic process; P:carbohydrate phosphorylation; F:galactokinase activity; F:ATP binding; C:cytoplasm	EC:2.7.1.6	Galactokinase	IPR013750 (PFAM); IPR036554 (G3DSA:3.30.70.GENE3D); PTHR10457 (PANTHER); IPR000705 (PTHR10457:PANTHER); IPR036554 (SUPERFAMILY)	P:GO:0006012; P:GO:0046835; F:GO:0004335; F:GO:0005524	P:galactose metabolic process; P:carbohydrate phosphorylation; F:galactokinase activity; F:ATP binding
533	DN10861_c0_g1_i3_62842	143.5	97097	9	2.33333	8	2	13.7	0.1		TRUE	[INTERPRO, BLASTED, MAPPED, ANNOTATED]	Peptidyl-glycine alpha-amidating monooxygenase A		2615	20	0	66.41	6	P:GO:0006518; F:GO:0004504; F:GO:0004598; F:GO:0005507; F:GO:0005515; C:GO:0016021	P:peptide metabolic process; F:peptidylglycine monooxygenase activity; F:peptidylamidoglycolate lyase activity; F:copper ion binding; F:protein binding; C:integral component of membrane	EC:1.14.17.3; EC:4.3.2.5	Peptidylglycine monooxygenase; Peptidylamidoglycolate lyase	IPR000720 (PRINTS); IPR000323 (PFAM); IPR024548 (PFAM); IPR036939 (G3DSA:2.60.120.GENE3D); IPR011042 (G3DSA:2.120.10.GENE3D); IPR014784 (G3DSA:2.60.120.GENE3D); IPR001258 (PFAM); PTHR10680 (PANTHER); PTHR10680:SF14 (PANTHER); IPR013017 (PROSITE_PROFILES); cd14958 (CDD); IPR008977 (SUPERFAMILY); IPR008977 (SUPERFAMILY); SSF101898 (SUPERFAMILY)	P:GO:0006518; F:GO:0003824; F:GO:0004497; F:GO:0005507; F:GO:0005515; F:GO:0016715; C:GO:0016020	P:peptide metabolic process; F:catalytic activity; F:monooxygenase activity; F:copper ion binding; F:protein binding; F:oxidoreductase activity, acting on paired donors, with incorporation or reduction of molecular oxygen, reduced ascorbate as one donor, and incorporation of one atom of oxygen; C:membrane
534	DN11027_c0_g2_i3_53009	67.5	68213	9	1.66667	8	1.66667	14.9667	0.15		TRUE	[INTERPRO, BLASTED, MAPPED, ANNOTATED]	T-complex protein 1 subunit delta		1851	20	0	93.18	7	P:GO:0005975; P:GO:0006457; F:GO:0005524; F:GO:0008061; F:GO:0016887; F:GO:0051082; C:GO:0005737	P:carbohydrate metabolic process; P:protein folding; F:ATP binding; F:chitin binding; F:ATP hydrolysis activity; F:unfolded protein binding; C:cytoplasm			IPR017998 (PRINTS); IPR027410 (G3DSA:3.30.260.GENE3D); IPR027409 (G3DSA:3.50.7.GENE3D); IPR027413 (G3DSA:1.10.560.GENE3D); IPR002423 (PFAM); IPR012717 (TIGRFAM); mobidb-lite (MOBIDB_LITE); mobidb-lite (MOBIDB_LITE); IPR017998 (PANTHER); PTHR11353:SF26 (PANTHER); IPR012717 (CDD); IPR027409 (SUPERFAMILY); IPR027413 (SUPERFAMILY); IPR027410 (SUPERFAMILY)	P:GO:0006457; F:GO:0005524; F:GO:0016887; F:GO:0051082	P:protein folding; F:ATP binding; F:ATP hydrolysis activity; F:unfolded protein binding
535	DN12650_c1_g2_i1_72092	111.5	11487	9	3.66667	4	3	44.4333	1.87	6	TRUE	[INTERPRO, BLASTED, MAPPED, ANNOTATED]	aldo keto reductase family 1 member B4		299	20	9.10525e-42	82.18	1	F:GO:0047834	F:D-threo-aldose 1-dehydrogenase activity	EC:1.1.1.122	D-threo-aldose 1-dehydrogenase	IPR020471 (PRINTS); IPR023210 (PFAM); IPR036812 (G3DSA:3.20.20.GENE3D); PTHR11732:SF411 (PANTHER); PTHR11732 (PANTHER); IPR036812 (SUPERFAMILY)	F:GO:0016491; F:GO:0047834	F:oxidoreductase activity; F:D-threo-aldose 1-dehydrogenase activity
536	DN12755_c4_g1_i3_70851	114.333	9755	9	3	6.66667	1.66667	52.0667	1.49		TRUE	[INTERPRO, BLASTED, MAPPED, ANNOTATED]	aldo keto reductase family 1 member B4		268	20	1.41763e-22	77.99	2	F:GO:0047834; C:GO:0016020	F:D-threo-aldose 1-dehydrogenase activity; C:membrane	EC:1.1.1.122	D-threo-aldose 1-dehydrogenase	IPR036812 (G3DSA:3.20.20.GENE3D); IPR023210 (PFAM); PTHR11732 (PANTHER); PTHR11732:SF482 (PANTHER); IPR036812 (SUPERFAMILY)	F:GO:0047834	F:D-threo-aldose 1-dehydrogenase activity
537	DN4791_c1_g1_i1_20835	81	21625	9	3	7.66667	2.66667	43.7333	0.54		TRUE	[INTERPRO, BLASTED, MAPPED, ANNOTATED]	dynein heavy chain		577	20	1.29965e-114	94.73	11	P:GO:0006468; P:GO:0007018; F:GO:0004674; F:GO:0005524; F:GO:0008569; F:GO:0045505; F:GO:0051959; C:GO:0005737; C:GO:0005874; C:GO:0005929; C:GO:0030286	P:protein phosphorylation; P:microtubule-based movement; F:protein serine/threonine kinase activity; F:ATP binding; F:minus-end-directed microtubule motor activity; F:dynein intermediate chain binding; F:dynein light intermediate chain binding; C:cytoplasm; C:microtubule; C:cilium; C:dynein complex	EC:2.7.1	Transferring phosphorus-containing groups	IPR042222 (G3DSA:1.20.140.GENE3D); IPR013602 (PFAM); IPR042228 (G3DSA:3.20.180.GENE3D); PTHR45703 (PANTHER); PTHR45703:SF8 (PANTHER)	no GO terms	no GO terms
538	DN5020_c0_g1_i1_224	64.5	122242	9	1.33333	8.66667	1.33333	10.7333	0.05		TRUE	[INTERPRO, BLASTED]	adducin related protein		3312	20	0	80.87						IPR001303 (SMART); IPR001303 (PFAM); IPR036409 (G3DSA:3.40.225.GENE3D); mobidb-lite (MOBIDB_LITE); mobidb-lite (MOBIDB_LITE); mobidb-lite (MOBIDB_LITE); mobidb-lite (MOBIDB_LITE); PTHR10672 (PANTHER); IPR036409 (SUPERFAMILY)	no GO terms	no GO terms
539	DN6613_c0_g1_i1_15213	101.667	52979	9	3.33333	8	3	19.2	0.2		TRUE	[INTERPRO, BLASTED, MAPPED, ANNOTATED]	calreticulin		1383	20	0	89.42	5	P:GO:0006457; F:GO:0005509; F:GO:0051082; C:GO:0005788; C:GO:0016021	P:protein folding; F:calcium ion binding; F:unfolded protein binding; C:endoplasmic reticulum lumen; C:integral component of membrane			IPR001580 (PRINTS); IPR009033 (G3DSA:2.10.250.GENE3D); IPR001580 (PFAM); IPR009169 (PIRSF); G3DSA:2.60.120.200 (GENE3D); mobidb-lite (MOBIDB_LITE); mobidb-lite (MOBIDB_LITE); mobidb-lite (MOBIDB_LITE); mobidb-lite (MOBIDB_LITE); mobidb-lite (MOBIDB_LITE); IPR001580 (PANTHER); IPR009033 (SUPERFAMILY); IPR013320 (SUPERFAMILY)	P:GO:0006457; F:GO:0005509; F:GO:0005515; F:GO:0051082; C:GO:0005783	P:protein folding; F:calcium ion binding; F:protein binding; F:unfolded protein binding; C:endoplasmic reticulum
540	DN7307_c0_g1_i2_5735	73.6667	36770	9	5	7.66667	4.33333	22.3333	0.41		TRUE	[INTERPRO, BLASTED, MAPPED, ANNOTATED]	endophilin B2		987	20	1.60559e-143	66.26	3	F:GO:0005515; C:GO:0005794; C:GO:0016020	F:protein binding; C:Golgi apparatus; C:membrane			IPR004148 (SMART); IPR004148 (PFAM); IPR027267 (G3DSA:1.20.1270.GENE3D); PTHR14167 (PANTHER); PTHR14167:SF68 (PANTHER); IPR027267 (SUPERFAMILY)	F:GO:0005515; C:GO:0005737	F:protein binding; C:cytoplasm
541	DN7707_c0_g1_i2_23764	68	34394	9	1.33333	7	1.33333	21.4333	0.2		TRUE	[INTERPRO, BLASTED, MAPPED, ANNOTATED]	adenylyl cyclase associated protein 1		950	20	1.77863e-100	75.51	3	P:GO:0000902; P:GO:0007010; F:GO:0003779	P:cell morphogenesis; P:cytoskeleton organization; F:actin binding			IPR006599 (SMART); IPR013912 (PFAM); IPR016098 (G3DSA:2.160.20.GENE3D); mobidb-lite (MOBIDB_LITE); IPR001837 (PANTHER); IPR017901 (PROSITE_PROFILES); IPR036223 (SUPERFAMILY)	P:GO:0000902; P:GO:0007010; F:GO:0003779	P:cell morphogenesis; P:cytoskeleton organization; F:actin binding
542	DN10610_c6_g1_i2_20263	66	46819	8.66667	0.666667	7.33333	0.666667	19.6667	0.07		TRUE	[INTERPRO, BLASTED, MAPPED, ANNOTATED]	glycoprotein Antigen 5		1272	20	7.43082e-153	69.2	2	P:GO:0006508; F:GO:0004252	P:proteolysis; F:serine-type endopeptidase activity	EC:3.4.21	Acting on peptide bonds (peptidases)	IPR001254 (SMART); IPR043504 (G3DSA:2.40.10.GENE3D); IPR001254 (PFAM); IPR043504 (G3DSA:2.40.10.GENE3D); PTHR24260 (PANTHER); IPR001254 (PROSITE_PROFILES); IPR009003 (SUPERFAMILY)	P:GO:0006508; F:GO:0004252	P:proteolysis; F:serine-type endopeptidase activity
543	DN10741_c0_g1_i13_9792	97.5	32672	8.66667	2	7.33333	2	26.7	0.34		TRUE	[INTERPRO, BLASTED, MAPPED, ANNOTATED]	retinol dehydrogenase 11		888	20	1.78361e-96	78.14	2	F:GO:0016491; C:GO:0016021	F:oxidoreductase activity; C:integral component of membrane	EC:1	Oxidoreductases	IPR002347 (PRINTS); G3DSA:3.40.50.720 (GENE3D); IPR002347 (PFAM); PTHR43157 (PANTHER); PTHR43157:SF45 (PANTHER); IPR036291 (SUPERFAMILY)	F:GO:0016491	F:oxidoreductase activity
544	DN11340_c0_g2_i11_13363	129	51529	8.66667	3.33333	7.33333	2.66667	22.5333	0.28		TRUE	[INTERPRO, BLASTED, MAPPED, ANNOTATED]	retinol dehydrogenase 11		1413	20	1.89793e-110	77.81	2	F:GO:0016491; C:GO:0016020	F:oxidoreductase activity; C:membrane	EC:1	Oxidoreductases	IPR002347 (PFAM); G3DSA:3.40.50.720 (GENE3D); PTHR43157:SF45 (PANTHER); PTHR43157 (PANTHER); IPR036291 (SUPERFAMILY)	F:GO:0016491	F:oxidoreductase activity
545	DN11650_c5_g1_i13_54177	126.5	31284	8.66667	3	4	2.33333	15	0.83		TRUE	[INTERPRO, BLASTED, MAPPED, ANNOTATED]	Glutathione S-transferase	Mu	841	20	1.42402e-86	82.39	3	P:GO:0006749; F:GO:0004364; F:GO:0005515	P:glutathione metabolic process; F:glutathione transferase activity; F:protein binding	EC:2.5.1.18	Glutathione transferase	IPR004046 (PFAM); G3DSA:1.20.1050.130 (GENE3D); IPR004045 (PFAM); IPR040079 (SFLD); PTHR11571:SF222 (PANTHER); PTHR11571 (PANTHER); IPR010987 (PROSITE_PROFILES); IPR004045 (PROSITE_PROFILES); IPR036282 (SUPERFAMILY); IPR036249 (SUPERFAMILY)	P:GO:0006749; F:GO:0005515	P:glutathione metabolic process; F:protein binding
546	DN11881_c0_g1_i10_55749	123.667	26209	8.66667	2.66667	6.66667	2.33333	30.6333	0.43	5	TRUE	[INTERPRO, BLASTED, MAPPED, ANNOTATED]	S-formylglutathione hydrolase		693	20	5.88665e-111	75.31	4	P:GO:0046294; F:GO:0018738; F:GO:0052689; C:GO:0005737	P:formaldehyde catabolic process; F:S-formylglutathione hydrolase activity; F:carboxylic ester hydrolase activity; C:cytoplasm	EC:3.1.2.12; EC:3.1.1.1	S-formylglutathione hydrolase; Carboxylesterase	IPR029058 (G3DSA:3.40.50.GENE3D); IPR000801 (PFAM); IPR014186 (PANTHER); IPR029058 (SUPERFAMILY)	P:GO:0046294; F:GO:0018738	P:formaldehyde catabolic process; F:S-formylglutathione hydrolase activity
547	DN11881_c0_g1_i4_55746	116.667	9042	8.66667	2.66667	3	1.66667	53.9	2.72		TRUE	[INTERPRO, BLASTED, MAPPED, ANNOTATED]	S-formylglutathione hydrolase		245	20	1.59583e-35	75.47	6	P:GO:0006508; P:GO:0046294; F:GO:0008233; F:GO:0018738; F:GO:0052689; C:GO:0005737	P:proteolysis; P:formaldehyde catabolic process; F:peptidase activity; F:S-formylglutathione hydrolase activity; F:carboxylic ester hydrolase activity; C:cytoplasm	EC:3.1.2.12; EC:3.4; EC:3.1.1.1	S-formylglutathione hydrolase; Acting on peptide bonds (peptidases); Carboxylesterase	IPR000801 (PFAM); IPR029058 (G3DSA:3.40.50.GENE3D); IPR014186 (PANTHER); PTHR10061:SF1 (PANTHER); IPR029058 (SUPERFAMILY)	P:GO:0046294; F:GO:0018738	P:formaldehyde catabolic process; F:S-formylglutathione hydrolase activity
548	DN11891_c0_g2_i1_56300	170	17971	8.66667	4	4	1.33333	35.6667	0.68		TRUE	[INTERPRO, BLASTED]	NM_078233 ZK1073		479	20	2.40918e-37	82.33						mobidb-lite (MOBIDB_LITE); mobidb-lite (MOBIDB_LITE)	no GO terms	no GO terms
549	DN3413_c0_g1_i2_38132	101.333	19441	8.66667	4	6.33333	3	42.6	1.61		TRUE	[INTERPRO, BLASTED, MAPPED, ANNOTATED]	adenosine deaminase		516	20	4.82128e-35	66.19	6	P:GO:0009168; P:GO:0072521; F:GO:0004000; C:GO:0005886; C:GO:0030054; C:GO:0060205	P:purine ribonucleoside monophosphate biosynthetic process; P:purine-containing compound metabolic process; F:adenosine deaminase activity; C:plasma membrane; C:cell junction; C:cytoplasmic vesicle lumen	EC:3.5.4.4	Adenosine deaminase	G3DSA:3.20.20.140 (GENE3D); IPR001365 (PFAM); IPR032466 (SUPERFAMILY)	F:GO:0019239	F:deaminase activity
550	DN5946_c0_g1_i1_54720	62.6667	18406	8.66667	2.66667	7.66667	2.33333	43.7333	0.4		TRUE	[INTERPRO, BLASTED, MAPPED, ANNOTATED]	10 kDa heat shock protein isoform 2		511	20	6.50254e-62	90.51	4	P:GO:0006457; F:GO:0005524; F:GO:0016887; C:GO:0005759	P:protein folding; F:ATP binding; F:ATP hydrolysis activity; C:mitochondrial matrix			IPR020818 (PRINTS); IPR020818 (SMART); IPR020818 (PFAM); IPR037124 (G3DSA:2.30.33.GENE3D); IPR020818 (PANTHER); PTHR10772:SF0 (PANTHER); IPR020818 (HAMAP); IPR020818 (CDD); IPR011032 (SUPERFAMILY)	P:GO:0006457; F:GO:0005524; F:GO:0016887	P:protein folding; F:ATP binding; F:ATP hydrolysis activity
551	DN8098_c0_g1_i2_17952	154.333	64897	8.66667	4.33333	6.66667	4	14.8	0.28		TRUE	[INTERPRO, BLASTED]	expressed conserved protein		1727	16	2.16785e-61	57.26						mobidb-lite (MOBIDB_LITE); mobidb-lite (MOBIDB_LITE); mobidb-lite (MOBIDB_LITE); mobidb-lite (MOBIDB_LITE); mobidb-lite (MOBIDB_LITE)	no GO terms	no GO terms
552	DN8392_c0_g1_i1_22551	111.667	40721	8.66667	4	7.66667	3.33333	19.2	0.37	42.5	TRUE	[INTERPRO, BLASTED, MAPPED, ANNOTATED]	ADP-ribosylation factor		1080	20	3.08301e-116	91.15	2	F:GO:0003924; F:GO:0005525	F:GTPase activity; F:GTP binding	EC:3.6.1	Acting on acid anhydrides	IPR006689 (PRINTS); IPR006689 (SMART); SM00177 (SMART); SM00175 (SMART); IPR027417 (G3DSA:3.40.50.GENE3D); IPR006689 (PFAM); IPR005225 (TIGRFAM); PTHR11711 (PANTHER); PTHR11711:SF383 (PANTHER); PS51417 (PROSITE_PROFILES); cd04150 (CDD); IPR027417 (SUPERFAMILY)	F:GO:0003924; F:GO:0005525	F:GTPase activity; F:GTP binding
553	DN8664_c0_g1_i2_13161	75.5	71787	8.66667	2.66667	7.66667	2	16.1	0.2		TRUE	[INTERPRO, BLASTED, MAPPED, ANNOTATED]	glycerol kinase		1938	20	0	79.37	3	P:GO:0016310; P:GO:0019563; F:GO:0004370	P:phosphorylation; P:glycerol catabolic process; F:glycerol kinase activity	EC:2.7.1.30	Glycerol kinase	IPR018485 (PFAM); G3DSA:3.30.420.40 (GENE3D); IPR000577 (PIRSF); G3DSA:3.30.420.40 (GENE3D); IPR018484 (PFAM); PTHR10196 (PANTHER); PTHR10196:SF69 (PANTHER); IPR043129 (SUPERFAMILY); IPR043129 (SUPERFAMILY)	P:GO:0005975; F:GO:0016773	P:carbohydrate metabolic process; F:phosphotransferase activity, alcohol group as acceptor
554	DN8958_c0_g1_i3_15666	97.5	71481	8.66667	2	6.33333	1.66667	13.9667	0.2		TRUE	[INTERPRO, BLASTED]	expressed conserved protein		1897	10	1.62173e-91	82.44						mobidb-lite (MOBIDB_LITE); mobidb-lite (MOBIDB_LITE); mobidb-lite (MOBIDB_LITE); mobidb-lite (MOBIDB_LITE); mobidb-lite (MOBIDB_LITE); mobidb-lite (MOBIDB_LITE); mobidb-lite (MOBIDB_LITE); mobidb-lite (MOBIDB_LITE); mobidb-lite (MOBIDB_LITE); mobidb-lite (MOBIDB_LITE)	no GO terms	no GO terms
555	DN10225_c1_g4_i3_26985	78.5	57897	8.33333	3.33333	5.66667	2	12.8667	0.25		TRUE	[INTERPRO, BLASTED, MAPPED, ANNOTATED]	Non-lysosomal glucosylceramidase		1573	20	1.38702e-179	72.21	2	P:GO:0005975; F:GO:0004553	P:carbohydrate metabolic process; F:hydrolase activity, hydrolyzing O-glycosyl compounds	EC:3.2.1	Glycosylases	IPR006775 (PFAM); IPR012341 (G3DSA:1.50.10.GENE3D); PTHR12654 (PANTHER); IPR008928 (SUPERFAMILY)	P:GO:0005975; F:GO:0004553	P:carbohydrate metabolic process; F:hydrolase activity, hydrolyzing O-glycosyl compounds
556	DN11398_c1_g5_i1_13347	118.333	13290	8.33333	4.33333	6.66667	3.33333	50	2.94	1	TRUE	[INTERPRO, BLASTED, MAPPED, ANNOTATED]	Estradiol 17 beta-dehydrogenase		342	20	1.518e-55	84.24	1	F:GO:0047834	F:D-threo-aldose 1-dehydrogenase activity	EC:1.1.1.122	D-threo-aldose 1-dehydrogenase	IPR020471 (PRINTS); IPR036812 (G3DSA:3.20.20.GENE3D); IPR023210 (PFAM); PTHR11732:SF482 (PANTHER); PTHR11732 (PANTHER); IPR036812 (SUPERFAMILY)	F:GO:0016491; F:GO:0047834	F:oxidoreductase activity; F:D-threo-aldose 1-dehydrogenase activity
557	DN11773_c0_g1_i2_48018	121	54794	8.33333	3	7.33333	3	22.9333	0.34		TRUE	[INTERPRO, BLASTED, MAPPED, ANNOTATED]	glutathione synthetase		1445	20	0	74.41	8	P:GO:0006412; P:GO:0006750; F:GO:0000287; F:GO:0003735; F:GO:0004363; F:GO:0005524; F:GO:0043295; C:GO:0005840	P:translation; P:glutathione biosynthetic process; F:magnesium ion binding; F:structural constituent of ribosome; F:glutathione synthase activity; F:ATP binding; F:glutathione binding; C:ribosome	EC:6.3.2.3	Glutathione synthase	IPR005615 (PIRSF); IPR004887 (PFAM); G3DSA:3.30.470.20 (GENE3D); IPR014709 (G3DSA:3.30.1490.GENE3D); IPR005615 (PFAM); IPR037013 (G3DSA:3.40.50.GENE3D); PTHR11130:SF0 (PANTHER); IPR005615 (PANTHER); IPR016185 (SUPERFAMILY); SSF56059 (SUPERFAMILY)	P:GO:0006750; F:GO:0004363; F:GO:0005524	P:glutathione biosynthetic process; F:glutathione synthase activity; F:ATP binding
558	DN4232_c0_g1_i1_69936	106	22519	8.33333	4.66667	4.33333	3	25.5333	1		TRUE	[INTERPRO, BLASTED, MAPPED, ANNOTATED]	actin depolymerizing factor		597	20	9.42977e-60	75.81	8	P:GO:0006412; P:GO:0030042; F:GO:0003723; F:GO:0003735; F:GO:0003779; C:GO:0005634; C:GO:0005840; C:GO:0015629	P:translation; P:actin filament depolymerization; F:RNA binding; F:structural constituent of ribosome; F:actin binding; C:nucleus; C:ribosome; C:actin cytoskeleton			IPR017904 (PRINTS); IPR002108 (SMART); IPR002108 (PFAM); IPR029006 (G3DSA:3.40.20.GENE3D); PTHR11913:SF12 (PANTHER); IPR017904 (PANTHER); IPR002108 (PROSITE_PROFILES); IPR017904 (CDD); SSF55753 (SUPERFAMILY)	P:GO:0030042; F:GO:0003779; C:GO:0015629	P:actin filament depolymerization; F:actin binding; C:actin cytoskeleton
559	DN10156_c0_g3_i1_9194	77	89480	8	1.33333	5.33333	0.666667	9.93333	0.07		TRUE	[INTERPRO, BLASTED, MAPPED, ANNOTATED]	Pleckstriny domain containing family M		2454	20	1.73327e-174	76.91	5	P:GO:0000413; P:GO:0050790; F:GO:0003755; F:GO:0019211; C:GO:0005737	P:protein peptidyl-prolyl isomerization; P:regulation of catalytic activity; F:peptidyl-prolyl cis-trans isomerase activity; F:phosphatase activator activity; C:cytoplasm	EC:5.2.1.8	Peptidylprolyl isomerase	IPR025258 (SMART); IPR025258 (PFAM); PTHR12326 (PANTHER)	no GO terms	no GO terms
560	DN10367_c0_g1_i3_29401	140.5	55892	8	4	7.33333	4	15.3667	0.49		TRUE	[INTERPRO, BLASTED]	expressed conserved protein		1522	9	2.31191e-17	63.4						IPR043792 (PFAM); mobidb-lite (MOBIDB_LITE); mobidb-lite (MOBIDB_LITE); mobidb-lite (MOBIDB_LITE); mobidb-lite (MOBIDB_LITE); mobidb-lite (MOBIDB_LITE); mobidb-lite (MOBIDB_LITE); mobidb-lite (MOBIDB_LITE); mobidb-lite (MOBIDB_LITE)	no GO terms	no GO terms
561	DN10624_c0_g1_i9_57752	59	70924	8	1.33333	6.66667	1	12.0333	0.15		TRUE	[INTERPRO, BLASTED, MAPPED, ANNOTATED]	Prenylcysteine oxidase		1927	20	1.82844e-159	66.1	3	P:GO:0030328; F:GO:0001735; C:GO:0016020	P:prenylcysteine catabolic process; F:prenylcysteine oxidase activity; C:membrane	EC:1.8.3	Acting on a sulfur group of donors	IPR010795 (PFAM); PF13450 (PFAM); IPR036188 (G3DSA:3.50.50.GENE3D); IPR017046 (PANTHER); IPR036188 (SUPERFAMILY)	P:GO:0030328; F:GO:0001735; F:GO:0016670	P:prenylcysteine catabolic process; F:prenylcysteine oxidase activity; F:oxidoreductase activity, acting on a sulfur group of donors, oxygen as acceptor
562	DN11120_c0_g1_i9_62417	46.6667	28497	8	1	7	1	34.1	0.12		TRUE	[INTERPRO, BLASTED, MAPPED, ANNOTATED]	UBIQP protein		761	20	3.78146e-103	98.93	28	P:GO:0007141; P:GO:0007144; P:GO:0008585; P:GO:0019941; P:GO:0021888; P:GO:0047497; P:GO:0048812; P:GO:0051881; P:GO:0060613; P:GO:0061136; P:GO:0072520; P:GO:0097009; P:GO:1901214; P:GO:1902255; P:GO:1902527; F:GO:0002020; F:GO:0003735; F:GO:0031386; F:GO:0031625; C:GO:0005654; C:GO:0005741; C:GO:0005789; C:GO:0005886; C:GO:0010008; C:GO:0022627; C:GO:0030666; C:GO:0043005; C:GO:0043025	P:male meiosis I; P:female meiosis I; P:female gonad development; P:modification-dependent protein catabolic process; P:hypothalamus gonadotrophin-releasing hormone neuron development; P:mitochondrion transport along microtubule; P:neuron projection morphogenesis; P:regulation of mitochondrial membrane potential; P:fat pad development; P:regulation of proteasomal protein catabolic process; P:semi…			IPR019956 (PRINTS); IPR000626 (SMART); G3DSA:3.10.20.90 (GENE3D); IPR000626 (PFAM); PTHR10666 (PANTHER); PTHR10666:SF238 (PANTHER); IPR000626 (PROSITE_PROFILES); IPR000626 (PROSITE_PROFILES); cd01803 (CDD); cd01803 (CDD); IPR029071 (SUPERFAMILY); IPR029071 (SUPERFAMILY)	F:GO:0005515	F:protein binding
563	DN11172_c1_g1_i2_62297	69.5	87128	8	2	7.33333	2	13.7333	0.16		TRUE	[INTERPRO, BLASTED, MAPPED, ANNOTATED]	prolyl endopeptidase		2277	20	0	80.02	2	P:GO:0006508; F:GO:0004252	P:proteolysis; F:serine-type endopeptidase activity	EC:3.4.21	Acting on peptide bonds (peptidases)	IPR002470 (PRINTS); IPR029058 (G3DSA:3.40.50.GENE3D); IPR023302 (PFAM); IPR001375 (PFAM); G3DSA:2.130.10.120 (GENE3D); PTHR42881 (PANTHER); PTHR42881:SF2 (PANTHER); IPR029058 (SUPERFAMILY); SSF50993 (SUPERFAMILY)	P:GO:0006508; F:GO:0004252; F:GO:0008236	P:proteolysis; F:serine-type endopeptidase activity; F:serine-type peptidase activity
564	DN11204_c0_g1_i1_60813	67	113134	8	0.666667	8	0.666667	11.6667	0.03		TRUE	[INTERPRO, BLASTED, MAPPED, ANNOTATED]	Coatomer subunit gamma		3040	20	0	84.66	5	P:GO:0006886; P:GO:0016192; F:GO:0005198; C:GO:0000139; C:GO:0030126	P:intracellular protein transport; P:vesicle-mediated transport; F:structural molecule activity; C:Golgi membrane; C:COPI vesicle coat			IPR037067 (G3DSA:2.60.40.GENE3D); IPR013040 (PFAM); IPR017106 (PIRSF); IPR032154 (PFAM); IPR011989 (G3DSA:1.25.10.GENE3D); IPR012295 (G3DSA:3.30.310.GENE3D); IPR011989 (G3DSA:1.25.10.GENE3D); IPR002553 (PFAM); IPR017106 (PANTHER); IPR013041 (SUPERFAMILY); IPR016024 (SUPERFAMILY); IPR009028 (SUPERFAMILY)	P:GO:0006886; P:GO:0016192; F:GO:0005198; C:GO:0030117; C:GO:0030126	P:intracellular protein transport; P:vesicle-mediated transport; F:structural molecule activity; C:membrane coat; C:COPI vesicle coat
565	DN11852_c0_g1_i1_56036	69	45920	8	2	6.66667	2	21.1	0.23		TRUE	[INTERPRO, BLASTED, MAPPED, ANNOTATED]	ester hydrolase C11orf54		1237	20	3.57228e-143	71.11	6	P:GO:0006351; F:GO:0003677; F:GO:0003899; F:GO:0016787; F:GO:0046872; C:GO:0005730	P:transcription, DNA-templated; F:DNA binding; F:DNA-directed 5'-3' RNA polymerase activity; F:hydrolase activity; F:metal ion binding; C:nucleolus	EC:3; EC:2.7.7.6	Hydrolases; DNA-directed RNA polymerase	IPR015021 (SMART); IPR015021 (PFAM); IPR015021 (PANTHER); SSF117856 (SUPERFAMILY)	C:GO:0005634	C:nucleus
566	DN12226_c0_g1_i2_68698	66.6667	59799	8	2.33333	7	2	18.5333	0.17		TRUE	[INTERPRO, BLASTED, MAPPED, ANNOTATED]	asparaginyl tRNA synthetase cytoplasmic		1711	20	0	71.12	4	P:GO:0006418; F:GO:0003676; F:GO:0004812; F:GO:0005524	P:tRNA aminoacylation for protein translation; F:nucleic acid binding; F:aminoacyl-tRNA ligase activity; F:ATP binding	EC:6.1.1	Forming carbon-oxygen bonds	IPR002312 (PRINTS); IPR004364 (PFAM); IPR004365 (PFAM); G3DSA:3.30.930.10 (GENE3D); G3DSA:2.40.50.140 (GENE3D); PTHR22594 (PANTHER); PTHR22594:SF16 (PANTHER); cd04323 (CDD); IPR012340 (SUPERFAMILY); SSF55681 (SUPERFAMILY)	P:GO:0006418; F:GO:0000166; F:GO:0003676; F:GO:0004812; F:GO:0005524	P:tRNA aminoacylation for protein translation; F:nucleotide binding; F:nucleic acid binding; F:aminoacyl-tRNA ligase activity; F:ATP binding
567	DN2481_c0_g1_i1_30992	63	41012	8	2.33333	7	1.66667	19.7	0.17	1	TRUE	[INTERPRO, BLASTED, MAPPED, ANNOTATED]	Ras-related protein rab7		1093	20	6.02273e-144	91.7	2	F:GO:0003924; F:GO:0005525	F:GTPase activity; F:GTP binding	EC:3.6.1	Acting on acid anhydrides	PR00449 (PRINTS); SM00176 (SMART); SM00173 (SMART); SM00175 (SMART); IPR001806 (SMART); IPR001806 (PFAM); IPR005225 (TIGRFAM); IPR027417 (G3DSA:3.40.50.GENE3D); PTHR47981 (PANTHER); PTHR47981:SF3 (PANTHER); PS51420 (PROSITE_PROFILES); PS51419 (PROSITE_PROFILES); IPR001806 (PROSITE_PROFILES); cd01862 (CDD); IPR027417 (SUPERFAMILY)	F:GO:0003924; F:GO:0005525	F:GTPase activity; F:GTP binding
568	DN5932_c0_g1_i1_54717	76.3333	35064	8	3.33333	6.33333	2.66667	18.2	0.31		TRUE	[INTERPRO, BLASTED, MAPPED, ANNOTATED]	proteasome assembly chaperone 2		941	20	2.09854e-140	69.06	1	C:GO:0000502	C:proteasome complex			IPR016562 (PIRSF); IPR019151 (PFAM); IPR038389 (G3DSA:3.40.50.GENE3D); IPR016562 (PANTHER); SSF159659 (SUPERFAMILY)	no GO terms	no GO terms
569	DN6734_c0_g1_i2_37502	161	38623	8	4.33333	5.33333	2.66667	18.3333	0.51		TRUE	[INTERPRO, BLASTED, MAPPED, ANNOTATED]	Metallo-beta-lactamase domain-containing protein		1054	20	2.94434e-132	75.26	1	F:GO:0008168	F:methyltransferase activity	EC:2.1.1	Transferring one-carbon groups	IPR036866 (G3DSA:3.60.15.GENE3D); IPR039344 (PANTHER); PTHR23200:SF48 (PANTHER); IPR036866 (SUPERFAMILY)	no GO terms	no GO terms
570	DN8091_c0_g1_i1_68351	128	28148	8	3.66667	6.33333	3.33333	29.5	0.75		TRUE	[INTERPRO, BLASTED, MAPPED, ANNOTATED]	calmodulin-A isoform X1		731	20	5.00178e-71	80.81	2	P:GO:0019722; F:GO:0005509	P:calcium-mediated signaling; F:calcium ion binding			PR00450 (PRINTS); IPR002048 (SMART); G3DSA:1.10.238.10 (GENE3D); G3DSA:1.10.238.10 (GENE3D); IPR002048 (PFAM); G3DSA:1.10.238.10 (GENE3D); PTHR23050:SF427 (PANTHER); PTHR23050 (PANTHER); IPR002048 (PROSITE_PROFILES); IPR002048 (PROSITE_PROFILES); IPR002048 (PROSITE_PROFILES); IPR002048 (PROSITE_PROFILES); IPR002048 (CDD); IPR002048 (CDD); IPR011992 (SUPERFAMILY)	F:GO:0005509	F:calcium ion binding
571	DN9938_c0_g1_i1_30141	53	71990	8	1.66667	7.66667	1.66667	14.2667	0.2		TRUE	[INTERPRO, BLASTED, MAPPED, ANNOTATED]	Spectrin alpha actinin		1901	20	0	65.85	8	P:GO:0050790; P:GO:0051693; F:GO:0003779; F:GO:0005085; F:GO:0005524; F:GO:0046872; C:GO:0005737; C:GO:0005874	P:regulation of catalytic activity; P:actin filament capping; F:actin binding; F:guanyl-nucleotide exchange factor activity; F:ATP binding; F:metal ion binding; C:cytoplasm; C:microtubule			IPR001452 (SMART); IPR018159 (SMART); G3DSA:1.20.58.60 (GENE3D); G3DSA:2.30.30.40 (GENE3D); G3DSA:1.20.58.60 (GENE3D); G3DSA:1.20.58.60 (GENE3D); IPR002017 (PFAM); IPR001452 (PFAM); mobidb-lite (MOBIDB_LITE); mobidb-lite (MOBIDB_LITE); PTHR11915 (PANTHER); IPR001452 (PROSITE_PROFILES); cd00176 (CDD); IPR036028 (SUPERFAMILY); SSF46966 (SUPERFAMILY); SSF46966 (SUPERFAMILY); SSF46966 (SUPERFAMILY)	F:GO:0005515	F:protein binding
572	DN9974_c0_g2_i4_30152	154	31491	8	4	5.66667	3	21.2333	0.82		TRUE	[INTERPRO, BLASTED, MAPPED, ANNOTATED]	Non-lysosomal glucosylceramidase		845	20	1.16925e-133	68.34	2	P:GO:0005975; F:GO:0004553	P:carbohydrate metabolic process; F:hydrolase activity, hydrolyzing O-glycosyl compounds	EC:3.2.1	Glycosylases	IPR024462 (PFAM); PTHR12654 (PANTHER); PS51257 (PROSITE_PROFILES)	no GO terms	no GO terms
573	DN10318_c0_g1_i1_67570	75.3333	18554	7.66667	3.33333	6.66667	3.33333	36.5	0.95	6	TRUE	[INTERPRO, BLASTED, MAPPED, ANNOTATED]	fatty acid binding protein FABP2		492	20	4.0347e-68	84.61	2	P:GO:0050727; F:GO:0005504	P:regulation of inflammatory response; F:fatty acid binding			IPR000463 (PRINTS); IPR012674 (G3DSA:2.40.128.GENE3D); IPR000566 (PFAM); IPR033073 (PTHR11955:PANTHER); IPR031259 (PANTHER); IPR012674 (SUPERFAMILY)	P:GO:0050727; F:GO:0005504; F:GO:0008289	P:regulation of inflammatory response; F:fatty acid binding; F:lipid binding
574	DN10391_c0_g1_i14_3757	102	37929	7.66667	2.66667	5.33333	1.33333	16.2	0.18		TRUE	[INTERPRO, BLASTED, MAPPED, ANNOTATED]	tetraspanin family protein		1019	20	6.93463e-59	71.3	1	C:GO:0016021	C:integral component of membrane			PR00259 (PRINTS); IPR008952 (G3DSA:1.10.1450.GENE3D); IPR000301 (PIRSF); IPR018499 (PFAM); PTHR19282 (PANTHER); PTHR19282:SF39 (PANTHER); cd03127 (CDD); IPR008952 (SUPERFAMILY)	C:GO:0016021	C:integral component of membrane
575	DN10574_c0_g1_i5_3536	62	66351	7.66667	1.33333	6.33333	1	13.7667	0.05		TRUE	[INTERPRO, BLASTED, MAPPED, ANNOTATED]	beta D xylosidase 2		1771	20	0	69.31	2	P:GO:0045493; F:GO:0009044	P:xylan catabolic process; F:xylan 1,4-beta-xylosidase activity	EC:3.2.1.37	Xylan 1,4-beta-xylosidase	IPR026891 (SMART); IPR013783 (G3DSA:2.60.40.GENE3D); IPR002772 (PFAM); IPR026891 (PFAM); IPR036881 (G3DSA:3.40.50.GENE3D); IPR036962 (G3DSA:3.20.20.GENE3D); IPR001764 (PFAM); IPR044993 (PANTHER); PTHR42721:SF32 (PANTHER); IPR036881 (SUPERFAMILY); IPR036881 (SUPERFAMILY); IPR017853 (SUPERFAMILY)	P:GO:0005975; P:GO:0045493; F:GO:0004553; F:GO:0009044	P:carbohydrate metabolic process; P:xylan catabolic process; F:hydrolase activity, hydrolyzing O-glycosyl compounds; F:xylan 1,4-beta-xylosidase activity
576	DN10981_c0_g2_i10_14177	110.333	39447	7.66667	2	4.66667	1	18.6667	0.17		TRUE	[INTERPRO, BLASTED]	expressed conserved protein		1094	20	1.65856e-114	70.52						IPR026794 (PFAM); mobidb-lite (MOBIDB_LITE); PTHR13287:SF2 (PANTHER); IPR026794 (PANTHER)	no GO terms	no GO terms
577	DN11298_c0_g3_i8_22780	48.5	32045	7.66667	1.66667	5.33333	1	21	0.34		TRUE	[INTERPRO, BLASTED, MAPPED, ANNOTATED]	Glutathione S-transferase	Mu	869	20	9.98128e-82	73.91	3	P:GO:0006749; F:GO:0004364; F:GO:0005515	P:glutathione metabolic process; F:glutathione transferase activity; F:protein binding	EC:2	Transferases	IPR003081 (PRINTS); G3DSA:3.40.30.10 (GENE3D); G3DSA:1.20.1050.10 (GENE3D); IPR004046 (PFAM); IPR004045 (PFAM); IPR040079 (SFLD); SFLDG01205 (SFLD); PTHR11571 (PANTHER); PTHR11571:SF222 (PANTHER); IPR010987 (PROSITE_PROFILES); IPR004045 (PROSITE_PROFILES); cd03075 (CDD); IPR036249 (SUPERFAMILY); IPR036282 (SUPERFAMILY)	P:GO:0006749; F:GO:0004364; F:GO:0005515	P:glutathione metabolic process; F:glutathione transferase activity; F:protein binding
578	DN11704_c0_g1_i7_61110	115	85983	7.66667	2.33333	7	2	12.6667	0.16		TRUE	[INTERPRO, BLASTED, MAPPED, ANNOTATED]	Heat shock 70 kDa protein 4		2335	20	0	96.04	4	P:GO:0006457; F:GO:0005524; F:GO:0016887; F:GO:0051082	P:protein folding; F:ATP binding; F:ATP hydrolysis activity; F:unfolded protein binding			PR00301 (PRINTS); IPR013126 (PFAM); IPR029047 (G3DSA:2.60.34.GENE3D); IPR029048 (G3DSA:1.20.1270.GENE3D); G3DSA:3.30.420.40 (GENE3D); G3DSA:3.30.420.40 (GENE3D); G3DSA:3.90.640.10 (GENE3D); G3DSA:3.30.30.30 (GENE3D); mobidb-lite (MOBIDB_LITE); PTHR19375:SF210 (PANTHER); IPR013126 (PANTHER); cd10233 (CDD); IPR029047 (SUPERFAMILY); IPR043129 (SUPERFAMILY); IPR043129 (SUPERFAMILY); IPR029048 (SUPERF…	F:GO:0005524; F:GO:0016887	F:ATP binding; F:ATP hydrolysis activity
579	DN12086_c0_g1_i1_63807	49.5	117414	7.66667	0.666667	7.66667	0.666667	10.1	0.03		TRUE	[INTERPRO, BLASTED, MAPPED, ANNOTATED]	Presequence protease		3133	20	0	73.62	3	P:GO:0006508; F:GO:0008233; F:GO:0046872	P:proteolysis; F:peptidase activity; F:metal ion binding	EC:3.4	Acting on peptide bonds (peptidases)	IPR013578 (SMART); G3DSA:3.30.830.10 (GENE3D); G3DSA:3.30.830.10 (GENE3D); G3DSA:3.30.830.10 (GENE3D); G3DSA:3.30.830.10 (GENE3D); IPR007863 (PFAM); IPR013578 (PFAM); IPR011765 (PFAM); PTHR43016:SF13 (PANTHER); PTHR43016 (PANTHER); IPR011249 (SUPERFAMILY); IPR011249 (SUPERFAMILY); IPR011249 (SUPERFAMILY); IPR011249 (SUPERFAMILY)	P:GO:0006508; F:GO:0046872	P:proteolysis; F:metal ion binding
580	DN12118_c0_g2_i1_41622	82.3333	36691	7.66667	1.33333	5.33333	1	15.4333	0.09		TRUE	[INTERPRO, BLASTED, MAPPED, ANNOTATED]	Leukocyte surface antigen CD53		972	20	4.15089e-56	70.22	1	C:GO:0016021	C:integral component of membrane			PR00259 (PRINTS); IPR008952 (G3DSA:1.10.1450.GENE3D); IPR000301 (PIRSF); IPR018499 (PFAM); PTHR19282:SF39 (PANTHER); PTHR19282 (PANTHER); cd03127 (CDD); IPR008952 (SUPERFAMILY)	C:GO:0016021	C:integral component of membrane
581	DN3520_c0_g1_i1_73951	88	14306	7.66667	3	4	1.66667	31.7667	1.35	6	TRUE	[INTERPRO, BLASTED, MAPPED, ANNOTATED]	Dynein light chain 2, cytoplasmic		390	20	1.03239e-56	94.17	5	P:GO:0007017; C:GO:0005737; C:GO:0005874; C:GO:0030286; C:GO:0031514	P:microtubule-based process; C:cytoplasm; C:microtubule; C:dynein complex; C:motile cilium			IPR001372 (SMART); IPR037177 (G3DSA:3.30.740.GENE3D); IPR001372 (PFAM); IPR001372 (PANTHER); PTHR11886:SF62 (PANTHER); IPR037177 (SUPERFAMILY)	P:GO:0007017; C:GO:0030286	P:microtubule-based process; C:dynein complex
582	DN4177_c0_g1_i1_1775	52.6667	24128	7.66667	1	4.66667	1	22.2333	0.14		TRUE	[INTERPRO, BLASTED, MAPPED]	immunogenic protein ts11		632	19	8.38461e-33	60.99	4	P:GO:0010951; F:GO:0004869; C:GO:0016020; C:GO:0016021	P:negative regulation of endopeptidase activity; F:cysteine-type endopeptidase inhibitor activity; C:membrane; C:integral component of membrane			G3DSA:3.10.450.10 (GENE3D); SSF54403 (SUPERFAMILY)	no GO terms	no GO terms
583	DN7348_c0_g1_i2_18853	113.5	52038	7.66667	3	6	2.33333	14.6667	0.36		TRUE	[INTERPRO, BLASTED, MAPPED, ANNOTATED]	Beta N acetylglucosaminyl L asparaginase		1468	20	0	77.44	1	F:GO:0016787	F:hydrolase activity	EC:3	Hydrolases	IPR000246 (PFAM); G3DSA:3.60.20.30 (GENE3D); PTHR10188:SF6 (PANTHER); IPR000246 (PANTHER); cd04513 (CDD); IPR029055 (SUPERFAMILY)	F:GO:0016787	F:hydrolase activity
584	DN9306_c0_g1_i1_48849	92	27464	7.66667	4.66667	5.66667	3.33333	32.6667	1.23	2	TRUE	[INTERPRO, BLASTED, MAPPED, ANNOTATED]	Actin-related protein 2/3 complex subunit 5-like protein isoform 2		749	20	6.22717e-92	77.04	3	P:GO:0034314; C:GO:0005737; C:GO:0005885	P:Arp2/3 complex-mediated actin nucleation; C:cytoplasm; C:Arp2/3 protein complex			IPR036743 (G3DSA:1.25.40.GENE3D); IPR006789 (PFAM); IPR006789 (PANTHER); IPR030075 (PTHR12644:PANTHER); IPR036743 (SUPERFAMILY)	P:GO:0030833; P:GO:0034314; C:GO:0005885; C:GO:0015629	P:regulation of actin filament polymerization; P:Arp2/3 complex-mediated actin nucleation; C:Arp2/3 protein complex; C:actin cytoskeleton
585	DN9468_c0_g2_i3_55272	76.3333	20399	7.66667	3	7	3	46.3	0.58		TRUE	[INTERPRO, BLASTED]	protein memo1		541	20	2.37679e-45	81.4						IPR002737 (PFAM); G3DSA:3.40.830.10 (GENE3D); TIGR04336 (TIGRFAM); IPR002737 (PANTHER)	no GO terms	no GO terms
586	DN10359_c1_g1_i23_29387	121.5	26008	7.33333	3.66667	4	2.33333	18.9	0.62	2	TRUE	[INTERPRO, BLASTED, MAPPED, ANNOTATED]	Glutathione S-transferase	Mu	668	20	2.68385e-70	79.87	3	P:GO:0006749; F:GO:0004364; F:GO:0005515	P:glutathione metabolic process; F:glutathione transferase activity; F:protein binding	EC:2.5.1.18	Glutathione transferase	IPR003081 (PRINTS); IPR004045 (PFAM); IPR004046 (PFAM); G3DSA:1.20.1050.130 (GENE3D); IPR040079 (SFLD); PTHR11571:SF239 (PANTHER); PTHR11571 (PANTHER); IPR010987 (PROSITE_PROFILES); IPR004045 (PROSITE_PROFILES); IPR036249 (SUPERFAMILY); IPR036282 (SUPERFAMILY)	P:GO:0006749; F:GO:0004364; F:GO:0005515	P:glutathione metabolic process; F:glutathione transferase activity; F:protein binding
587	DN10619_c0_g1_i7_33102	58.6667	30922	7.33333	1.33333	6.33333	1.33333	23.8667	0.11		TRUE	[INTERPRO, BLASTED, MAPPED, ANNOTATED]	Leukocyte surface antigen CD53		835	20	1.58818e-54	68.77	1	C:GO:0016021	C:integral component of membrane			PR00259 (PRINTS); IPR000301 (PIRSF); IPR008952 (G3DSA:1.10.1450.GENE3D); IPR018499 (PFAM); PTHR19282:SF464 (PANTHER); PTHR19282 (PANTHER); cd03127 (CDD); IPR008952 (SUPERFAMILY)	C:GO:0016021	C:integral component of membrane
588	DN11313_c0_g3_i2_50149	52.5	95358	7.33333	1	7.33333	1	11.1333	0.03		TRUE	[INTERPRO, BLASTED, MAPPED, ANNOTATED]	Protein transport protein Sec23A		2584	20	0	83.87	5	P:GO:0006886; P:GO:0090114; F:GO:0008270; C:GO:0005789; C:GO:0030127	P:intracellular protein transport; P:COPII-coated vesicle budding; F:zinc ion binding; C:endoplasmic reticulum membrane; C:COPII vesicle coat			G3DSA:1.20.120.730 (GENE3D); IPR029006 (G3DSA:3.40.20.GENE3D); IPR006900 (PFAM); IPR012990 (PFAM); IPR006896 (PFAM); G3DSA:2.60.40.1670 (GENE3D); IPR036465 (G3DSA:3.40.50.GENE3D); G3DSA:2.30.30.380 (GENE3D); IPR007123 (PFAM); IPR037364 (PANTHER); PTHR11141:SF7 (PANTHER); IPR036180 (SUPERFAMILY); IPR036465 (SUPERFAMILY); IPR036175 (SUPERFAMILY); SSF81995 (SUPERFAMILY)	P:GO:0006886; P:GO:0006888; C:GO:0030127	P:intracellular protein transport; P:endoplasmic reticulum to Golgi vesicle-mediated transport; C:COPII vesicle coat
589	DN11339_c0_g1_i1_39225	181	58056	7.33333	4.33333	5.66667	3.33333	19.9	0.25	5	TRUE	[INTERPRO, BLASTED, MAPPED, ANNOTATED]	vesicle associated membrane protein vamp		1564	20	0	74.92	2	C:GO:0005789; C:GO:0016021	C:endoplasmic reticulum membrane; C:integral component of membrane			IPR013783 (G3DSA:2.60.40.GENE3D); IPR016763 (PIRSF); IPR000535 (PFAM); IPR013783 (G3DSA:2.60.40.GENE3D); PTHR10809:SF12 (PANTHER); IPR016763 (PANTHER); IPR000535 (PROSITE_PROFILES); IPR000535 (PROSITE_PROFILES); IPR008962 (SUPERFAMILY); IPR008962 (SUPERFAMILY)	C:GO:0005789	C:endoplasmic reticulum membrane
590	DN12755_c5_g1_i3_70852	129.667	13741	7.33333	5.33333	6.33333	4.33333	49.3	2.78	3	TRUE	[INTERPRO, BLASTED, MAPPED, ANNOTATED]	Estradiol 17 beta-dehydrogenase		358	20	1.90795e-58	83.5	1	F:GO:0047834	F:D-threo-aldose 1-dehydrogenase activity	EC:1.1.1.122	D-threo-aldose 1-dehydrogenase	IPR020471 (PRINTS); IPR036812 (G3DSA:3.20.20.GENE3D); IPR023210 (PFAM); PTHR11732 (PANTHER); PTHR11732:SF482 (PANTHER); IPR036812 (SUPERFAMILY)	F:GO:0016491; F:GO:0047834	F:oxidoreductase activity; F:D-threo-aldose 1-dehydrogenase activity
591	DN4368_c0_g1_i1_27158	124	31737	7.33333	3	7	3	38.0333	0.35		TRUE	[INTERPRO, BLASTED, MAPPED, ANNOTATED]	titin		850	20	2.69957e-153	76.95	5	P:GO:0006468; F:GO:0004672; F:GO:0005515; F:GO:0005524; C:GO:0005886	P:protein phosphorylation; F:protein kinase activity; F:protein binding; F:ATP binding; C:plasma membrane	EC:2.7.1	Transferring phosphorus-containing groups	IPR003599 (SMART); IPR003598 (SMART); IPR013783 (G3DSA:2.60.40.GENE3D); PIRSF000615 (PIRSF); IPR013783 (G3DSA:2.60.40.GENE3D); IPR013783 (G3DSA:2.60.40.GENE3D); IPR013098 (PFAM); IPR039696 (PANTHER); PTHR14340:SF5 (PANTHER); IPR003961 (PROSITE_PROFILES); IPR007110 (PROSITE_PROFILES); IPR007110 (PROSITE_PROFILES); cd00096 (CDD); IPR003961 (CDD); IPR036179 (SUPERFAMILY); IPR036116 (SUPERFAMILY); IP…	F:GO:0005515	F:protein binding
592	DN5404_c0_g1_i2_738	70.3333	21081	7.33333	2.66667	5	2.33333	32.1667	0.56		TRUE	[INTERPRO, BLASTED, MAPPED, ANNOTATED]	glucose 1-dehydrogenase		594	20	4.12323e-26	68.74	1	F:GO:0016491	F:oxidoreductase activity	EC:1	Oxidoreductases	IPR002347 (PRINTS); PF13561 (PFAM); G3DSA:3.40.50.720 (GENE3D); PTHR43975 (PANTHER); PTHR43975:SF2 (PANTHER); IPR036291 (SUPERFAMILY)	F:GO:0016491	F:oxidoreductase activity
593	DN6151_c0_g1_i1_38468	74	33256	7.33333	3	7	3	22.8667	0.33		TRUE	[INTERPRO, BLASTED, MAPPED, ANNOTATED]	adenylate kinase 2 mitochondrial		891	20	2.33441e-124	81.4	5	P:GO:0016310; P:GO:0046940; F:GO:0004017; F:GO:0005524; C:GO:0005737	P:phosphorylation; P:nucleoside monophosphate phosphorylation; F:adenylate kinase activity; F:ATP binding; C:cytoplasm	EC:2.7.4.4; EC:2.7.4.3	Nucleoside-phosphate kinase; Adenylate kinase	IPR000850 (PRINTS); IPR006259 (TIGRFAM); PF00406 (PFAM); IPR007862 (PFAM); IPR027417 (G3DSA:3.40.50.GENE3D); IPR000850 (PANTHER); PTHR23359:SF191 (PANTHER); IPR000850 (HAMAP); IPR000850 (CDD); IPR036193 (SUPERFAMILY); IPR027417 (SUPERFAMILY)	P:GO:0006139; F:GO:0004017; F:GO:0005524; F:GO:0016776; F:GO:0019205	P:nucleobase-containing compound metabolic process; F:adenylate kinase activity; F:ATP binding; F:phosphotransferase activity, phosphate group as acceptor; F:nucleobase-containing compound kinase activity
594	DN6488_c0_g1_i1_55530	65.6667	30201	7.33333	2.66667	6.33333	2.66667	25.3	0.37	21.6	TRUE	[INTERPRO, BLASTED, MAPPED, ANNOTATED]	putative glucosamine 6-phosphate N-acetyltransferase		779	20	1.48028e-96	77.13	2	P:GO:0006048; F:GO:0004343	P:UDP-N-acetylglucosamine biosynthetic process; F:glucosamine 6-phosphate N-acetyltransferase activity	EC:2.3.1.4	Glucosamine-phosphate N-acetyltransferase	G3DSA:3.40.630.30 (GENE3D); IPR000182 (PFAM); IPR039143 (PANTHER); PTHR13355:SF11 (PANTHER); IPR000182 (PROSITE_PROFILES); cd04301 (CDD); IPR016181 (SUPERFAMILY)	P:GO:0006048; F:GO:0004343; F:GO:0008080	P:UDP-N-acetylglucosamine biosynthetic process; F:glucosamine 6-phosphate N-acetyltransferase activity; F:N-acetyltransferase activity
595	DN7114_c0_g1_i1_34841	77.6667	50169	7.33333	1.66667	6.33333	1.66667	21	0.14		TRUE	[INTERPRO, BLASTED, MAPPED, ANNOTATED]	F actin capping protein subunit beta		1329	20	1.63245e-175	83.43	4	P:GO:0051016; F:GO:0003779; C:GO:0005737; C:GO:0008290	P:barbed-end actin filament capping; F:actin binding; C:cytoplasm; C:F-actin capping protein complex			IPR001698 (PRINTS); IPR042276 (G3DSA:3.90.1150.GENE3D); IPR001698 (PFAM); IPR043175 (G3DSA:1.20.58.GENE3D); IPR001698 (PANTHER); IPR037282 (SUPERFAMILY)	P:GO:0051016; C:GO:0008290	P:barbed-end actin filament capping; C:F-actin capping protein complex
596	DN7906_c0_g1_i1_57612	75	100519	7.33333	1.33333	7.33333	1.33333	9.33333	0.07		TRUE	[INTERPRO, BLASTED]	DCC interacting protein 13 beta		2736	20	0	74.41						IPR001849 (SMART); IPR001849 (PFAM); IPR027267 (G3DSA:1.20.1270.GENE3D); IPR011993 (G3DSA:2.30.29.GENE3D); mobidb-lite (MOBIDB_LITE); mobidb-lite (MOBIDB_LITE); mobidb-lite (MOBIDB_LITE); PTHR46415 (PANTHER); PTHR46415:SF1 (PANTHER); IPR001849 (PROSITE_PROFILES); SSF50729 (SUPERFAMILY); IPR027267 (SUPERFAMILY)	no GO terms	no GO terms
597	DN8731_c0_g1_i1_39291	105.5	26829	7.33333	3.33333	4.66667	1.33333	22.3667	0.42	6	TRUE	[INTERPRO, BLASTED, MAPPED, ANNOTATED]	20S proteasome subunit beta 4		713	20	5.38383e-119	83.08	5	P:GO:0051603; F:GO:0004298; C:GO:0005634; C:GO:0005737; C:GO:0005839	P:proteolysis involved in cellular protein catabolic process; F:threonine-type endopeptidase activity; C:nucleus; C:cytoplasm; C:proteasome core complex	EC:3.4.25	Acting on peptide bonds (peptidases)	IPR001353 (PFAM); IPR029055 (G3DSA:3.60.20.GENE3D); PTHR11599 (PANTHER); IPR035206 (PTHR11599:PANTHER); IPR023333 (PROSITE_PROFILES); IPR035206 (CDD); IPR029055 (SUPERFAMILY)	P:GO:0051603; F:GO:0004298; C:GO:0005839	P:proteolysis involved in cellular protein catabolic process; F:threonine-type endopeptidase activity; C:proteasome core complex
598	DN8783_c0_g1_i2_541	78.6667	15584	7.33333	2.66667	4.66667	2.33333	32.3333	1.2		TRUE	[INTERPRO, BLASTED, MAPPED, ANNOTATED]	dynein light chain		429	20	1.72624e-43	79.94	4	P:GO:0007017; C:GO:0005737; C:GO:0005874; C:GO:0030286	P:microtubule-based process; C:cytoplasm; C:microtubule; C:dynein complex			IPR001372 (SMART); IPR001372 (PFAM); IPR037177 (G3DSA:3.30.740.GENE3D); IPR001372 (PANTHER); IPR037177 (SUPERFAMILY)	P:GO:0007017; C:GO:0030286	P:microtubule-based process; C:dynein complex
599	DN9537_c0_g3_i1_14731	89.3333	19871	7.33333	3.66667	7	3.33333	46.7	0.6		TRUE	[INTERPRO, BLASTED, MAPPED, ANNOTATED]	unnamed protein product, partial		546	20	8.9723e-99	82.92	5	P:GO:0006468; F:GO:0004672; F:GO:0005515; F:GO:0005524; C:GO:0005886	P:protein phosphorylation; F:protein kinase activity; F:protein binding; F:ATP binding; C:plasma membrane	EC:2.7.1	Transferring phosphorus-containing groups	IPR003599 (SMART); IPR013098 (PFAM); IPR013783 (G3DSA:2.60.40.GENE3D); IPR013783 (G3DSA:2.60.40.GENE3D); PTHR13817:SF10 (PANTHER); PTHR13817 (PANTHER); IPR003961 (PROSITE_PROFILES); IPR003961 (CDD); IPR036116 (SUPERFAMILY); IPR036179 (SUPERFAMILY)	F:GO:0005515	F:protein binding
600	DN9626_c0_g1_i1_73563	88	52349	7.33333	2.33333	7.33333	2.33333	14.9	0.2		TRUE	[INTERPRO, BLASTED, MAPPED, ANNOTATED]	Immunoglobulin domain containing protein		1391	20	2.65957e-94	67.29	13	P:GO:0001682; P:GO:0006508; P:GO:0007155; P:GO:0007411; P:GO:0090305; F:GO:0003723; F:GO:0004198; F:GO:0004519; F:GO:0005515; C:GO:0005783; C:GO:0005886; C:GO:0016021; C:GO:0030677	P:tRNA 5'-leader removal; P:proteolysis; P:cell adhesion; P:axon guidance; P:nucleic acid phosphodiester bond hydrolysis; F:RNA binding; F:calcium-dependent cysteine-type endopeptidase activity; F:endonuclease activity; F:protein binding; C:endoplasmic reticulum; C:plasma membrane; C:integral component of membrane; C:ribonuclease P complex	EC:3.4.22; EC:3.1	Acting on peptide bonds (peptidases); Acting on ester bonds	IPR013783 (G3DSA:2.60.40.GENE3D); mobidb-lite (MOBIDB_LITE); IPR043204 (PANTHER); IPR044157 (PTHR10075:PANTHER); IPR007110 (PROSITE_PROFILES); cd00096 (CDD); IPR036179 (SUPERFAMILY)	P:GO:0007155; P:GO:0007411; F:GO:0005515; C:GO:0005886	P:cell adhesion; P:axon guidance; F:protein binding; C:plasma membrane
601	DN10337_c2_g3_i2_29708	119	34523	7	2.66667	4.33333	1.66667	14.0333	0.32		TRUE	[INTERPRO, BLASTED, MAPPED, ANNOTATED]	Peroxiredoxin, Prx3		923	20	3.09803e-90	80.58	6	P:GO:0045321; P:GO:0045454; P:GO:0098869; F:GO:0004601; F:GO:0051920; C:GO:0005829	P:leukocyte activation; P:cell redox homeostasis; P:cellular oxidant detoxification; F:peroxidase activity; F:peroxiredoxin activity; C:cytosol	EC:1.11.1.24	Thioredoxin-dependent peroxiredoxin	IPR000866 (PFAM); G3DSA:3.40.30.10 (GENE3D); PTHR10681 (PANTHER); PTHR10681:SF142 (PANTHER); IPR013766 (PROSITE_PROFILES); IPR036249 (SUPERFAMILY)	F:GO:0016209; F:GO:0016491	F:antioxidant activity; F:oxidoreductase activity
602	DN10550_c0_g1_i2_42372	114	50307	7	3	5.33333	2.33333	11.1	0.46		TRUE	[INTERPRO, BLASTED, MAPPED, ANNOTATED]	expressed conserved protein		1324	20	1.51085e-91	78.9	1	C:GO:0005892	C:acetylcholine-gated channel complex			G3DSA:3.10.310.50 (GENE3D); IPR033438 (PFAM)	C:GO:0005892	C:acetylcholine-gated channel complex
603	DN10619_c0_g1_i2_33101	103	37322	7	2	5	1	18.1	0.19		TRUE	[INTERPRO, BLASTED, MAPPED, ANNOTATED]	Leukocyte surface antigen CD53		1003	20	4.92403e-56	69.94	1	C:GO:0016021	C:integral component of membrane			PR00259 (PRINTS); IPR008952 (G3DSA:1.10.1450.GENE3D); IPR000301 (PIRSF); IPR018499 (PFAM); PTHR19282 (PANTHER); PTHR19282:SF39 (PANTHER); cd03127 (CDD); IPR008952 (SUPERFAMILY)	C:GO:0016021	C:integral component of membrane
604	DN10673_c0_g2_i8_6886	149.333	25839	7	4.66667	2.66667	1.33333	18.8	0.83	4	TRUE	[INTERPRO, BLASTED, MAPPED, ANNOTATED]	Non-lysosomal glucosylceramidase		683	20	5.02032e-57	72.64	2	P:GO:0005975; F:GO:0004553	P:carbohydrate metabolic process; F:hydrolase activity, hydrolyzing O-glycosyl compounds	EC:3.2.1	Glycosylases	IPR006775 (PFAM); PTHR12654 (PANTHER); PTHR12654:SF0 (PANTHER)	F:GO:0004553	F:hydrolase activity, hydrolyzing O-glycosyl compounds
605	DN10844_c0_g1_i1_76357	69.5	68262	7	2	6	1.66667	10.7	0.1		TRUE	[INTERPRO, BLASTED, MAPPED, ANNOTATED]	6-phosphogluconate dehydrogenase, decarboxylating		1857	20	0	78.7	4	P:GO:0006098; P:GO:0019521; F:GO:0004616; F:GO:0050661	P:pentose-phosphate shunt; P:D-gluconate metabolic process; F:phosphogluconate dehydrogenase (decarboxylating) activity; F:NADP binding	EC:1.1.1.44	Phosphogluconate dehydrogenase (NADP(+)-dependent, decarboxylating)	IPR006183 (PRINTS); IPR006114 (SMART); IPR013328 (G3DSA:1.10.1040.GENE3D); IPR006115 (PFAM); IPR006113 (TIGRFAM); G3DSA:3.40.50.720 (GENE3D); IPR006114 (PFAM); PTHR11811:SF50 (PANTHER); IPR006183 (PANTHER); IPR008927 (SUPERFAMILY); IPR036291 (SUPERFAMILY)	P:GO:0006098; F:GO:0004616; F:GO:0016491; F:GO:0050661	P:pentose-phosphate shunt; F:phosphogluconate dehydrogenase (decarboxylating) activity; F:oxidoreductase activity; F:NADP binding
606	DN10946_c0_g1_i1_50874	87.5	86802	7	1.66667	5.66667	1	6.46667	0.12		TRUE	[INTERPRO, BLASTED]	expressed conserved protein		2284	10	2.39874e-89	82						mobidb-lite (MOBIDB_LITE); mobidb-lite (MOBIDB_LITE); mobidb-lite (MOBIDB_LITE); mobidb-lite (MOBIDB_LITE); mobidb-lite (MOBIDB_LITE); mobidb-lite (MOBIDB_LITE); mobidb-lite (MOBIDB_LITE); mobidb-lite (MOBIDB_LITE); mobidb-lite (MOBIDB_LITE)	no GO terms	no GO terms
607	DN11210_c0_g1_i1_47876	103	64492	7	2.33333	5.66667	1.66667	13.1	0.28		TRUE	[INTERPRO, BLASTED]	major egg antigen		1795	20	0	77.34						IPR002068 (PFAM); IPR008978 (G3DSA:2.60.40.GENE3D); IPR008978 (G3DSA:2.60.40.GENE3D); mobidb-lite (MOBIDB_LITE); mobidb-lite (MOBIDB_LITE); mobidb-lite (MOBIDB_LITE); mobidb-lite (MOBIDB_LITE); mobidb-lite (MOBIDB_LITE); mobidb-lite (MOBIDB_LITE); PTHR45640:SF26 (PANTHER); IPR001436 (PANTHER); IPR001436 (PANTHER); IPR002068 (PROSITE_PROFILES); IPR002068 (PROSITE_PROFILES); cd06526 (CDD); cd06464 …	no GO terms	no GO terms
608	DN157_c0_g1_i1_67006	119.333	30090	7	2	5.33333	2	28.7	0.37		TRUE	[INTERPRO, BLASTED, MAPPED, ANNOTATED]	dynein heavy chain		805	20	4.31297e-165	88.33	10	P:GO:0007018; F:GO:0003824; F:GO:0005524; F:GO:0008569; F:GO:0045505; F:GO:0051959; C:GO:0005737; C:GO:0005874; C:GO:0005929; C:GO:0030286	P:microtubule-based movement; F:catalytic activity; F:ATP binding; F:minus-end-directed microtubule motor activity; F:dynein intermediate chain binding; F:dynein light intermediate chain binding; C:cytoplasm; C:microtubule; C:cilium; C:dynein complex			IPR041466 (PFAM); G3DSA:1.10.472.130 (GENE3D); IPR027417 (G3DSA:3.40.50.GENE3D); PTHR45703 (PANTHER); PTHR45703:SF8 (PANTHER)	no GO terms	no GO terms
609	DN4276_c0_g1_i2_44818	94.6667	33973	7	4.66667	6.33333	4	23.55	0.32	16.4	TRUE	[INTERPRO, BLASTED, MAPPED, ANNOTATED]	Ras-related protein Rab-11A		918	20	2.56166e-125	79.66	13	P:GO:0006898; P:GO:0009792; P:GO:0030703; P:GO:0032467; P:GO:0060471; F:GO:0003924; F:GO:0005525; C:GO:0005794; C:GO:0005886; C:GO:0015630; C:GO:0055037; C:GO:0060473; C:GO:0098588	P:receptor-mediated endocytosis; P:embryo development ending in birth or egg hatching; P:eggshell formation; P:positive regulation of cytokinesis; P:cortical granule exocytosis; F:GTPase activity; F:GTP binding; C:Golgi apparatus; C:plasma membrane; C:microtubule cytoskeleton; C:recycling endosome; C:cortical granule; C:bounding membrane of organelle	EC:3.6.1	Acting on acid anhydrides	PR00449 (PRINTS); SM00175 (SMART); IPR001806 (SMART); SM00173 (SMART); IPR005225 (TIGRFAM); IPR027417 (G3DSA:3.40.50.GENE3D); IPR001806 (PFAM); PTHR47979 (PANTHER); PTHR47979:SF21 (PANTHER); PS51419 (PROSITE_PROFILES); IPR001806 (PROSITE_PROFILES); IPR027417 (SUPERFAMILY)	F:GO:0003924; F:GO:0005525	F:GTPase activity; F:GTP binding
610	DN6187_c0_g1_i3_38524	132.5	48175	7	3.33333	5	3	8.36667	0.39		TRUE	[INTERPRO, BLASTED, MAPPED]	Muscle M line assembly protein unc 89		1291	20	1.27547e-118	52.21	5	P:GO:0006468; F:GO:0004672; F:GO:0005524; C:GO:0005886; C:GO:0016020	P:protein phosphorylation; F:protein kinase activity; F:ATP binding; C:plasma membrane; C:membrane			IPR003599 (SMART); IPR013098 (PFAM); IPR013783 (G3DSA:2.60.40.GENE3D); IPR007110 (PROSITE_PROFILES); IPR036179 (SUPERFAMILY); IPR036179 (SUPERFAMILY); IPR036179 (SUPERFAMILY)	no GO terms	no GO terms
611	DN694_c0_g1_i1_3106	171	31283	7	3.66667	4.66667	2.66667	21.3	0.83		TRUE	[INTERPRO, BLASTED, MAPPED, ANNOTATED]	proteasome prosome macropain subunit beta		832	20	8.70355e-134	84.04	4	P:GO:0051603; F:GO:0004298; C:GO:0005634; C:GO:0005839	P:proteolysis involved in cellular protein catabolic process; F:threonine-type endopeptidase activity; C:nucleus; C:proteasome core complex	EC:3.4.25	Acting on peptide bonds (peptidases)	IPR029055 (G3DSA:3.60.20.GENE3D); IPR001353 (PFAM); PTHR11599 (PANTHER); IPR035202 (PTHR11599:PANTHER); IPR023333 (PROSITE_PROFILES); IPR029055 (SUPERFAMILY)	P:GO:0051603; F:GO:0004298; C:GO:0005839	P:proteolysis involved in cellular protein catabolic process; F:threonine-type endopeptidase activity; C:proteasome core complex
612	DN8966_c0_g1_i2_66111	53.3333	40803	7	1	5.33333	1	17.65	0.08		TRUE	[INTERPRO, BLASTED, MAPPED, ANNOTATED]	ras-related protein Rab-1A		1114	20	7.72947e-80	89.63	6	P:GO:0015031; P:GO:0016192; F:GO:0003924; F:GO:0005525; C:GO:0005783; C:GO:0005794	P:protein transport; P:vesicle-mediated transport; F:GTPase activity; F:GTP binding; C:endoplasmic reticulum; C:Golgi apparatus	EC:3.6.1	Acting on acid anhydrides	PR00449 (PRINTS); SM00173 (SMART); SM00175 (SMART); IPR001806 (SMART); IPR027417 (G3DSA:3.40.50.GENE3D); IPR001806 (PFAM); IPR005225 (TIGRFAM); PTHR47977 (PANTHER); PTHR47977:SF6 (PANTHER); PS51419 (PROSITE_PROFILES); IPR001806 (PROSITE_PROFILES); IPR027417 (SUPERFAMILY)	F:GO:0003924; F:GO:0005525	F:GTPase activity; F:GTP binding
613	DN9391_c0_g1_i2_11373	66.3333	55149	7	1	6.66667	1	14.2	0.06		TRUE	[INTERPRO, BLASTED, MAPPED, ANNOTATED]	26S protease regulatory subunit 7		1479	20	0	97.37	7	P:GO:1901800; F:GO:0005524; F:GO:0008233; F:GO:0016887; F:GO:0036402; C:GO:0000502; C:GO:0005737	P:positive regulation of proteasomal protein catabolic process; F:ATP binding; F:peptidase activity; F:ATP hydrolysis activity; F:proteasome-activating activity; C:proteasome complex; C:cytoplasm	EC:3.4; EC:5.6.1.5	Acting on peptide bonds (peptidases); Proteasome ATPase	IPR003593 (SMART); G3DSA:2.40.50.140 (GENE3D); IPR005937 (TIGRFAM); IPR003959 (PFAM); G3DSA:1.10.8.60 (GENE3D); IPR041569 (PFAM); IPR027417 (G3DSA:3.40.50.GENE3D); mobidb-lite (MOBIDB_LITE); IPR035245 (PTHR23073:PANTHER); PTHR23073 (PANTHER); cd00009 (CDD); IPR027417 (SUPERFAMILY)	P:GO:0030163; F:GO:0005524; F:GO:0016887; F:GO:0036402; C:GO:0005737	P:protein catabolic process; F:ATP binding; F:ATP hydrolysis activity; F:proteasome-activating activity; C:cytoplasm
614	DN9532_c0_g1_i7_51095	94.5	60639	7	1.66667	6.66667	1.66667	15.5	0.17		TRUE	[INTERPRO, BLASTED, MAPPED, ANNOTATED]	proteasome (prosome, macropain) subunit, beta type 3		1650	20	5.44987e-126	88.3	5	P:GO:0043161; F:GO:0004298; C:GO:0005634; C:GO:0005737; C:GO:0019774	P:proteasome-mediated ubiquitin-dependent protein catabolic process; F:threonine-type endopeptidase activity; C:nucleus; C:cytoplasm; C:proteasome core complex, beta-subunit complex	EC:3.4.25	Acting on peptide bonds (peptidases)	IPR029055 (G3DSA:3.60.20.GENE3D); IPR001353 (PFAM); IPR033811 (PTHR11599:PANTHER); PTHR11599 (PANTHER); IPR023333 (PROSITE_PROFILES); IPR033811 (CDD); IPR029055 (SUPERFAMILY)	P:GO:0043161; P:GO:0051603; C:GO:0005839; C:GO:0019774	P:proteasome-mediated ubiquitin-dependent protein catabolic process; P:proteolysis involved in cellular protein catabolic process; C:proteasome core complex; C:proteasome core complex, beta-subunit complex
615	DN10089_c2_g2_i2_27640	59	14418	6.66667	2.33333	3.33333	2	26.3333	0.89		TRUE	[INTERPRO, BLASTED, MAPPED, ANNOTATED]	S-formylglutathione hydrolase		387	20	1.57718e-70	81.6	6	P:GO:0006508; P:GO:0046294; F:GO:0008233; F:GO:0018738; F:GO:0052689; C:GO:0005737	P:proteolysis; P:formaldehyde catabolic process; F:peptidase activity; F:S-formylglutathione hydrolase activity; F:carboxylic ester hydrolase activity; C:cytoplasm	EC:3.1.2.12; EC:3.4; EC:3.1.1.1	S-formylglutathione hydrolase; Acting on peptide bonds (peptidases); Carboxylesterase	IPR029058 (G3DSA:3.40.50.GENE3D); IPR000801 (PFAM); IPR014186 (PANTHER); IPR029058 (SUPERFAMILY)	P:GO:0046294; F:GO:0018738	P:formaldehyde catabolic process; F:S-formylglutathione hydrolase activity
616	DN10259_c0_g1_i1_40521	62.3333	40248	6.66667	1.33333	6	1.33333	22	0.17	4	TRUE	[INTERPRO, BLASTED, MAPPED]	expressed conserved protein		1068	16	1.50677e-146	80.91	1	P:GO:0006886	P:intracellular protein transport			G3DSA:1.10.287.1490 (GENE3D); mobidb-lite (MOBIDB_LITE); mobidb-lite (MOBIDB_LITE); mobidb-lite (MOBIDB_LITE)	no GO terms	no GO terms
617	DN10410_c1_g1_i5_8678	57.3333	16238	6.66667	3.33333	4.66667	2	38.7333	1.14		TRUE	[INTERPRO, BLASTED, MAPPED, ANNOTATED]	aldo keto reductase family 1 member B4		430	20	3.26707e-38	77.15	1	F:GO:0047834	F:D-threo-aldose 1-dehydrogenase activity	EC:1.1.1.122	D-threo-aldose 1-dehydrogenase	IPR036812 (G3DSA:3.20.20.GENE3D); IPR023210 (PFAM); PTHR11732:SF389 (PANTHER); PTHR11732 (PANTHER); IPR036812 (SUPERFAMILY)	F:GO:0047834	F:D-threo-aldose 1-dehydrogenase activity
618	DN10610_c6_g1_i11_20270	120	59559	6.66667	2.66667	5.66667	2	12.3333	0.38		TRUE	[INTERPRO, BLASTED, MAPPED, ANNOTATED]	glycoprotein Antigen 5		1654	20	0	69.18	3	P:GO:0006383; P:GO:0006508; F:GO:0004252	P:transcription by RNA polymerase III; P:proteolysis; F:serine-type endopeptidase activity	EC:3.4.21	Acting on peptide bonds (peptidases)	IPR001314 (PRINTS); IPR001254 (PFAM); IPR043504 (G3DSA:2.40.10.GENE3D); mobidb-lite (MOBIDB_LITE); PTHR24260 (PANTHER); IPR001254 (PROSITE_PROFILES); IPR009003 (SUPERFAMILY)	P:GO:0006508; F:GO:0004252	P:proteolysis; F:serine-type endopeptidase activity
619	DN10661_c0_g2_i2_33176	82.5	30976	6.66667	2.66667	4.66667	2	18.8	0.5	5	TRUE	[INTERPRO, BLASTED, MAPPED, ANNOTATED]	Glutathione S-transferase	Mu	800	20	1.6742e-92	74.37	3	P:GO:0006749; F:GO:0004364; F:GO:0005515	P:glutathione metabolic process; F:glutathione transferase activity; F:protein binding	EC:2	Transferases	IPR003081 (PRINTS); G3DSA:1.20.1050.10 (GENE3D); IPR004045 (PFAM); IPR004046 (PFAM); G3DSA:3.40.30.10 (GENE3D); SFLDG01205 (SFLD); IPR040079 (SFLD); PTHR11571:SF222 (PANTHER); PTHR11571 (PANTHER); IPR004045 (PROSITE_PROFILES); IPR010987 (PROSITE_PROFILES); cd03075 (CDD); IPR036282 (SUPERFAMILY); IPR036249 (SUPERFAMILY)	P:GO:0006749; F:GO:0004364; F:GO:0005515	P:glutathione metabolic process; F:glutathione transferase activity; F:protein binding
620	DN10981_c0_g2_i3_14174	76	74493	6.66667	1	6.33333	1	12.9	0.04		TRUE	[INTERPRO, BLASTED, MAPPED, ANNOTATED]	phosphoglucomutase		2033	20	0	82	6	P:GO:0006006; P:GO:0090502; F:GO:0000287; F:GO:0003676; F:GO:0004523; F:GO:0016868	P:glucose metabolic process; P:RNA phosphodiester bond hydrolysis, endonucleolytic; F:magnesium ion binding; F:nucleic acid binding; F:RNA-DNA hybrid ribonuclease activity; F:intramolecular transferase activity, phosphotransferases	EC:3.1.30; EC:3.1.26.4; EC:5.4.2	Acting on ester bonds; Ribonuclease H; Intramolecular transferases	IPR005841 (PRINTS); G3DSA:3.30.310.50 (GENE3D); IPR005845 (PFAM); G3DSA:3.40.120.10 (GENE3D); IPR005846 (PFAM); IPR005844 (PFAM); G3DSA:3.40.120.10 (GENE3D); G3DSA:3.40.120.10 (GENE3D); mobidb-lite (MOBIDB_LITE); PTHR22573 (PANTHER); IPR016055 (SUPERFAMILY); IPR016055 (SUPERFAMILY); IPR016055 (SUPERFAMILY); IPR036900 (SUPERFAMILY)	P:GO:0005975; P:GO:0071704; F:GO:0016868	P:carbohydrate metabolic process; P:organic substance metabolic process; F:intramolecular transferase activity, phosphotransferases
621	DN11226_c0_g1_i4_75153	77.6667	12496	6.66667	2.66667	4.33333	2.33333	40.6	1.06		TRUE	[INTERPRO, BLASTED, MAPPED]	Non-lysosomal glucosylceramidase		346	17	6.97766e-19	59.83	2	P:GO:0005975; F:GO:0004553	P:carbohydrate metabolic process; F:hydrolase activity, hydrolyzing O-glycosyl compounds			no IPS match	no IPS match	no IPS match
622	DN11260_c0_g1_i12_75128	145.5	82465	6.66667	2.33333	5.33333	1.33333	9.7	0.12		TRUE	[INTERPRO, BLASTED, MAPPED, ANNOTATED]	lamin dm0		2145	20	0	79.58	3	C:GO:0005882; C:GO:0016459; C:GO:0032982	C:intermediate filament; C:myosin complex; C:myosin filament			IPR039008 (SMART); IPR039008 (PFAM); IPR001322 (PFAM); IPR036415 (G3DSA:2.60.40.GENE3D); G3DSA:1.20.5.170 (GENE3D); G3DSA:1.20.5.1160 (GENE3D); G3DSA:1.20.5.1160 (GENE3D); mobidb-lite (MOBIDB_LITE); mobidb-lite (MOBIDB_LITE); mobidb-lite (MOBIDB_LITE); mobidb-lite (MOBIDB_LITE); PTHR45721:SF11 (PANTHER); PTHR45721 (PANTHER); IPR039008 (PROSITE_PROFILES); IPR001322 (PROSITE_PROFILES); IPR036415 (S…	no GO terms	no GO terms
623	DN11368_c0_g1_i1_50030	49	44700	6.66667	0.666667	6.66667	0.666667	30.3333	0.07		TRUE	[INTERPRO, BLASTED]	alpha tocopherol transfer protein		1213	20	1.02655e-138	75.69						IPR001251 (PFAM); IPR036865 (G3DSA:3.40.525.GENE3D); PTHR10174:SF130 (PANTHER); PTHR10174 (PANTHER); IPR001251 (PROSITE_PROFILES); IPR001251 (CDD); IPR036865 (SUPERFAMILY)	no GO terms	no GO terms
624	DN11802_c0_g1_i1_55994	62	24092	6.66667	0.666667	6	0.666667	34.3333	0.14		TRUE	[INTERPRO, BLASTED, MAPPED, ANNOTATED]	Glutathione S-transferase	Mu	603	20	2.57259e-88	75.34	3	P:GO:0006749; F:GO:0004364; F:GO:0005515	P:glutathione metabolic process; F:glutathione transferase activity; F:protein binding	EC:2.5.1.18	Glutathione transferase	IPR003081 (PRINTS); G3DSA:1.20.1050.10 (GENE3D); IPR004046 (PFAM); IPR004045 (PFAM); G3DSA:3.40.30.10 (GENE3D); IPR040079 (SFLD); PTHR11571 (PANTHER); PTHR11571:SF240 (PANTHER); IPR010987 (PROSITE_PROFILES); IPR004045 (PROSITE_PROFILES); IPR036249 (SUPERFAMILY); IPR036282 (SUPERFAMILY)	P:GO:0006749; F:GO:0004364; F:GO:0005515	P:glutathione metabolic process; F:glutathione transferase activity; F:protein binding
625	DN12427_c0_g1_i4_71422	59.5	146543	6.66667	1	6.33333	1	6.1	0.05		TRUE	[INTERPRO, BLASTED, MAPPED, ANNOTATED]	valyl tRNA synthetase		3850	20	0	84.01	7	P:GO:0006438; P:GO:0106074; F:GO:0002161; F:GO:0004364; F:GO:0004832; F:GO:0005524; C:GO:0016021	P:valyl-tRNA aminoacylation; P:aminoacyl-tRNA metabolism involved in translational fidelity; F:aminoacyl-tRNA editing activity; F:glutathione transferase activity; F:valine-tRNA ligase activity; F:ATP binding; C:integral component of membrane	EC:2.5.1.18; EC:6.1.1.9; EC:3.1.1.1	Glutathione transferase; Valine--tRNA ligase; Carboxylesterase	IPR002303 (PRINTS); IPR002300 (PFAM); IPR014729 (G3DSA:3.40.50.GENE3D); IPR014729 (G3DSA:3.40.50.GENE3D); IPR002303 (TIGRFAM); IPR009008 (G3DSA:3.90.740.GENE3D); IPR002303 (PANTHER); PTHR11946:SF110 (PANTHER); cd00817 (CDD); SSF52374 (SUPERFAMILY); IPR009008 (SUPERFAMILY)	P:GO:0006418; P:GO:0006438; F:GO:0000166; F:GO:0002161; F:GO:0004812; F:GO:0004832; F:GO:0005524	P:tRNA aminoacylation for protein translation; P:valyl-tRNA aminoacylation; F:nucleotide binding; F:aminoacyl-tRNA editing activity; F:aminoacyl-tRNA ligase activity; F:valine-tRNA ligase activity; F:ATP binding
[truncated: 173 more rows]
