# Supplementary material for: A dominance of Mu class glutathione transferases within the equine tapeworm Anoplocephala perfoliata
Source: Parasitology. 2024 Jan 11;151(3):282–94. doi: 10.1017/S0031182024000015 (PMC11007280; doi:10.1017/S0031182024000015)
Supplement: Northcote et al. supplementary material 6 — Northcote et al. supplementary material [file S0031182024000015sup006.xlsx]

## Sheet: Sheet1
Supplementary Table S4. The full list of proteins identified in the 2DE profiles of A. perfoliata whole soluble cytosolic proteome. Description were based on the the top BLAST hits retreived for each sequence, GST class is predicted from the phylogenetic analysis or homology to isoforms; (T) Phylogenetic tree prediction, (H) Homology prediction.
Spot	Volume	Accession	MASCOT Score	Description	Peptides Matches	Unique peptides	Coverage (%)	Predicted GST class
1	23635	DN12662_c0_g1_i1_71915	953	GST	93	13	52.3	ApGST-Mu3T
		DN10764_c0_g1_i3_10259	847	GST	87	12	45	MuH
		DN10710_c1_g1_i18_36299	323	GST	44	9	81.2	MuH
		DN10359_c1_g2_i1_29384	203	GST	33	10	38.3	ApGST-Mu13T
		DN12300_c0_g1_i17_39701	192	GST	32	5	39.3	MuH
		DN10373_c1_g1_i10_3783	186	GST	22	4	18.3	ApGST-Mu8T
		DN11163_c0_g3_i11_24148	60	GST	21	7	24.8	ApGST-Mu15T
		DN11163_c0_g1_i4_24144	50	GST	26	10	37.5	MuH
2	3824	DN12662_c0_g1_i1_71915	1000	GST	113	13	52.3	ApGST-Mu3T
		DN10710_c1_g1_i18_36299	373	GST	48	8	70.7	MuH
		DN10325_c1_g6_i3_3823	257	GST	42	11	40.5	MuH
		DN10373_c1_g1_i10_3783	205	GST	28	5	22.7	ApGST-Mu8
		DN12352_c0_g1_i3_39500	199	GST	27	7	23.2	Mu
		DN12300_c0_g1_i17_39701	184	GST	38	6	39.3	MuH
		DN10359_c1_g1_i20_29386	106	GST	24	8	53.1	ApGST-Mu15T
		DN10325_c1_g5_i2_3820	49	GST	34	7	19.2	MuH
3	4559	DN12662_c0_g1_i1_71915	215	GST	20	7	33.9	ApGST-Mu3T
		DN10764_c0_g1_i3_10259	204	GST	24	9	43.3	MuH
		DN10373_c1_g1_i9_3782	200	GST	46	11	39.3	ApGST-Mu11T
		DN11457_c1_g2_i2_56889	59	Tubulin	33	9	32.7	-
4	8752	DN10373_c1_g1_i9_3782	211	GST	32	9	27.6	ApGST-Mu11T
		DN10373_c1_g1_i11_3785	72	GST	17	5	25.6	MuH
		DN12662_c0_g1_i1_71915	178	GST	13	5	20.9	ApGST-Mu3T
		DN10764_c0_g1_i12_10262	177	GST	12	5	19.5	MuH
		DN10786_c1_g2_i11_10292	88	GST	17	5	21.2	ApGST-Mu6T
		DN12350_c0_g1_i1_64773	49	Importin subunit beta 1	4	3	3.2	-
5	9744	DN12662_c0_g1_i1_71915	179	GST	19	6	26.4	ApGST-Mu3T
		DN12662_c0_g1_i21_71923	120	GST	15	6	19.6	MuH
		DN11200_c0_g1_i27_23029	48	GST	14	6	18.5	MuH
		DN10373_c1_g1_i9_3782	95	GST	32	9	29.4	ApGST-Mu11T
		DN10786_c1_g2_i7_10291	66	GST	10	4	14.2	MuH
		DN11200_c0_g1_i21_23024	53	GST	6	3	26.5	MuH
6	4049	DN12662_c0_g1_i1_71915	734	GST	72	11	52	ApGST-Mu3T
		DN12300_c0_g1_i9_39697	272	GST	45	9	24.9	ApGST-Mu9T
		DN10710_c1_g1_i18_36299	253	GST	31	7	69.9	MuH
		DN10325_c1_g6_i3_3823	161	GST	19	5	21.5	MuH
		DN12352_c0_g1_i3_39500	154	GST	21	7	20.6	MuH
		DN11200_c0_g1_i27_23029	76	GST	27	9	25.2	MuH
		DN11200_c0_g1_i21_23024	72	GST	16	6	46.2	MuH
		DN10325_c1_g1_i6_3821	62	GST	13	4	21	ApGST-Mu15T
7	6582	DN12662_c0_g1_i1_71915	495	GST	53	11	52	ApGST-Mu3T
		DN11200_c0_g1_i15_23020	437	GST	48	10	40.6	MuH
		DN10710_c1_g1_i18_36299	164	GST	22	7	69.9	MuH
		DN12662_c0_g1_i21_71923	147	GST	18	5	19.3	MuH
		DN10373_c1_g1_i10_3783	107	GST	10	2	9.9	ApGST-Mu8
		DN12350_c0_g1_i1_64773	56	Importin subunit beta 1	3	1	1	-
		DN11790_c1_g5_i1_61055	50	General vesicular transport factor p115	1	1	1.6	-
8	6760	DN12662_c0_g1_i1_71915	411	GST	47	11	52	ApGST-Mu3T
		DN10373_c1_g1_i9_3782	300	GST	28	8	25.2	ApGST-Mu11T
		DN10710_c1_g1_i18_36299	197	GST	27	7	69.9	MuH
		DN10359_c1_g2_i1_29384	166	GST	33	12	51.3	ApGST-Mu13T
		DN10325_c1_g6_i3_3823	166	GST	32	11	48.9	MuH
		DN11200_c0_g1_i21_23024	151	GST	21	6	46.2	MuH
		DN11200_c0_g1_i27_23029	147	GST	31	11	27.1	MuH
		DN12662_c0_g1_i21_71923	146	GST	34	9	25.6	MuH
		DN10786_c1_g2_i11_10292	144	GST	19	5	20.8	ApGST-Mu6T
		DN10373_c1_g1_i11_3785	73	GST	11	5	25.6	MuH
		DN12300_c0_g1_i13_39699	45	GST	9	3	30.1	MuH
		DN8984_c0_g1_i1_28059	52	Tetratricopeptide repeat protein 35 B	4	1	3.2	-
9	6219	DN12662_c0_g1_i1_71915	634	GST	70	11	52	ApGST-Mu3T
		DN12300_c0_g1_i9_39697	307	GST	55	10	28.9	ApGST-Mu9T
		DN11200_c0_g1_i27_23029	236	GST	47	11	32.3	MuH
		DN11200_c0_g1_i21_23024	210	GST	25	6	46.2	MuH
		DN10373_c1_g1_i9_3782	200	GST	38	12	39.3	ApGST-Mu11T
		DN10786_c1_g2_i7_10291	173	GST	20	5	21.3	MuH
		DN10325_c1_g6_i3_3823	170	GST	22	7	32.5	MuH
		DN12300_c0_g1_i17_39701	140	GST	32	5	39.3	MuH
		DN10786_c1_g2_i11_10292	131	GST	21	6	26.1	ApGST-Mu6T
		DN12314_c2_g1_i15_39895	84	GST	21	4	12.6	MuH
		DN12662_c0_g1_i13_71921	67	GST	17	6	17.8	ApGST-Mu3T
10	8340	DN12662_c0_g1_i1_71915	406	GST	49	11	52	ApGST-Mu3T
		DN10373_c1_g1_i9_3782	192	GST	27	10	28.5	ApGST-Mu11T
		DN11200_c0_g1_i27_23029	180	GST	39	11	32.3	MuH
		DN11200_c0_g1_i21_23024	146	GST	21	6	46.2	MuH
		DN12300_c0_g1_i9_39697	140	GST	45	10	28.9	ApGST-Mu9T
		DN12662_c0_g1_i13_71921	127	GST	17	8	25.5	ApGST-Mu3T
		DN12300_c0_g1_i17_39701	117	GST	26	5	39.3	MuH
		DN10786_c1_g2_i11_10292	95	GST	14	5	20.1	ApGST-Mu6T
		DN10325_c1_g5_i2_3820	53	GST	20	7	21.8	MuH
11	15143	DN12662_c0_g1_i1_71915	259	GST	31	8	36.5	ApGST-Mu3T
		DN12300_c0_g1_i26_39706	240	GST	34	9	33.2	ApGST-Mu2T
		DN10764_c0_g1_i15_10263	219	GST	48	11	35	MuH
		DN12300_c0_g1_i17_39701	104	GST	25	5	39.3	MuH
		DN10764_c0_g1_i4_10260	98	GST	9	4	31.9	ApGST-Mu2T
		DN11200_c0_g1_i21_23024	73	GST	19	6	46.2	MuH
		DN10325_c1_g6_i3_3823	50	GST	11	5	21.5	MuH
		DN10373_c1_g1_i9_3782	81	GST	16	7	21.8	ApGST-Mu11T
		DN10661_c0_g1_i5_33175	48	GST	3	1	3	ApGST-Mu4T
		DN10786_c1_g2_i11_10292	46	GST	13	4	14.8	ApGST-Mu6T
